# Supplementary material for: Of Clams and Clades: Genetic Diversity and Connectivity of Small Giant Clams (Tridacna maxima) in the Southern Pacific Ocean
Source: Ecol Evol. 2024 Oct 25;14(10):e70474. doi: 10.1002/ece3.70474 (PMC11511625; doi:10.1002/ece3.70474)
Supplement: Supplementary file 1 — File S1. Excel file with a list of all sequences used in the global analysis. [file ECE3-14-e70474-s002.xlsx]

## Sheet: Tridacna maxima global seqs
Sequence ID	Population	Sequence Source	Reference	Link to fasta from GEOME
GEOME_BXI21872.01_COI	Dampier Strait	GEOME	DeBoer et al. (2014)	https://n2t.net/ark:/21547/BXI21872.01_COI
GEOME_BXI21875.01_COI	Karimunjawa	GEOME	DeBoer et al. (2014)	https://n2t.net/ark:/21547/BXI21875.01_COI
GEOME_BXI21875.03_COI	Karimunjawa	GEOME	DeBoer et al. (2014)	https://n2t.net/ark:/21547/BXI21875.03_COI
GEOME_BXI21875.04_COI	Karimunjawa	GEOME	DeBoer et al. (2014)	https://n2t.net/ark:/21547/BXI21875.04_COI
GEOME_BXI21875.05_COI	Karimunjawa	GEOME	DeBoer et al. (2014)	https://n2t.net/ark:/21547/BXI21875.05_COI
GEOME_BXI21972.08_COI	Dampier Strait	GEOME	DeBoer et al. (2014)	https://n2t.net/ark:/21547/BXI21972.08_COI
GEOME_BXI21972.09_COI	Dampier Strait	GEOME	DeBoer et al. (2014)	https://n2t.net/ark:/21547/BXI21972.09_COI
GEOME_BXI21972.11_COI	Dampier Strait	GEOME	DeBoer et al. (2014)	https://n2t.net/ark:/21547/BXI21972.11_COI
GEOME_BXI21972.15_COI	Dampier Strait	GEOME	DeBoer et al. (2014)	https://n2t.net/ark:/21547/BXI21972.15_COI
GEOME_BXI21972.16_COI	Dampier Strait	GEOME	DeBoer et al. (2014)	https://n2t.net/ark:/21547/BXI21972.16_COI
GEOME_BXI21972.17_COI	Dampier Strait	GEOME	DeBoer et al. (2014)	https://n2t.net/ark:/21547/BXI21972.17_COI
GEOME_BXI21972.18_COI	Dampier Strait	GEOME	DeBoer et al. (2014)	https://n2t.net/ark:/21547/BXI21972.18_COI
GEOME_BXI21976.02_COI	Dampier Strait	GEOME	DeBoer et al. (2014)	https://n2t.net/ark:/21547/BXI21976.02_COI
GEOME_BXI21976.19_COI	Dampier Strait	GEOME	DeBoer et al. (2014)	https://n2t.net/ark:/21547/BXI21976.19_COI
GEOME_BXI21978.02_COI	Karimunjawa	GEOME	DeBoer et al. (2014)	https://n2t.net/ark:/21547/BXI21978.02_COI
GEOME_BXI21978.05_COI	Karimunjawa	GEOME	DeBoer et al. (2014)	https://n2t.net/ark:/21547/BXI21978.05_COI
GEOME_BXI21978.07_COI	Karimunjawa	GEOME	DeBoer et al. (2014)	https://n2t.net/ark:/21547/BXI21978.07_COI
GEOME_BXI21978.1_COI	Karimunjawa	GEOME	DeBoer et al. (2014)	https://n2t.net/ark:/21547/BXI21978.1_COI
GEOME_BXI22276.01_COI	Sangihe Islands	GEOME	DeBoer et al. (2014)	https://n2t.net/ark:/21547/BXI22276.01_COI
GEOME_BXI22276.02_COI	Sangihe Islands	GEOME	DeBoer et al. (2014)	https://n2t.net/ark:/21547/BXI22276.02_COI
GEOME_BXI22277.01_COI	Manado	GEOME	DeBoer et al. (2014)	https://n2t.net/ark:/21547/BXI22277.01_COI
GEOME_BXI22278.01_COI	Sangihe Islands	GEOME	DeBoer et al. (2014)	https://n2t.net/ark:/21547/BXI22278.01_COI
GEOME_BXI22278.03_COI	Sangihe Islands	GEOME	DeBoer et al. (2014)	https://n2t.net/ark:/21547/BXI22278.03_COI
GEOME_BXI22283.01_COI	Komodo-Flores	GEOME	DeBoer et al. (2014)	https://n2t.net/ark:/21547/BXI22283.01_COI
GEOME_BXI22286.02_COI	Sangihe Islands	GEOME	DeBoer et al. (2014)	https://n2t.net/ark:/21547/BXI22286.02_COI
GEOME_BXI22286.06_COI	Sangihe Islands	GEOME	DeBoer et al. (2014)	https://n2t.net/ark:/21547/BXI22286.06_COI
GEOME_BXI22286.08_COI	Sangihe Islands	GEOME	DeBoer et al. (2014)	https://n2t.net/ark:/21547/BXI22286.08_COI
GEOME_BXI22289.01_COI	Komodo-Flores	GEOME	DeBoer et al. (2014)	https://n2t.net/ark:/21547/BXI22289.01_COI
GEOME_BXI22289.02_COI	Komodo-Flores	GEOME	DeBoer et al. (2014)	https://n2t.net/ark:/21547/BXI22289.02_COI
GEOME_BXI22289.03_COI	Komodo-Flores	GEOME	DeBoer et al. (2014)	https://n2t.net/ark:/21547/BXI22289.03_COI
GEOME_BXI22289.04_COI	Komodo-Flores	GEOME	DeBoer et al. (2014)	https://n2t.net/ark:/21547/BXI22289.04_COI
GEOME_BXI22289.06_COI	Komodo-Flores	GEOME	DeBoer et al. (2014)	https://n2t.net/ark:/21547/BXI22289.06_COI
GEOME_BXI22289.07_COI	Komodo-Flores	GEOME	DeBoer et al. (2014)	https://n2t.net/ark:/21547/BXI22289.07_COI
GEOME_BXI22289.08_COI	Komodo-Flores	GEOME	DeBoer et al. (2014)	https://n2t.net/ark:/21547/BXI22289.08_COI
GEOME_BXI22289.09_COI	Komodo-Flores	GEOME	DeBoer et al. (2014)	https://n2t.net/ark:/21547/BXI22289.09_COI
GEOME_BXI22289.1_COI	Komodo-Flores	GEOME	DeBoer et al. (2014)	https://n2t.net/ark:/21547/BXI22289.1_COI
GEOME_BXI22290.05_COI	Komodo-Flores	GEOME	DeBoer et al. (2014)	https://n2t.net/ark:/21547/BXI22290.05_COI
GEOME_BXI22290.06_COI	Komodo-Flores	GEOME	DeBoer et al. (2014)	https://n2t.net/ark:/21547/BXI22290.06_COI
GEOME_BXI22291.03_COI	Sangihe Islands	GEOME	DeBoer et al. (2014)	https://n2t.net/ark:/21547/BXI22291.03_COI
GEOME_BXI22291.05_COI	Sangihe Islands	GEOME	DeBoer et al. (2014)	https://n2t.net/ark:/21547/BXI22291.05_COI
GEOME_BXI22295.03_COI	Pulau Doi	GEOME	DeBoer et al. (2014)	https://n2t.net/ark:/21547/BXI22295.03_COI
GEOME_BXI22295.04_COI	Pulau Doi	GEOME	DeBoer et al. (2014)	https://n2t.net/ark:/21547/BXI22295.04_COI
GEOME_BXI22295.09_COI	Pulau Doi	GEOME	DeBoer et al. (2014)	https://n2t.net/ark:/21547/BXI22295.09_COI
GEOME_BXI22298.02_COI	Pulau Doi	GEOME	DeBoer et al. (2014)	https://n2t.net/ark:/21547/BXI22298.02_COI
GEOME_BXI22298.03_COI	Pulau Doi	GEOME	DeBoer et al. (2014)	https://n2t.net/ark:/21547/BXI22298.03_COI
GEOME_BXI22298.05_COI	Pulau Doi	GEOME	DeBoer et al. (2014)	https://n2t.net/ark:/21547/BXI22298.05_COI
GEOME_BXI22298.11_COI	Pulau Doi	GEOME	DeBoer et al. (2014)	https://n2t.net/ark:/21547/BXI22298.11_COI
GEOME_BXI22298.12_COI	Pulau Doi	GEOME	DeBoer et al. (2014)	https://n2t.net/ark:/21547/BXI22298.12_COI
GEOME_BXI22298.13_COI	Pulau Doi	GEOME	DeBoer et al. (2014)	https://n2t.net/ark:/21547/BXI22298.13_COI
GEOME_BXI22298.1_COI	Pulau Doi	GEOME	DeBoer et al. (2014)	https://n2t.net/ark:/21547/BXI22298.1_COI
GEOME_BXI22299.01_COI	Mayu Island	GEOME	DeBoer et al. (2014)	https://n2t.net/ark:/21547/BXI22299.01_COI
GEOME_BXI22299.02_COI	Mayu Island	GEOME	DeBoer et al. (2014)	https://n2t.net/ark:/21547/BXI22299.02_COI
GEOME_BXI22299.03_COI	Mayu Island	GEOME	DeBoer et al. (2014)	https://n2t.net/ark:/21547/BXI22299.03_COI
GEOME_BXI22299.04_COI	Mayu Island	GEOME	DeBoer et al. (2014)	https://n2t.net/ark:/21547/BXI22299.04_COI
GEOME_BXI22299.05_COI	Mayu Island	GEOME	DeBoer et al. (2014)	https://n2t.net/ark:/21547/BXI22299.05_COI
GEOME_BXI22299.06_COI	Mayu Island	GEOME	DeBoer et al. (2014)	https://n2t.net/ark:/21547/BXI22299.06_COI
GEOME_BXI22299.07_COI	Mayu Island	GEOME	DeBoer et al. (2014)	https://n2t.net/ark:/21547/BXI22299.07_COI
GEOME_BXI22299.08_COI	Mayu Island	GEOME	DeBoer et al. (2014)	https://n2t.net/ark:/21547/BXI22299.08_COI
GEOME_BXI22299.14_COI	Mayu Island	GEOME	DeBoer et al. (2014)	https://n2t.net/ark:/21547/BXI22299.14_COI
GEOME_BXI22299.15_COI	Mayu Island	GEOME	DeBoer et al. (2014)	https://n2t.net/ark:/21547/BXI22299.15_COI
GEOME_BXI22299.16_COI	Mayu Island	GEOME	DeBoer et al. (2014)	https://n2t.net/ark:/21547/BXI22299.16_COI
GEOME_BXI22299.17_COI	Mayu Island	GEOME	DeBoer et al. (2014)	https://n2t.net/ark:/21547/BXI22299.17_COI
GEOME_BXI22299.18_COI	Mayu Island	GEOME	DeBoer et al. (2014)	https://n2t.net/ark:/21547/BXI22299.18_COI
GEOME_BXI22299.19_COI	Mayu Island	GEOME	DeBoer et al. (2014)	https://n2t.net/ark:/21547/BXI22299.19_COI
GEOME_BXI22299.1_COI	Mayu Island	GEOME	DeBoer et al. (2014)	https://n2t.net/ark:/21547/BXI22299.1_COI
GEOME_BXI22299.21_COI	Mayu Island	GEOME	DeBoer et al. (2014)	https://n2t.net/ark:/21547/BXI22299.21_COI
GEOME_BXI22301.01_COI	Tanjung Jerewai	GEOME	DeBoer et al. (2014)	https://n2t.net/ark:/21547/BXI22301.01_COI
GEOME_BXI22301.04_COI	Tanjung Jerewai	GEOME	DeBoer et al. (2014)	https://n2t.net/ark:/21547/BXI22301.04_COI
GEOME_BXI22301.05_COI	Tanjung Jerewai	GEOME	DeBoer et al. (2014)	https://n2t.net/ark:/21547/BXI22301.05_COI
GEOME_BXI22301.06_COI	Tanjung Jerewai	GEOME	DeBoer et al. (2014)	https://n2t.net/ark:/21547/BXI22301.06_COI
GEOME_BXI22301.09_COI	Tanjung Jerewai	GEOME	DeBoer et al. (2014)	https://n2t.net/ark:/21547/BXI22301.09_COI
GEOME_BXI22301.12_COI	Tanjung Jerewai	GEOME	DeBoer et al. (2014)	https://n2t.net/ark:/21547/BXI22301.12_COI
GEOME_BXI22301.13_COI	Tanjung Jerewai	GEOME	DeBoer et al. (2014)	https://n2t.net/ark:/21547/BXI22301.13_COI
GEOME_BXI22301.15_COI	Tanjung Jerewai	GEOME	DeBoer et al. (2014)	https://n2t.net/ark:/21547/BXI22301.15_COI
GEOME_BXI22301.16_COI	Tanjung Jerewai	GEOME	DeBoer et al. (2014)	https://n2t.net/ark:/21547/BXI22301.16_COI
GEOME_BXI22301.18_COI	Tanjung Jerewai	GEOME	DeBoer et al. (2014)	https://n2t.net/ark:/21547/BXI22301.18_COI
GEOME_BXI22301.19_COI	Tanjung Jerewai	GEOME	DeBoer et al. (2014)	https://n2t.net/ark:/21547/BXI22301.19_COI
GEOME_BXI22301.1_COI	Tanjung Jerewai	GEOME	DeBoer et al. (2014)	https://n2t.net/ark:/21547/BXI22301.1_COI
GEOME_BXI22301.23_COI	Tanjung Jerewai	GEOME	DeBoer et al. (2014)	https://n2t.net/ark:/21547/BXI22301.23_COI
GEOME_BXI22301.24_COI	Tanjung Jerewai	GEOME	DeBoer et al. (2014)	https://n2t.net/ark:/21547/BXI22301.24_COI
GEOME_BXI22301.25_COI	Tanjung Jerewai	GEOME	DeBoer et al. (2014)	https://n2t.net/ark:/21547/BXI22301.25_COI
GEOME_BXI22304.01_COI	Biak	GEOME	DeBoer et al. (2014)	https://n2t.net/ark:/21547/BXI22304.01_COI
GEOME_BXI22304.02_COI	Biak	GEOME	DeBoer et al. (2014)	https://n2t.net/ark:/21547/BXI22304.02_COI
GEOME_BXI22304.04_COI	Biak	GEOME	DeBoer et al. (2014)	https://n2t.net/ark:/21547/BXI22304.04_COI
GEOME_BXI22304.07_COI	Biak	GEOME	DeBoer et al. (2014)	https://n2t.net/ark:/21547/BXI22304.07_COI
GEOME_BXI22304.08_COI	Biak	GEOME	DeBoer et al. (2014)	https://n2t.net/ark:/21547/BXI22304.08_COI
GEOME_BXI22304.12_COI	Biak	GEOME	DeBoer et al. (2014)	https://n2t.net/ark:/21547/BXI22304.12_COI
GEOME_BXI22304.16_COI	Biak	GEOME	DeBoer et al. (2014)	https://n2t.net/ark:/21547/BXI22304.16_COI
GEOME_BXI22304.17_COI	Biak	GEOME	DeBoer et al. (2014)	https://n2t.net/ark:/21547/BXI22304.17_COI
GEOME_BXI22305.01_COI	Biak	GEOME	DeBoer et al. (2014)	https://n2t.net/ark:/21547/BXI22305.01_COI
GEOME_BXI22305.02_COI	Biak	GEOME	DeBoer et al. (2014)	https://n2t.net/ark:/21547/BXI22305.02_COI
GEOME_BXI22305.05_COI	Biak	GEOME	DeBoer et al. (2014)	https://n2t.net/ark:/21547/BXI22305.05_COI
GEOME_BXI22305.06_COI	Biak	GEOME	DeBoer et al. (2014)	https://n2t.net/ark:/21547/BXI22305.06_COI
GEOME_BXI22305.07_COI	Biak	GEOME	DeBoer et al. (2014)	https://n2t.net/ark:/21547/BXI22305.07_COI
GEOME_BXI22305.08_COI	Biak	GEOME	DeBoer et al. (2014)	https://n2t.net/ark:/21547/BXI22305.08_COI
GEOME_BXI22305.09_COI	Biak	GEOME	DeBoer et al. (2014)	https://n2t.net/ark:/21547/BXI22305.09_COI
GEOME_BXI22305.12_COI	Biak	GEOME	DeBoer et al. (2014)	https://n2t.net/ark:/21547/BXI22305.12_COI
GEOME_BXI22308.02_COI	Biak	GEOME	DeBoer et al. (2014)	https://n2t.net/ark:/21547/BXI22308.02_COI
GEOME_BXI22308.06_COI	Biak	GEOME	DeBoer et al. (2014)	https://n2t.net/ark:/21547/BXI22308.06_COI
GEOME_BXI22308.08_COI	Biak	GEOME	DeBoer et al. (2014)	https://n2t.net/ark:/21547/BXI22308.08_COI
GEOME_BXI22309.03_COI	Yapen	GEOME	DeBoer et al. (2014)	https://n2t.net/ark:/21547/BXI22309.03_COI
GEOME_BXI22309.05_COI	Yapen	GEOME	DeBoer et al. (2014)	https://n2t.net/ark:/21547/BXI22309.05_COI
GEOME_BXI22309.07_COI	Yapen	GEOME	DeBoer et al. (2014)	https://n2t.net/ark:/21547/BXI22309.07_COI
GEOME_BXI22309.12_COI	Yapen	GEOME	DeBoer et al. (2014)	https://n2t.net/ark:/21547/BXI22309.12_COI
GEOME_BXI22309.13_COI	Yapen	GEOME	DeBoer et al. (2014)	https://n2t.net/ark:/21547/BXI22309.13_COI
GEOME_BXI22309.14_COI	Yapen	GEOME	DeBoer et al. (2014)	https://n2t.net/ark:/21547/BXI22309.14_COI
GEOME_BXI22316.02_COI	Sunda Strait	GEOME	DeBoer et al. (2014)	https://n2t.net/ark:/21547/BXI22316.02_COI
GEOME_BXI22318.01_COI	Manado	GEOME	DeBoer et al. (2014)	https://n2t.net/ark:/21547/BXI22318.01_COI
GEOME_BXI22318.02_COI	Manado	GEOME	DeBoer et al. (2014)	https://n2t.net/ark:/21547/BXI22318.02_COI
GEOME_BXI22318.03_COI	Manado	GEOME	DeBoer et al. (2014)	https://n2t.net/ark:/21547/BXI22318.03_COI
GEOME_BXI22318.05_COI	Manado	GEOME	DeBoer et al. (2014)	https://n2t.net/ark:/21547/BXI22318.05_COI
GEOME_BXI22318.06_COI	Manado	GEOME	DeBoer et al. (2014)	https://n2t.net/ark:/21547/BXI22318.06_COI
GEOME_BXI22318.07_COI	Manado	GEOME	DeBoer et al. (2014)	https://n2t.net/ark:/21547/BXI22318.07_COI
GEOME_BXI22318.08_COI	Manado	GEOME	DeBoer et al. (2014)	https://n2t.net/ark:/21547/BXI22318.08_COI
GEOME_BXI22318.09_COI	Manado	GEOME	DeBoer et al. (2014)	https://n2t.net/ark:/21547/BXI22318.09_COI
GEOME_BXI22318.1_COI	Manado	GEOME	DeBoer et al. (2014)	https://n2t.net/ark:/21547/BXI22318.1_COI
GEOME_BXI22320.04_COI	Seribu (Thousand Islands)	GEOME	DeBoer et al. (2014)	https://n2t.net/ark:/21547/BXI22320.04_COI
GEOME_BXI22320.08_COI	Seribu (Thousand Islands)	GEOME	DeBoer et al. (2014)	https://n2t.net/ark:/21547/BXI22320.08_COI
GEOME_BXI22321.01_COI	Seribu (Thousand Islands)	GEOME	DeBoer et al. (2014)	https://n2t.net/ark:/21547/BXI22321.01_COI
GEOME_BXI22321.03_COI	Seribu (Thousand Islands)	GEOME	DeBoer et al. (2014)	https://n2t.net/ark:/21547/BXI22321.03_COI
GEOME_BXI22321.05_COI	Seribu (Thousand Islands)	GEOME	DeBoer et al. (2014)	https://n2t.net/ark:/21547/BXI22321.05_COI
GEOME_BXI22321.12_COI	Seribu (Thousand Islands)	GEOME	DeBoer et al. (2014)	https://n2t.net/ark:/21547/BXI22321.12_COI
GEOME_BXI22321.18_COI	Seribu (Thousand Islands)	GEOME	DeBoer et al. (2014)	https://n2t.net/ark:/21547/BXI22321.18_COI
GEOME_BXI22321.19_COI	Seribu (Thousand Islands)	GEOME	DeBoer et al. (2014)	https://n2t.net/ark:/21547/BXI22321.19_COI
GEOME_BXI22321.23_COI	Seribu (Thousand Islands)	GEOME	DeBoer et al. (2014)	https://n2t.net/ark:/21547/BXI22321.23_COI
GEOME_BXI22321.2_COI	Seribu (Thousand Islands)	GEOME	DeBoer et al. (2014)	https://n2t.net/ark:/21547/BXI22321.2_COI
GEOME_BXI22322.01_COI	Seribu (Thousand Islands)	GEOME	DeBoer et al. (2014)	https://n2t.net/ark:/21547/BXI22322.01_COI
GEOME_BXI22322.04_COI	Seribu (Thousand Islands)	GEOME	DeBoer et al. (2014)	https://n2t.net/ark:/21547/BXI22322.04_COI
GEOME_BXI22322.05_COI	Seribu (Thousand Islands)	GEOME	DeBoer et al. (2014)	https://n2t.net/ark:/21547/BXI22322.05_COI
GEOME_BXI22322.11_COI	Seribu (Thousand Islands)	GEOME	DeBoer et al. (2014)	https://n2t.net/ark:/21547/BXI22322.11_COI
GEOME_BXI22322.13_COI	Seribu (Thousand Islands)	GEOME	DeBoer et al. (2014)	https://n2t.net/ark:/21547/BXI22322.13_COI
GEOME_BXI22322.14_COI	Seribu (Thousand Islands)	GEOME	DeBoer et al. (2014)	https://n2t.net/ark:/21547/BXI22322.14_COI
GEOME_BXI22322.15_COI	Seribu (Thousand Islands)	GEOME	DeBoer et al. (2014)	https://n2t.net/ark:/21547/BXI22322.15_COI
GEOME_BXI22322.16_COI	Seribu (Thousand Islands)	GEOME	DeBoer et al. (2014)	https://n2t.net/ark:/21547/BXI22322.16_COI
GEOME_BXI22322.23_COI	Seribu (Thousand Islands)	GEOME	DeBoer et al. (2014)	https://n2t.net/ark:/21547/BXI22322.23_COI
GEOME_BXI22322.2_COI	Seribu (Thousand Islands)	GEOME	DeBoer et al. (2014)	https://n2t.net/ark:/21547/BXI22322.2_COI
GEOME_BXI22324.02_COI	Sunda Strait	GEOME	DeBoer et al. (2014)	https://n2t.net/ark:/21547/BXI22324.02_COI
GEOME_BXI22324.06_COI	Sunda Strait	GEOME	DeBoer et al. (2014)	https://n2t.net/ark:/21547/BXI22324.06_COI
GEOME_BXI22324.13_COI	Sunda Strait	GEOME	DeBoer et al. (2014)	https://n2t.net/ark:/21547/BXI22324.13_COI
GEOME_BXI22324.15_COI	Sunda Strait	GEOME	DeBoer et al. (2014)	https://n2t.net/ark:/21547/BXI22324.15_COI
GEOME_BXI22328.01_COI	Seribu (Thousand Islands)	GEOME	DeBoer et al. (2014)	https://n2t.net/ark:/21547/BXI22328.01_COI
GEOME_BXI22328.02_COI	Seribu (Thousand Islands)	GEOME	DeBoer et al. (2014)	https://n2t.net/ark:/21547/BXI22328.02_COI
GEOME_BXI22328.03_COI	Seribu (Thousand Islands)	GEOME	DeBoer et al. (2014)	https://n2t.net/ark:/21547/BXI22328.03_COI
GEOME_BXI22328.04_COI	Seribu (Thousand Islands)	GEOME	DeBoer et al. (2014)	https://n2t.net/ark:/21547/BXI22328.04_COI
GEOME_BXI22328.07_COI	Seribu (Thousand Islands)	GEOME	DeBoer et al. (2014)	https://n2t.net/ark:/21547/BXI22328.07_COI
GEOME_BXI22328.08_COI	Seribu (Thousand Islands)	GEOME	DeBoer et al. (2014)	https://n2t.net/ark:/21547/BXI22328.08_COI
GEOME_BXI22328.09_COI	Seribu (Thousand Islands)	GEOME	DeBoer et al. (2014)	https://n2t.net/ark:/21547/BXI22328.09_COI
GEOME_BXI22328.11_COI	Seribu (Thousand Islands)	GEOME	DeBoer et al. (2014)	https://n2t.net/ark:/21547/BXI22328.11_COI
GEOME_BXI22328.1_COI	Seribu (Thousand Islands)	GEOME	DeBoer et al. (2014)	https://n2t.net/ark:/21547/BXI22328.1_COI
GEOME_BXI22330.02_COI	Manado	GEOME	DeBoer et al. (2014)	https://n2t.net/ark:/21547/BXI22330.02_COI
GEOME_BXI22330.03_COI	Manado	GEOME	DeBoer et al. (2014)	https://n2t.net/ark:/21547/BXI22330.03_COI
GEOME_BXI22330.06_COI	Manado	GEOME	DeBoer et al. (2014)	https://n2t.net/ark:/21547/BXI22330.06_COI
GEOME_BXI22330.07_COI	Manado	GEOME	DeBoer et al. (2014)	https://n2t.net/ark:/21547/BXI22330.07_COI
GEOME_BXI22331.01_COI	Seribu (Thousand Islands)	GEOME	DeBoer et al. (2014)	https://n2t.net/ark:/21547/BXI22331.01_COI
GEOME_BXI22331.02_COI	Seribu (Thousand Islands)	GEOME	DeBoer et al. (2014)	https://n2t.net/ark:/21547/BXI22331.02_COI
GEOME_BXI22331.04_COI	Seribu (Thousand Islands)	GEOME	DeBoer et al. (2014)	https://n2t.net/ark:/21547/BXI22331.04_COI
GEOME_BXI22332.02_COI	Seribu (Thousand Islands)	GEOME	DeBoer et al. (2014)	https://n2t.net/ark:/21547/BXI22332.02_COI
GEOME_BXI22335.01_COI	Manado	GEOME	DeBoer et al. (2014)	https://n2t.net/ark:/21547/BXI22335.01_COI
GEOME_BXI22335.02_COI	Manado	GEOME	DeBoer et al. (2014)	https://n2t.net/ark:/21547/BXI22335.02_COI
GEOME_BXI22335.05_COI	Manado	GEOME	DeBoer et al. (2014)	https://n2t.net/ark:/21547/BXI22335.05_COI
GEOME_BXI22335.09_COI	Manado	GEOME	DeBoer et al. (2014)	https://n2t.net/ark:/21547/BXI22335.09_COI
GEOME_BXI22335.11_COI	Manado	GEOME	DeBoer et al. (2014)	https://n2t.net/ark:/21547/BXI22335.11_COI
GEOME_BXI22335.12_COI	Manado	GEOME	DeBoer et al. (2014)	https://n2t.net/ark:/21547/BXI22335.12_COI
GEOME_BXI22335.13_COI	Manado	GEOME	DeBoer et al. (2014)	https://n2t.net/ark:/21547/BXI22335.13_COI
GEOME_BXI22335.15_COI	Manado	GEOME	DeBoer et al. (2014)	https://n2t.net/ark:/21547/BXI22335.15_COI
GEOME_BXI22337.01_COI	Seribu (Thousand Islands)	GEOME	DeBoer et al. (2014)	https://n2t.net/ark:/21547/BXI22337.01_COI
GEOME_BXI22337.02_COI	Seribu (Thousand Islands)	GEOME	DeBoer et al. (2014)	https://n2t.net/ark:/21547/BXI22337.02_COI
GEOME_BXI22337.03_COI	Seribu (Thousand Islands)	GEOME	DeBoer et al. (2014)	https://n2t.net/ark:/21547/BXI22337.03_COI
GEOME_BXI22337.04_COI	Seribu (Thousand Islands)	GEOME	DeBoer et al. (2014)	https://n2t.net/ark:/21547/BXI22337.04_COI
GEOME_BXI22337.05_COI	Seribu (Thousand Islands)	GEOME	DeBoer et al. (2014)	https://n2t.net/ark:/21547/BXI22337.05_COI
GEOME_BXI22337.06_COI	Seribu (Thousand Islands)	GEOME	DeBoer et al. (2014)	https://n2t.net/ark:/21547/BXI22337.06_COI
GEOME_BXI22337.07_COI	Seribu (Thousand Islands)	GEOME	DeBoer et al. (2014)	https://n2t.net/ark:/21547/BXI22337.07_COI
GEOME_BXI22339.03_COI	Manado	GEOME	DeBoer et al. (2014)	https://n2t.net/ark:/21547/BXI22339.03_COI
GEOME_BXI22339.07_COI	Manado	GEOME	DeBoer et al. (2014)	https://n2t.net/ark:/21547/BXI22339.07_COI
GEOME_BXI22339.08_COI	Manado	GEOME	DeBoer et al. (2014)	https://n2t.net/ark:/21547/BXI22339.08_COI
GEOME_BXI22339.11_COI	Manado	GEOME	DeBoer et al. (2014)	https://n2t.net/ark:/21547/BXI22339.11_COI
GEOME_BXI22339.13_COI	Manado	GEOME	DeBoer et al. (2014)	https://n2t.net/ark:/21547/BXI22339.13_COI
GEOME_BXI22339.14_COI	Manado	GEOME	DeBoer et al. (2014)	https://n2t.net/ark:/21547/BXI22339.14_COI
GEOME_BXI22339.17_COI	Manado	GEOME	DeBoer et al. (2014)	https://n2t.net/ark:/21547/BXI22339.17_COI
GEOME_BXI22339.2_COI	Manado	GEOME	DeBoer et al. (2014)	https://n2t.net/ark:/21547/BXI22339.2_COI
GEOME_BXI22341.01_COI	Seribu (Thousand Islands)	GEOME	DeBoer et al. (2014)	https://n2t.net/ark:/21547/BXI22341.01_COI
GEOME_BXI22341.04_COI	Seribu (Thousand Islands)	GEOME	DeBoer et al. (2014)	https://n2t.net/ark:/21547/BXI22341.04_COI
GEOME_BXI22341.05_COI	Seribu (Thousand Islands)	GEOME	DeBoer et al. (2014)	https://n2t.net/ark:/21547/BXI22341.05_COI
GEOME_BXI22341.06_COI	Seribu (Thousand Islands)	GEOME	DeBoer et al. (2014)	https://n2t.net/ark:/21547/BXI22341.06_COI
GEOME_BXI22341.07_COI	Seribu (Thousand Islands)	GEOME	DeBoer et al. (2014)	https://n2t.net/ark:/21547/BXI22341.07_COI
GEOME_BXI22341.08_COI	Seribu (Thousand Islands)	GEOME	DeBoer et al. (2014)	https://n2t.net/ark:/21547/BXI22341.08_COI
GEOME_BXI22341.09_COI	Seribu (Thousand Islands)	GEOME	DeBoer et al. (2014)	https://n2t.net/ark:/21547/BXI22341.09_COI
GEOME_BXI22344.01_COI	Seribu (Thousand Islands)	GEOME	DeBoer et al. (2014)	https://n2t.net/ark:/21547/BXI22344.01_COI
GEOME_BXI22344.02_COI	Seribu (Thousand Islands)	GEOME	DeBoer et al. (2014)	https://n2t.net/ark:/21547/BXI22344.02_COI
GEOME_BXI22344.03_COI	Seribu (Thousand Islands)	GEOME	DeBoer et al. (2014)	https://n2t.net/ark:/21547/BXI22344.03_COI
GEOME_BXI22344.07_COI	Seribu (Thousand Islands)	GEOME	DeBoer et al. (2014)	https://n2t.net/ark:/21547/BXI22344.07_COI
GEOME_BXI22344.09_COI	Seribu (Thousand Islands)	GEOME	DeBoer et al. (2014)	https://n2t.net/ark:/21547/BXI22344.09_COI
GEOME_BXI22344.11_COI	Seribu (Thousand Islands)	GEOME	DeBoer et al. (2014)	https://n2t.net/ark:/21547/BXI22344.11_COI
GEOME_BXI22344.12_COI	Seribu (Thousand Islands)	GEOME	DeBoer et al. (2014)	https://n2t.net/ark:/21547/BXI22344.12_COI
GEOME_BXI22344.13_COI	Seribu (Thousand Islands)	GEOME	DeBoer et al. (2014)	https://n2t.net/ark:/21547/BXI22344.13_COI
GEOME_BXI22344.14_COI	Seribu (Thousand Islands)	GEOME	DeBoer et al. (2014)	https://n2t.net/ark:/21547/BXI22344.14_COI
GEOME_BXI22344.15_COI	Seribu (Thousand Islands)	GEOME	DeBoer et al. (2014)	https://n2t.net/ark:/21547/BXI22344.15_COI
GEOME_BXI22345.02_COI	Seribu (Thousand Islands)	GEOME	DeBoer et al. (2014)	https://n2t.net/ark:/21547/BXI22345.02_COI
GEOME_BXI22345.04_COI	Seribu (Thousand Islands)	GEOME	DeBoer et al. (2014)	https://n2t.net/ark:/21547/BXI22345.04_COI
GEOME_BXI22345.05_COI	Seribu (Thousand Islands)	GEOME	DeBoer et al. (2014)	https://n2t.net/ark:/21547/BXI22345.05_COI
GEOME_BXI22345.07_COI	Seribu (Thousand Islands)	GEOME	DeBoer et al. (2014)	https://n2t.net/ark:/21547/BXI22345.07_COI
GEOME_BXI22345.08_COI	Seribu (Thousand Islands)	GEOME	DeBoer et al. (2014)	https://n2t.net/ark:/21547/BXI22345.08_COI
GEOME_BXI22345.09_COI	Seribu (Thousand Islands)	GEOME	DeBoer et al. (2014)	https://n2t.net/ark:/21547/BXI22345.09_COI
GEOME_BXI22345.11_COI	Seribu (Thousand Islands)	GEOME	DeBoer et al. (2014)	https://n2t.net/ark:/21547/BXI22345.11_COI
GEOME_BXI22345.14_COI	Seribu (Thousand Islands)	GEOME	DeBoer et al. (2014)	https://n2t.net/ark:/21547/BXI22345.14_COI
GEOME_BXI22345.15_COI	Seribu (Thousand Islands)	GEOME	DeBoer et al. (2014)	https://n2t.net/ark:/21547/BXI22345.15_COI
GEOME_BXI22345.16_COI	Seribu (Thousand Islands)	GEOME	DeBoer et al. (2014)	https://n2t.net/ark:/21547/BXI22345.16_COI
GEOME_BXI22345.17_COI	Seribu (Thousand Islands)	GEOME	DeBoer et al. (2014)	https://n2t.net/ark:/21547/BXI22345.17_COI
GEOME_BXI22345.1_COI	Seribu (Thousand Islands)	GEOME	DeBoer et al. (2014)	https://n2t.net/ark:/21547/BXI22345.1_COI
GEOME_BXI22345.21_COI	Seribu (Thousand Islands)	GEOME	DeBoer et al. (2014)	https://n2t.net/ark:/21547/BXI22345.21_COI
GEOME_BXI22349.05_COI	Seribu (Thousand Islands)	GEOME	DeBoer et al. (2014)	https://n2t.net/ark:/21547/BXI22349.05_COI
GEOME_BXI22349.07_COI	Seribu (Thousand Islands)	GEOME	DeBoer et al. (2014)	https://n2t.net/ark:/21547/BXI22349.07_COI
GEOME_BXI22349.12_COI	Seribu (Thousand Islands)	GEOME	DeBoer et al. (2014)	https://n2t.net/ark:/21547/BXI22349.12_COI
GEOME_BXI22349.14_COI	Seribu (Thousand Islands)	GEOME	DeBoer et al. (2014)	https://n2t.net/ark:/21547/BXI22349.14_COI
GEOME_BXI22349.15_COI	Seribu (Thousand Islands)	GEOME	DeBoer et al. (2014)	https://n2t.net/ark:/21547/BXI22349.15_COI
GEOME_BXI22349.17_COI	Seribu (Thousand Islands)	GEOME	DeBoer et al. (2014)	https://n2t.net/ark:/21547/BXI22349.17_COI
GEOME_BXI22349.18_COI	Seribu (Thousand Islands)	GEOME	DeBoer et al. (2014)	https://n2t.net/ark:/21547/BXI22349.18_COI
GEOME_BXI22349.19_COI	Seribu (Thousand Islands)	GEOME	DeBoer et al. (2014)	https://n2t.net/ark:/21547/BXI22349.19_COI
GEOME_BXI22349.1_COI	Seribu (Thousand Islands)	GEOME	DeBoer et al. (2014)	https://n2t.net/ark:/21547/BXI22349.1_COI
GEOME_BXI22349.2_COI	Seribu (Thousand Islands)	GEOME	DeBoer et al. (2014)	https://n2t.net/ark:/21547/BXI22349.2_COI
GEOME_BXI22350.19_COI	Seribu (Thousand Islands)	GEOME	DeBoer et al. (2014)	https://n2t.net/ark:/21547/BXI22350.19_COI
GEOME_BXI22351.01_COI	Seribu (Thousand Islands)	GEOME	DeBoer et al. (2014)	https://n2t.net/ark:/21547/BXI22351.01_COI
GEOME_BXI22351.02_COI	Seribu (Thousand Islands)	GEOME	DeBoer et al. (2014)	https://n2t.net/ark:/21547/BXI22351.02_COI
GEOME_BXI22351.03_COI	Seribu (Thousand Islands)	GEOME	DeBoer et al. (2014)	https://n2t.net/ark:/21547/BXI22351.03_COI
GEOME_BXI22351.04_COI	Seribu (Thousand Islands)	GEOME	DeBoer et al. (2014)	https://n2t.net/ark:/21547/BXI22351.04_COI
GEOME_BXI22351.05_COI	Seribu (Thousand Islands)	GEOME	DeBoer et al. (2014)	https://n2t.net/ark:/21547/BXI22351.05_COI
GEOME_BXI22351.06_COI	Seribu (Thousand Islands)	GEOME	DeBoer et al. (2014)	https://n2t.net/ark:/21547/BXI22351.06_COI
GEOME_BXI22351.09_COI	Seribu (Thousand Islands)	GEOME	DeBoer et al. (2014)	https://n2t.net/ark:/21547/BXI22351.09_COI
GEOME_BXI22351.13_COI	Seribu (Thousand Islands)	GEOME	DeBoer et al. (2014)	https://n2t.net/ark:/21547/BXI22351.13_COI
GEOME_BXI22351.16_COI	Seribu (Thousand Islands)	GEOME	DeBoer et al. (2014)	https://n2t.net/ark:/21547/BXI22351.16_COI
GEOME_BXI22368.02_COI	Yapen	GEOME	DeBoer et al. (2014)	https://n2t.net/ark:/21547/BXI22368.02_COI
GEOME_BXI22368.03_COI	Yapen	GEOME	DeBoer et al. (2014)	https://n2t.net/ark:/21547/BXI22368.03_COI
GEOME_BXI22368.04_COI	Yapen	GEOME	DeBoer et al. (2014)	https://n2t.net/ark:/21547/BXI22368.04_COI
GEOME_BXI22368.06_COI	Yapen	GEOME	DeBoer et al. (2014)	https://n2t.net/ark:/21547/BXI22368.06_COI
GEOME_BXI22371.01_COI	Manado	GEOME	DeBoer et al. (2014)	https://n2t.net/ark:/21547/BXI22371.01_COI
GEOME_BXI22371.03_COI	Manado	GEOME	DeBoer et al. (2014)	https://n2t.net/ark:/21547/BXI22371.03_COI
GEOME_BXI22371.05_COI	Manado	GEOME	DeBoer et al. (2014)	https://n2t.net/ark:/21547/BXI22371.05_COI
GEOME_BXI22371.07_COI	Manado	GEOME	DeBoer et al. (2014)	https://n2t.net/ark:/21547/BXI22371.07_COI
GEOME_BXI22371.08_COI	Manado	GEOME	DeBoer et al. (2014)	https://n2t.net/ark:/21547/BXI22371.08_COI
GEOME_BXI22371.09_COI	Manado	GEOME	DeBoer et al. (2014)	https://n2t.net/ark:/21547/BXI22371.09_COI
GEOME_BXI22371.11_COI	Manado	GEOME	DeBoer et al. (2014)	https://n2t.net/ark:/21547/BXI22371.11_COI
GEOME_BXI22371.12_COI	Manado	GEOME	DeBoer et al. (2014)	https://n2t.net/ark:/21547/BXI22371.12_COI
GEOME_BXI22371.13_COI	Manado	GEOME	DeBoer et al. (2014)	https://n2t.net/ark:/21547/BXI22371.13_COI
GEOME_BXI22371.14_COI	Manado	GEOME	DeBoer et al. (2014)	https://n2t.net/ark:/21547/BXI22371.14_COI
GEOME_BXI22371.15_COI	Manado	GEOME	DeBoer et al. (2014)	https://n2t.net/ark:/21547/BXI22371.15_COI
GEOME_BXI22371.16_COI	Manado	GEOME	DeBoer et al. (2014)	https://n2t.net/ark:/21547/BXI22371.16_COI
GEOME_BXI22371.17_COI	Manado	GEOME	DeBoer et al. (2014)	https://n2t.net/ark:/21547/BXI22371.17_COI
GEOME_BXI22371.18_COI	Manado	GEOME	DeBoer et al. (2014)	https://n2t.net/ark:/21547/BXI22371.18_COI
GEOME_BXI22371.21_COI	Manado	GEOME	DeBoer et al. (2014)	https://n2t.net/ark:/21547/BXI22371.21_COI
GEOME_BXI22371.22_COI	Manado	GEOME	DeBoer et al. (2014)	https://n2t.net/ark:/21547/BXI22371.22_COI
GEOME_BXI22371.2_COI	Manado	GEOME	DeBoer et al. (2014)	https://n2t.net/ark:/21547/BXI22371.2_COI
GEOME_BXI22373.01_COI	Aceh	GEOME	DeBoer et al. (2014)	https://n2t.net/ark:/21547/BXI22373.01_COI
GEOME_BXI22373.03_COI	Aceh	GEOME	DeBoer et al. (2014)	https://n2t.net/ark:/21547/BXI22373.03_COI
GEOME_BXI22373.04_COI	Aceh	GEOME	DeBoer et al. (2014)	https://n2t.net/ark:/21547/BXI22373.04_COI
GEOME_BXI22373.06_COI	Aceh	GEOME	DeBoer et al. (2014)	https://n2t.net/ark:/21547/BXI22373.06_COI
GEOME_BXI22373.09_COI	Aceh	GEOME	DeBoer et al. (2014)	https://n2t.net/ark:/21547/BXI22373.09_COI
GEOME_BXI22373.11_COI	Aceh	GEOME	DeBoer et al. (2014)	https://n2t.net/ark:/21547/BXI22373.11_COI
GEOME_BXI22373.12_COI	Aceh	GEOME	DeBoer et al. (2014)	https://n2t.net/ark:/21547/BXI22373.12_COI
GEOME_BXI22373.15_COI	Aceh	GEOME	DeBoer et al. (2014)	https://n2t.net/ark:/21547/BXI22373.15_COI
GEOME_BXI22373.16_COI	Aceh	GEOME	DeBoer et al. (2014)	https://n2t.net/ark:/21547/BXI22373.16_COI
GEOME_BXI22373.17_COI	Aceh	GEOME	DeBoer et al. (2014)	https://n2t.net/ark:/21547/BXI22373.17_COI
GEOME_BXI22373.18_COI	Aceh	GEOME	DeBoer et al. (2014)	https://n2t.net/ark:/21547/BXI22373.18_COI
GEOME_BXI22373.21_COI	Aceh	GEOME	DeBoer et al. (2014)	https://n2t.net/ark:/21547/BXI22373.21_COI
GEOME_BXI22373.23_COI	Aceh	GEOME	DeBoer et al. (2014)	https://n2t.net/ark:/21547/BXI22373.23_COI
GEOME_BXI22373.24_COI	Aceh	GEOME	DeBoer et al. (2014)	https://n2t.net/ark:/21547/BXI22373.24_COI
GEOME_BXI22373.25_COI	Aceh	GEOME	DeBoer et al. (2014)	https://n2t.net/ark:/21547/BXI22373.25_COI
GEOME_BXI22553.01_COI	South Halmahera	GEOME	DeBoer et al. (2014)	https://n2t.net/ark:/21547/BXI22553.01_COI
GEOME_BXI22553.02_COI	South Halmahera	GEOME	DeBoer et al. (2014)	https://n2t.net/ark:/21547/BXI22553.02_COI
GEOME_BXI22554.01_COI	South Halmahera	GEOME	DeBoer et al. (2014)	https://n2t.net/ark:/21547/BXI22554.01_COI
GEOME_BXI22554.03_COI	South Halmahera	GEOME	DeBoer et al. (2014)	https://n2t.net/ark:/21547/BXI22554.03_COI
GEOME_BXI22554.04_COI	South Halmahera	GEOME	DeBoer et al. (2014)	https://n2t.net/ark:/21547/BXI22554.04_COI
GEOME_BXI22554.05_COI	South Halmahera	GEOME	DeBoer et al. (2014)	https://n2t.net/ark:/21547/BXI22554.05_COI
GEOME_BXI22554.06_COI	South Halmahera	GEOME	DeBoer et al. (2014)	https://n2t.net/ark:/21547/BXI22554.06_COI
GEOME_BXI22554.08_COI	South Halmahera	GEOME	DeBoer et al. (2014)	https://n2t.net/ark:/21547/BXI22554.08_COI
GEOME_BXI22582.02_COI	South Halmahera	GEOME	DeBoer et al. (2014)	https://n2t.net/ark:/21547/BXI22582.02_COI
GEOME_BXI22586.02_COI	South Halmahera	GEOME	DeBoer et al. (2014)	https://n2t.net/ark:/21547/BXI22586.02_COI
GEOME_BXI22608.13_COI	Misool	GEOME	DeBoer et al. (2014)	https://n2t.net/ark:/21547/BXI22608.13_COI
GEOME_BXI22608.14_COI	Misool	GEOME	DeBoer et al. (2014)	https://n2t.net/ark:/21547/BXI22608.14_COI
GEOME_BXI22608.16_COI	Misool	GEOME	DeBoer et al. (2014)	https://n2t.net/ark:/21547/BXI22608.16_COI
GEOME_BXI22608.17_COI	Misool	GEOME	DeBoer et al. (2014)	https://n2t.net/ark:/21547/BXI22608.17_COI
GEOME_BXI22614.01_COI	Misool	GEOME	DeBoer et al. (2014)	https://n2t.net/ark:/21547/BXI22614.01_COI
GEOME_BXI22614.03_COI	Misool	GEOME	DeBoer et al. (2014)	https://n2t.net/ark:/21547/BXI22614.03_COI
GEOME_BXI22614.05_COI	Misool	GEOME	DeBoer et al. (2014)	https://n2t.net/ark:/21547/BXI22614.05_COI
GEOME_BXI22833.02_COI	Fiji	GEOME	DeBoer et al. (2014)	https://n2t.net/ark:/21547/BXI22833.02_COI
GEOME_BXI23070.01_COI	Solomon Islands	GEOME	DeBoer et al. (2014)	https://n2t.net/ark:/21547/BXI23070.01_COI
GEOME_BXI23239.19_COI	Dampier Strait	GEOME	DeBoer et al. (2014)	https://n2t.net/ark:/21547/BXI23239.19_COI
GEOME_BXI23390.03_COI	Bali	GEOME	DeBoer et al. (2014)	https://n2t.net/ark:/21547/BXI23390.03_COI
GEOME_BXI23390.04_COI	Bali	GEOME	DeBoer et al. (2014)	https://n2t.net/ark:/21547/BXI23390.04_COI
GEOME_BXI23390.08_COI	Bali	GEOME	DeBoer et al. (2014)	https://n2t.net/ark:/21547/BXI23390.08_COI
GEOME_BXI23390.12_COI	Bali	GEOME	DeBoer et al. (2014)	https://n2t.net/ark:/21547/BXI23390.12_COI
GEOME_BXI23390.15_COI	Bali	GEOME	DeBoer et al. (2014)	https://n2t.net/ark:/21547/BXI23390.15_COI
GEOME_BXI23390.17_COI	Bali	GEOME	DeBoer et al. (2014)	https://n2t.net/ark:/21547/BXI23390.17_COI
GEOME_BXI23390.19_COI	Bali	GEOME	DeBoer et al. (2014)	https://n2t.net/ark:/21547/BXI23390.19_COI
GEOME_BXI23390.1_COI	Bali	GEOME	DeBoer et al. (2014)	https://n2t.net/ark:/21547/BXI23390.1_COI
GEOME_BXI23390.22_COI	Bali	GEOME	DeBoer et al. (2014)	https://n2t.net/ark:/21547/BXI23390.22_COI
GEOME_BXI23390.2_COI	Bali	GEOME	DeBoer et al. (2014)	https://n2t.net/ark:/21547/BXI23390.2_COI
GEOME_BXI23716.07_COI	Makassar	GEOME	DeBoer et al. (2014)	https://n2t.net/ark:/21547/BXI23716.07_COI
GEOME_BXI23716.08_COI	Makassar	GEOME	DeBoer et al. (2014)	https://n2t.net/ark:/21547/BXI23716.08_COI
GEOME_BXI23716.12_COI	Makassar	GEOME	DeBoer et al. (2014)	https://n2t.net/ark:/21547/BXI23716.12_COI
GEOME_BXI23716.17_COI	Makassar	GEOME	DeBoer et al. (2014)	https://n2t.net/ark:/21547/BXI23716.17_COI
GEOME_BXI23716.19_COI	Makassar	GEOME	DeBoer et al. (2014)	https://n2t.net/ark:/21547/BXI23716.19_COI
GEOME_BXI23716.21_COI	Makassar	GEOME	DeBoer et al. (2014)	https://n2t.net/ark:/21547/BXI23716.21_COI
GEOME_BXI23717.05_COI	Makassar	GEOME	DeBoer et al. (2014)	https://n2t.net/ark:/21547/BXI23717.05_COI
GEOME_BXI23717.08_COI	Makassar	GEOME	DeBoer et al. (2014)	https://n2t.net/ark:/21547/BXI23717.08_COI
GEOME_BXI23717.14_COI	Makassar	GEOME	DeBoer et al. (2014)	https://n2t.net/ark:/21547/BXI23717.14_COI
GEOME_BXI23717.15_COI	Makassar	GEOME	DeBoer et al. (2014)	https://n2t.net/ark:/21547/BXI23717.15_COI
GEOME_BXI23730.01_COI	Selayar	GEOME	DeBoer et al. (2014)	https://n2t.net/ark:/21547/BXI23730.01_COI
GEOME_BXI23730.02_COI	Selayar	GEOME	DeBoer et al. (2014)	https://n2t.net/ark:/21547/BXI23730.02_COI
GEOME_BXI23730.06_COI	Selayar	GEOME	DeBoer et al. (2014)	https://n2t.net/ark:/21547/BXI23730.06_COI
GEOME_BXI23730.07_COI	Selayar	GEOME	DeBoer et al. (2014)	https://n2t.net/ark:/21547/BXI23730.07_COI
GEOME_BXI23730.13_COI	Selayar	GEOME	DeBoer et al. (2014)	https://n2t.net/ark:/21547/BXI23730.13_COI
GEOME_BXI23730.14_COI	Selayar	GEOME	DeBoer et al. (2014)	https://n2t.net/ark:/21547/BXI23730.14_COI
GEOME_BXI23730.15_COI	Selayar	GEOME	DeBoer et al. (2014)	https://n2t.net/ark:/21547/BXI23730.15_COI
GEOME_BXI23730.16_COI	Selayar	GEOME	DeBoer et al. (2014)	https://n2t.net/ark:/21547/BXI23730.16_COI
GEOME_BXI23730.17_COI	Selayar	GEOME	DeBoer et al. (2014)	https://n2t.net/ark:/21547/BXI23730.17_COI
GEOME_BXI23730.19_COI	Selayar	GEOME	DeBoer et al. (2014)	https://n2t.net/ark:/21547/BXI23730.19_COI
GEOME_BXI23767.01_COI	Komodo-Flores	GEOME	DeBoer et al. (2014)	https://n2t.net/ark:/21547/BXI23767.01_COI
GEOME_BXI23767.02_COI	Komodo-Flores	GEOME	DeBoer et al. (2014)	https://n2t.net/ark:/21547/BXI23767.02_COI
GEOME_BXI23805.02_COI	Padang	GEOME	DeBoer et al. (2014)	https://n2t.net/ark:/21547/BXI23805.02_COI
GEOME_BXI23805.03_COI	Padang	GEOME	DeBoer et al. (2014)	https://n2t.net/ark:/21547/BXI23805.03_COI
GEOME_BXI23805.04_COI	Padang	GEOME	DeBoer et al. (2014)	https://n2t.net/ark:/21547/BXI23805.04_COI
GEOME_BXI23805.05_COI	Padang	GEOME	DeBoer et al. (2014)	https://n2t.net/ark:/21547/BXI23805.05_COI
GEOME_BXI23805.06_COI	Padang	GEOME	DeBoer et al. (2014)	https://n2t.net/ark:/21547/BXI23805.06_COI
GEOME_BXI23805.08_COI	Padang	GEOME	DeBoer et al. (2014)	https://n2t.net/ark:/21547/BXI23805.08_COI
GEOME_BXI23805.09_COI	Padang	GEOME	DeBoer et al. (2014)	https://n2t.net/ark:/21547/BXI23805.09_COI
GEOME_BXI23805.11_COI	Padang	GEOME	DeBoer et al. (2014)	https://n2t.net/ark:/21547/BXI23805.11_COI
GEOME_BXI23805.12_COI	Padang	GEOME	DeBoer et al. (2014)	https://n2t.net/ark:/21547/BXI23805.12_COI
GEOME_BXI23805.13_COI	Padang	GEOME	DeBoer et al. (2014)	https://n2t.net/ark:/21547/BXI23805.13_COI
GEOME_BXI23805.14_COI	Padang	GEOME	DeBoer et al. (2014)	https://n2t.net/ark:/21547/BXI23805.14_COI
GEOME_BXI23805.15_COI	Padang	GEOME	DeBoer et al. (2014)	https://n2t.net/ark:/21547/BXI23805.15_COI
GEOME_BXI23805.17_COI	Padang	GEOME	DeBoer et al. (2014)	https://n2t.net/ark:/21547/BXI23805.17_COI
GEOME_BXI23805.18_COI	Padang	GEOME	DeBoer et al. (2014)	https://n2t.net/ark:/21547/BXI23805.18_COI
GEOME_BXI23805.21_COI	Padang	GEOME	DeBoer et al. (2014)	https://n2t.net/ark:/21547/BXI23805.21_COI
GEOME_BXI23805.23_COI	Padang	GEOME	DeBoer et al. (2014)	https://n2t.net/ark:/21547/BXI23805.23_COI
GEOME_BXI23805.2_COI	Padang	GEOME	DeBoer et al. (2014)	https://n2t.net/ark:/21547/BXI23805.2_COI
GEOME_BXI23866.07_COI	Bali	GEOME	DeBoer et al. (2014)	https://n2t.net/ark:/21547/BXI23866.07_COI
GEOME_BXI23866.17_COI	Bali	GEOME	DeBoer et al. (2014)	https://n2t.net/ark:/21547/BXI23866.17_COI
GEOME_BXI23866.18_COI	Bali	GEOME	DeBoer et al. (2014)	https://n2t.net/ark:/21547/BXI23866.18_COI
GEOME_BXI23870.02_COI	Lombok	GEOME	DeBoer et al. (2014)	https://n2t.net/ark:/21547/BXI23870.02_COI
GEOME_BXI23870.03_COI	Lombok	GEOME	DeBoer et al. (2014)	https://n2t.net/ark:/21547/BXI23870.03_COI
GEOME_BXI23870.05_COI	Lombok	GEOME	DeBoer et al. (2014)	https://n2t.net/ark:/21547/BXI23870.05_COI
GEOME_BXI23870.08_COI	Lombok	GEOME	DeBoer et al. (2014)	https://n2t.net/ark:/21547/BXI23870.08_COI
GEOME_BXI23870.11_COI	Lombok	GEOME	DeBoer et al. (2014)	https://n2t.net/ark:/21547/BXI23870.11_COI
GEOME_BXI23870.12_COI	Lombok	GEOME	DeBoer et al. (2014)	https://n2t.net/ark:/21547/BXI23870.12_COI
GEOME_BXI23870.13_COI	Lombok	GEOME	DeBoer et al. (2014)	https://n2t.net/ark:/21547/BXI23870.13_COI
GEOME_BXI23870.15_COI	Lombok	GEOME	DeBoer et al. (2014)	https://n2t.net/ark:/21547/BXI23870.15_COI
GEOME_BXI23870.16_COI	Lombok	GEOME	DeBoer et al. (2014)	https://n2t.net/ark:/21547/BXI23870.16_COI
GEOME_BXI23870.17_COI	Lombok	GEOME	DeBoer et al. (2014)	https://n2t.net/ark:/21547/BXI23870.17_COI
GEOME_BXI23870.1_COI	Lombok	GEOME	DeBoer et al. (2014)	https://n2t.net/ark:/21547/BXI23870.1_COI
GEOME_BXI23994.16_COI	Bali	GEOME	DeBoer et al. (2014)	https://n2t.net/ark:/21547/BXI23994.16_COI
GEOME_BXI23995.01_COI	Bali	GEOME	DeBoer et al. (2014)	https://n2t.net/ark:/21547/BXI23995.01_COI
GEOME_BXI23995.02_COI	Bali	GEOME	DeBoer et al. (2014)	https://n2t.net/ark:/21547/BXI23995.02_COI
GEOME_BXI23995.03_COI	Bali	GEOME	DeBoer et al. (2014)	https://n2t.net/ark:/21547/BXI23995.03_COI
GEOME_BXI23995.04_COI	Bali	GEOME	DeBoer et al. (2014)	https://n2t.net/ark:/21547/BXI23995.04_COI
GEOME_BXI23995.05_COI	Bali	GEOME	DeBoer et al. (2014)	https://n2t.net/ark:/21547/BXI23995.05_COI
GEOME_BXI23995.07_COI	Bali	GEOME	DeBoer et al. (2014)	https://n2t.net/ark:/21547/BXI23995.07_COI
GEOME_BXI23995.08_COI	Bali	GEOME	DeBoer et al. (2014)	https://n2t.net/ark:/21547/BXI23995.08_COI
GEOME_BXI23995.13_COI	Bali	GEOME	DeBoer et al. (2014)	https://n2t.net/ark:/21547/BXI23995.13_COI
GEOME_BXI23995.14_COI	Bali	GEOME	DeBoer et al. (2014)	https://n2t.net/ark:/21547/BXI23995.14_COI
GEOME_BXI23995.15_COI	Bali	GEOME	DeBoer et al. (2014)	https://n2t.net/ark:/21547/BXI23995.15_COI
GEOME_BXI23995.16_COI	Bali	GEOME	DeBoer et al. (2014)	https://n2t.net/ark:/21547/BXI23995.16_COI
GEOME_BXI23995.17_COI	Bali	GEOME	DeBoer et al. (2014)	https://n2t.net/ark:/21547/BXI23995.17_COI
GEOME_BXI23995.18_COI	Bali	GEOME	DeBoer et al. (2014)	https://n2t.net/ark:/21547/BXI23995.18_COI
GEOME_BXI23995.19_COI	Bali	GEOME	DeBoer et al. (2014)	https://n2t.net/ark:/21547/BXI23995.19_COI
GEOME_BXI23995.21_COI	Bali	GEOME	DeBoer et al. (2014)	https://n2t.net/ark:/21547/BXI23995.21_COI
GEOME_BXI23995.22_COI	Bali	GEOME	DeBoer et al. (2014)	https://n2t.net/ark:/21547/BXI23995.22_COI
GEOME_BWw2TmAq9501_CO1	Aqaba - Red Sea	GEOME	Nuryanto and Kochzius (2009)	https://n2t.net/ark:/21547/BWw2TmAq9501_CO1
GEOME_BWw2TmAq9502_CO1	Aqaba - Red Sea	GEOME	Nuryanto and Kochzius (2009)	https://n2t.net/ark:/21547/BWw2TmAq9502_CO1
GEOME_BWw2TmAq9503_CO1	Aqaba - Red Sea	GEOME	Nuryanto and Kochzius (2009)	https://n2t.net/ark:/21547/BWw2TmAq9503_CO1
GEOME_BWw2TmAq9504_CO1	Aqaba - Red Sea	GEOME	Nuryanto and Kochzius (2009)	https://n2t.net/ark:/21547/BWw2TmAq9504_CO1
GEOME_BWw2TmAq9505_CO1	Aqaba - Red Sea	GEOME	Nuryanto and Kochzius (2009)	https://n2t.net/ark:/21547/BWw2TmAq9505_CO1
GEOME_BWw2TmBi3701_CO1	Bira	GEOME	Nuryanto and Kochzius (2009)	https://n2t.net/ark:/21547/BWw2TmBi3701_CO1
GEOME_BWw2TmBi3702_CO1	Bira	GEOME	Nuryanto and Kochzius (2009)	https://n2t.net/ark:/21547/BWw2TmBi3702_CO1
GEOME_BWw2TmBi3703_CO1	Bira	GEOME	Nuryanto and Kochzius (2009)	https://n2t.net/ark:/21547/BWw2TmBi3703_CO1
GEOME_BWw2TmBi3705_CO1	Bira	GEOME	Nuryanto and Kochzius (2009)	https://n2t.net/ark:/21547/BWw2TmBi3705_CO1
GEOME_BWw2TmBi3706_CO1	Bira	GEOME	Nuryanto and Kochzius (2009)	https://n2t.net/ark:/21547/BWw2TmBi3706_CO1
GEOME_BWw2TmBi3707_CO1	Bira	GEOME	Nuryanto and Kochzius (2009)	https://n2t.net/ark:/21547/BWw2TmBi3707_CO1
GEOME_BWw2TmBi3708_CO1	Bira	GEOME	Nuryanto and Kochzius (2009)	https://n2t.net/ark:/21547/BWw2TmBi3708_CO1
GEOME_BWw2TmBi3709_CO1	Bira	GEOME	Nuryanto and Kochzius (2009)	https://n2t.net/ark:/21547/BWw2TmBi3709_CO1
GEOME_BWw2TmBi3801_CO1	Bira	GEOME	Nuryanto and Kochzius (2009)	https://n2t.net/ark:/21547/BWw2TmBi3801_CO1
GEOME_BWw2TmBi3803_CO1	Bira	GEOME	Nuryanto and Kochzius (2009)	https://n2t.net/ark:/21547/BWw2TmBi3803_CO1
GEOME_BWw2TmBk8701_CO1	Biak	GEOME	Nuryanto and Kochzius (2009)	https://n2t.net/ark:/21547/BWw2TmBk8701_CO1
GEOME_BWw2TmBk8803_CO1	Biak	GEOME	Nuryanto and Kochzius (2009)	https://n2t.net/ark:/21547/BWw2TmBk8803_CO1
GEOME_BWw2TmBk8805_CO1	Biak	GEOME	Nuryanto and Kochzius (2009)	https://n2t.net/ark:/21547/BWw2TmBk8805_CO1
GEOME_BWw2TmBk8807_CO1	Biak	GEOME	Nuryanto and Kochzius (2009)	https://n2t.net/ark:/21547/BWw2TmBk8807_CO1
GEOME_BWw2TmBk8808_CO1	Biak	GEOME	Nuryanto and Kochzius (2009)	https://n2t.net/ark:/21547/BWw2TmBk8808_CO1
GEOME_BWw2TmBk8809_CO1	Biak	GEOME	Nuryanto and Kochzius (2009)	https://n2t.net/ark:/21547/BWw2TmBk8809_CO1
GEOME_BWw2TmBk8810_CO1	Biak	GEOME	Nuryanto and Kochzius (2009)	https://n2t.net/ark:/21547/BWw2TmBk8810_CO1
GEOME_BWw2TmBk8811_CO1	Biak	GEOME	Nuryanto and Kochzius (2009)	https://n2t.net/ark:/21547/BWw2TmBk8811_CO1
GEOME_BWw2TmBk8812_CO1	Biak	GEOME	Nuryanto and Kochzius (2009)	https://n2t.net/ark:/21547/BWw2TmBk8812_CO1
GEOME_BWw2TmBk8813_CO1	Biak	GEOME	Nuryanto and Kochzius (2009)	https://n2t.net/ark:/21547/BWw2TmBk8813_CO1
GEOME_BWw2TmBk8901_CO1	Biak	GEOME	Nuryanto and Kochzius (2009)	https://n2t.net/ark:/21547/BWw2TmBk8901_CO1
GEOME_BWw2TmBk9001_CO1	Biak	GEOME	Nuryanto and Kochzius (2009)	https://n2t.net/ark:/21547/BWw2TmBk9001_CO1
GEOME_BWw2TmBk9002_CO1	Biak	GEOME	Nuryanto and Kochzius (2009)	https://n2t.net/ark:/21547/BWw2TmBk9002_CO1
GEOME_BWw2TmBk9004_CO1	Biak	GEOME	Nuryanto and Kochzius (2009)	https://n2t.net/ark:/21547/BWw2TmBk9004_CO1
GEOME_BWw2TmBk9005_CO1	Biak	GEOME	Nuryanto and Kochzius (2009)	https://n2t.net/ark:/21547/BWw2TmBk9005_CO1
GEOME_BWw2TmBk9006_CO1	Biak	GEOME	Nuryanto and Kochzius (2009)	https://n2t.net/ark:/21547/BWw2TmBk9006_CO1
GEOME_BWw2TmKa5002_CO1	Karimunjawa	GEOME	Nuryanto and Kochzius (2009)	https://n2t.net/ark:/21547/BWw2TmKa5002_CO1
GEOME_BWw2TmKa5003_CO1	Karimunjawa	GEOME	Nuryanto and Kochzius (2009)	https://n2t.net/ark:/21547/BWw2TmKa5003_CO1
GEOME_BWw2TmKa5004_CO1	Karimunjawa	GEOME	Nuryanto and Kochzius (2009)	https://n2t.net/ark:/21547/BWw2TmKa5004_CO1
GEOME_BWw2TmKa5005_CO1	Karimunjawa	GEOME	Nuryanto and Kochzius (2009)	https://n2t.net/ark:/21547/BWw2TmKa5005_CO1
GEOME_BWw2TmKa5006_CO1	Karimunjawa	GEOME	Nuryanto and Kochzius (2009)	https://n2t.net/ark:/21547/BWw2TmKa5006_CO1
GEOME_BWw2TmKa5007_CO1	Karimunjawa	GEOME	Nuryanto and Kochzius (2009)	https://n2t.net/ark:/21547/BWw2TmKa5007_CO1
GEOME_BWw2TmKa5008_CO1	Karimunjawa	GEOME	Nuryanto and Kochzius (2009)	https://n2t.net/ark:/21547/BWw2TmKa5008_CO1
GEOME_BWw2TmKa5009_CO1	Karimunjawa	GEOME	Nuryanto and Kochzius (2009)	https://n2t.net/ark:/21547/BWw2TmKa5009_CO1
GEOME_BWw2TmKa5101_CO1	Karimunjawa	GEOME	Nuryanto and Kochzius (2009)	https://n2t.net/ark:/21547/BWw2TmKa5101_CO1
GEOME_BWw2TmKa5102_CO1	Karimunjawa	GEOME	Nuryanto and Kochzius (2009)	https://n2t.net/ark:/21547/BWw2TmKa5102_CO1
GEOME_BWw2TmKa5103_CO1	Karimunjawa	GEOME	Nuryanto and Kochzius (2009)	https://n2t.net/ark:/21547/BWw2TmKa5103_CO1
GEOME_BWw2TmKa5104_CO1	Karimunjawa	GEOME	Nuryanto and Kochzius (2009)	https://n2t.net/ark:/21547/BWw2TmKa5104_CO1
GEOME_BWw2TmKa5105_CO1	Karimunjawa	GEOME	Nuryanto and Kochzius (2009)	https://n2t.net/ark:/21547/BWw2TmKa5105_CO1
GEOME_BWw2TmKa5106_CO1	Karimunjawa	GEOME	Nuryanto and Kochzius (2009)	https://n2t.net/ark:/21547/BWw2TmKa5106_CO1
GEOME_BWw2TmKa5107_CO1	Karimunjawa	GEOME	Nuryanto and Kochzius (2009)	https://n2t.net/ark:/21547/BWw2TmKa5107_CO1
GEOME_BWw2TmKa5201_CO1	Karimunjawa	GEOME	Nuryanto and Kochzius (2009)	https://n2t.net/ark:/21547/BWw2TmKa5201_CO1
GEOME_BWw2TmKa5202_CO1	Karimunjawa	GEOME	Nuryanto and Kochzius (2009)	https://n2t.net/ark:/21547/BWw2TmKa5202_CO1
GEOME_BWw2TmKa5203_CO1	Karimunjawa	GEOME	Nuryanto and Kochzius (2009)	https://n2t.net/ark:/21547/BWw2TmKa5203_CO1
GEOME_BWw2TmKa5301_CO1	Karimunjawa	GEOME	Nuryanto and Kochzius (2009)	https://n2t.net/ark:/21547/BWw2TmKa5301_CO1
GEOME_BWw2TmKa5401_CO1	Karimunjawa	GEOME	Nuryanto and Kochzius (2009)	https://n2t.net/ark:/21547/BWw2TmKa5401_CO1
GEOME_BWw2TmKo6001_CO1	Komodo-Flores	GEOME	Nuryanto and Kochzius (2009)	https://n2t.net/ark:/21547/BWw2TmKo6001_CO1
GEOME_BWw2TmKo6003_CO1	Komodo-Flores	GEOME	Nuryanto and Kochzius (2009)	https://n2t.net/ark:/21547/BWw2TmKo6003_CO1
GEOME_BWw2TmKo6102_CO1	Komodo-Flores	GEOME	Nuryanto and Kochzius (2009)	https://n2t.net/ark:/21547/BWw2TmKo6102_CO1
GEOME_BWw2TmKo6103_CO1	Komodo-Flores	GEOME	Nuryanto and Kochzius (2009)	https://n2t.net/ark:/21547/BWw2TmKo6103_CO1
GEOME_BWw2TmKo6104_CO1	Komodo-Flores	GEOME	Nuryanto and Kochzius (2009)	https://n2t.net/ark:/21547/BWw2TmKo6104_CO1
GEOME_BWw2TmKo6105_CO1	Komodo-Flores	GEOME	Nuryanto and Kochzius (2009)	https://n2t.net/ark:/21547/BWw2TmKo6105_CO1
GEOME_BWw2TmKo6106_CO1	Komodo-Flores	GEOME	Nuryanto and Kochzius (2009)	https://n2t.net/ark:/21547/BWw2TmKo6106_CO1
GEOME_BWw2TmKo6107_CO1	Komodo-Flores	GEOME	Nuryanto and Kochzius (2009)	https://n2t.net/ark:/21547/BWw2TmKo6107_CO1
GEOME_BWw2TmKo6108_CO1	Komodo-Flores	GEOME	Nuryanto and Kochzius (2009)	https://n2t.net/ark:/21547/BWw2TmKo6108_CO1
GEOME_BWw2TmKo6109_CO1	Komodo-Flores	GEOME	Nuryanto and Kochzius (2009)	https://n2t.net/ark:/21547/BWw2TmKo6109_CO1
GEOME_BWw2TmKo6110_CO1	Komodo-Flores	GEOME	Nuryanto and Kochzius (2009)	https://n2t.net/ark:/21547/BWw2TmKo6110_CO1
GEOME_BWw2TmKo6112_CO1	Komodo-Flores	GEOME	Nuryanto and Kochzius (2009)	https://n2t.net/ark:/21547/BWw2TmKo6112_CO1
GEOME_BWw2TmKu7001_CO1	Kupang	GEOME	Nuryanto and Kochzius (2009)	https://n2t.net/ark:/21547/BWw2TmKu7001_CO1
GEOME_BWw2TmKu7002_CO1	Kupang	GEOME	Nuryanto and Kochzius (2009)	https://n2t.net/ark:/21547/BWw2TmKu7002_CO1
GEOME_BWw2TmKu7004_CO1	Kupang	GEOME	Nuryanto and Kochzius (2009)	https://n2t.net/ark:/21547/BWw2TmKu7004_CO1
GEOME_BWw2TmKu7005_CO1	Kupang	GEOME	Nuryanto and Kochzius (2009)	https://n2t.net/ark:/21547/BWw2TmKu7005_CO1
GEOME_BWw2TmKu7007_CO1	Kupang	GEOME	Nuryanto and Kochzius (2009)	https://n2t.net/ark:/21547/BWw2TmKu7007_CO1
GEOME_BWw2TmKu7010_CO1	Kupang	GEOME	Nuryanto and Kochzius (2009)	https://n2t.net/ark:/21547/BWw2TmKu7010_CO1
GEOME_BWw2TmKu7202_CO1	Kupang	GEOME	Nuryanto and Kochzius (2009)	https://n2t.net/ark:/21547/BWw2TmKu7202_CO1
GEOME_BWw2TmKu7203_CO1	Kupang	GEOME	Nuryanto and Kochzius (2009)	https://n2t.net/ark:/21547/BWw2TmKu7203_CO1
GEOME_BWw2TmKu7204_CO1	Kupang	GEOME	Nuryanto and Kochzius (2009)	https://n2t.net/ark:/21547/BWw2TmKu7204_CO1
GEOME_BWw2TmKu7205_CO1	Kupang	GEOME	Nuryanto and Kochzius (2009)	https://n2t.net/ark:/21547/BWw2TmKu7205_CO1
GEOME_BWw2TmKu7206_CO1	Kupang	GEOME	Nuryanto and Kochzius (2009)	https://n2t.net/ark:/21547/BWw2TmKu7206_CO1
GEOME_BWw2TmKu7207_CO1	Kupang	GEOME	Nuryanto and Kochzius (2009)	https://n2t.net/ark:/21547/BWw2TmKu7207_CO1
GEOME_BWw2TmKu7209_CO1	Kupang	GEOME	Nuryanto and Kochzius (2009)	https://n2t.net/ark:/21547/BWw2TmKu7209_CO1
GEOME_BWw2TmKu7210_CO1	Kupang	GEOME	Nuryanto and Kochzius (2009)	https://n2t.net/ark:/21547/BWw2TmKu7210_CO1
GEOME_BWw2TmLu3501_CO1	Luwuk	GEOME	Nuryanto and Kochzius (2009)	https://n2t.net/ark:/21547/BWw2TmLu3501_CO1
GEOME_BWw2TmLu3502_CO1	Luwuk	GEOME	Nuryanto and Kochzius (2009)	https://n2t.net/ark:/21547/BWw2TmLu3502_CO1
GEOME_BWw2TmLu3503_CO1	Luwuk	GEOME	Nuryanto and Kochzius (2009)	https://n2t.net/ark:/21547/BWw2TmLu3503_CO1
GEOME_BWw2TmLu3504_CO1	Luwuk	GEOME	Nuryanto and Kochzius (2009)	https://n2t.net/ark:/21547/BWw2TmLu3504_CO1
GEOME_BWw2TmLu3505_CO1	Luwuk	GEOME	Nuryanto and Kochzius (2009)	https://n2t.net/ark:/21547/BWw2TmLu3505_CO1
GEOME_BWw2TmLu3506_CO1	Luwuk	GEOME	Nuryanto and Kochzius (2009)	https://n2t.net/ark:/21547/BWw2TmLu3506_CO1
GEOME_BWw2TmLu3507_CO1	Luwuk	GEOME	Nuryanto and Kochzius (2009)	https://n2t.net/ark:/21547/BWw2TmLu3507_CO1
GEOME_BWw2TmLu3508_CO1	Luwuk	GEOME	Nuryanto and Kochzius (2009)	https://n2t.net/ark:/21547/BWw2TmLu3508_CO1
GEOME_BWw2TmLu3509_CO1	Luwuk	GEOME	Nuryanto and Kochzius (2009)	https://n2t.net/ark:/21547/BWw2TmLu3509_CO1
GEOME_BWw2TmLu3510_CO1	Luwuk	GEOME	Nuryanto and Kochzius (2009)	https://n2t.net/ark:/21547/BWw2TmLu3510_CO1
GEOME_BWw2TmLu3511_CO1	Luwuk	GEOME	Nuryanto and Kochzius (2009)	https://n2t.net/ark:/21547/BWw2TmLu3511_CO1
GEOME_BWw2TmLu3514_CO1	Luwuk	GEOME	Nuryanto and Kochzius (2009)	https://n2t.net/ark:/21547/BWw2TmLu3514_CO1
GEOME_BWw2TmLu3515_CO1	Luwuk	GEOME	Nuryanto and Kochzius (2009)	https://n2t.net/ark:/21547/BWw2TmLu3515_CO1
GEOME_BWw2TmLu3516_CO1	Luwuk	GEOME	Nuryanto and Kochzius (2009)	https://n2t.net/ark:/21547/BWw2TmLu3516_CO1
GEOME_BWw2TmLu3517_CO1	Luwuk	GEOME	Nuryanto and Kochzius (2009)	https://n2t.net/ark:/21547/BWw2TmLu3517_CO1
GEOME_BWw2TmLu3519_CO1	Luwuk	GEOME	Nuryanto and Kochzius (2009)	https://n2t.net/ark:/21547/BWw2TmLu3519_CO1
GEOME_BWw2TmMa2601_CO1	Manado	GEOME	Nuryanto and Kochzius (2009)	https://n2t.net/ark:/21547/BWw2TmMa2601_CO1
GEOME_BWw2TmMa2602_CO1	Manado	GEOME	Nuryanto and Kochzius (2009)	https://n2t.net/ark:/21547/BWw2TmMa2602_CO1
GEOME_BWw2TmMa2603_CO1	Manado	GEOME	Nuryanto and Kochzius (2009)	https://n2t.net/ark:/21547/BWw2TmMa2603_CO1
GEOME_BWw2TmMa2604_CO1	Manado	GEOME	Nuryanto and Kochzius (2009)	https://n2t.net/ark:/21547/BWw2TmMa2604_CO1
GEOME_BWw2TmMa2605_CO1	Manado	GEOME	Nuryanto and Kochzius (2009)	https://n2t.net/ark:/21547/BWw2TmMa2605_CO1
GEOME_BWw2TmMa2606_CO1	Manado	GEOME	Nuryanto and Kochzius (2009)	https://n2t.net/ark:/21547/BWw2TmMa2606_CO1
GEOME_BWw2TmMa2607_CO1	Manado	GEOME	Nuryanto and Kochzius (2009)	https://n2t.net/ark:/21547/BWw2TmMa2607_CO1
GEOME_BWw2TmMa2608_CO1	Manado	GEOME	Nuryanto and Kochzius (2009)	https://n2t.net/ark:/21547/BWw2TmMa2608_CO1
GEOME_BWw2TmMa2609_CO1	Manado	GEOME	Nuryanto and Kochzius (2009)	https://n2t.net/ark:/21547/BWw2TmMa2609_CO1
GEOME_BWw2TmMa2611_CO1	Manado	GEOME	Nuryanto and Kochzius (2009)	https://n2t.net/ark:/21547/BWw2TmMa2611_CO1
GEOME_BWw2TmMa2612_CO1	Manado	GEOME	Nuryanto and Kochzius (2009)	https://n2t.net/ark:/21547/BWw2TmMa2612_CO1
GEOME_BWw2TmMa2613_CO1	Manado	GEOME	Nuryanto and Kochzius (2009)	https://n2t.net/ark:/21547/BWw2TmMa2613_CO1
GEOME_BWw2TmMa2614_CO1	Manado	GEOME	Nuryanto and Kochzius (2009)	https://n2t.net/ark:/21547/BWw2TmMa2614_CO1
GEOME_BWw2TmMa2615_CO1	Manado	GEOME	Nuryanto and Kochzius (2009)	https://n2t.net/ark:/21547/BWw2TmMa2615_CO1
GEOME_BWw2TmMa2616_CO1	Manado	GEOME	Nuryanto and Kochzius (2009)	https://n2t.net/ark:/21547/BWw2TmMa2616_CO1
GEOME_BWw2TmMa2617_CO1	Manado	GEOME	Nuryanto and Kochzius (2009)	https://n2t.net/ark:/21547/BWw2TmMa2617_CO1
GEOME_BWw2TmMa2618_CO1	Manado	GEOME	Nuryanto and Kochzius (2009)	https://n2t.net/ark:/21547/BWw2TmMa2618_CO1
GEOME_BWw2TmMa2619_CO1	Manado	GEOME	Nuryanto and Kochzius (2009)	https://n2t.net/ark:/21547/BWw2TmMa2619_CO1
GEOME_BWw2TmMa2620_CO1	Manado	GEOME	Nuryanto and Kochzius (2009)	https://n2t.net/ark:/21547/BWw2TmMa2620_CO1
GEOME_BWw2TmMa2621_CO1	Manado	GEOME	Nuryanto and Kochzius (2009)	https://n2t.net/ark:/21547/BWw2TmMa2621_CO1
GEOME_BWw2TmMa2623_CO1	Manado	GEOME	Nuryanto and Kochzius (2009)	https://n2t.net/ark:/21547/BWw2TmMa2623_CO1
GEOME_BWw2TmMa2624_CO1	Manado	GEOME	Nuryanto and Kochzius (2009)	https://n2t.net/ark:/21547/BWw2TmMa2624_CO1
GEOME_BWw2TmPS8301_CO1	Seribu (Thousand Islands)	GEOME	Nuryanto and Kochzius (2009)	https://n2t.net/ark:/21547/BWw2TmPS8301_CO1
GEOME_BWw2TmPS8302_CO1	Seribu (Thousand Islands)	GEOME	Nuryanto and Kochzius (2009)	https://n2t.net/ark:/21547/BWw2TmPS8302_CO1
GEOME_BWw2TmPS8303_CO1	Seribu (Thousand Islands)	GEOME	Nuryanto and Kochzius (2009)	https://n2t.net/ark:/21547/BWw2TmPS8303_CO1
GEOME_BWw2TmPS8304_CO1	Seribu (Thousand Islands)	GEOME	Nuryanto and Kochzius (2009)	https://n2t.net/ark:/21547/BWw2TmPS8304_CO1
GEOME_BWw2TmPS8305_CO1	Seribu (Thousand Islands)	GEOME	Nuryanto and Kochzius (2009)	https://n2t.net/ark:/21547/BWw2TmPS8305_CO1
GEOME_BWw2TmPS8501_CO1	Seribu (Thousand Islands)	GEOME	Nuryanto and Kochzius (2009)	https://n2t.net/ark:/21547/BWw2TmPS8501_CO1
GEOME_BWw2TmPS8502_CO1	Seribu (Thousand Islands)	GEOME	Nuryanto and Kochzius (2009)	https://n2t.net/ark:/21547/BWw2TmPS8502_CO1
GEOME_BWw2TmPS8503_CO1	Seribu (Thousand Islands)	GEOME	Nuryanto and Kochzius (2009)	https://n2t.net/ark:/21547/BWw2TmPS8503_CO1
GEOME_BWw2TmPS8504_CO1	Seribu (Thousand Islands)	GEOME	Nuryanto and Kochzius (2009)	https://n2t.net/ark:/21547/BWw2TmPS8504_CO1
GEOME_BWw2TmPS8505_CO1	Seribu (Thousand Islands)	GEOME	Nuryanto and Kochzius (2009)	https://n2t.net/ark:/21547/BWw2TmPS8505_CO1
GEOME_BWw2TmPS8506_CO1	Seribu (Thousand Islands)	GEOME	Nuryanto and Kochzius (2009)	https://n2t.net/ark:/21547/BWw2TmPS8506_CO1
GEOME_BWw2TmPS8507_CO1	Seribu (Thousand Islands)	GEOME	Nuryanto and Kochzius (2009)	https://n2t.net/ark:/21547/BWw2TmPS8507_CO1
GEOME_BWw2TmPa4601_CO1	Padang	GEOME	Nuryanto and Kochzius (2009)	https://n2t.net/ark:/21547/BWw2TmPa4601_CO1
GEOME_BWw2TmPa4602_CO1	Padang	GEOME	Nuryanto and Kochzius (2009)	https://n2t.net/ark:/21547/BWw2TmPa4602_CO1
GEOME_BWw2TmPa4603_CO1	Padang	GEOME	Nuryanto and Kochzius (2009)	https://n2t.net/ark:/21547/BWw2TmPa4603_CO1
GEOME_BWw2TmPa4604_CO1	Padang	GEOME	Nuryanto and Kochzius (2009)	https://n2t.net/ark:/21547/BWw2TmPa4604_CO1
GEOME_BWw2TmPa4606_CO1	Padang	GEOME	Nuryanto and Kochzius (2009)	https://n2t.net/ark:/21547/BWw2TmPa4606_CO1
GEOME_BWw2TmPa4607_CO1	Padang	GEOME	Nuryanto and Kochzius (2009)	https://n2t.net/ark:/21547/BWw2TmPa4607_CO1
GEOME_BWw2TmPa4608_CO1	Padang	GEOME	Nuryanto and Kochzius (2009)	https://n2t.net/ark:/21547/BWw2TmPa4608_CO1
GEOME_BWw2TmPa4609_CO1	Padang	GEOME	Nuryanto and Kochzius (2009)	https://n2t.net/ark:/21547/BWw2TmPa4609_CO1
GEOME_BWw2TmPa4610_CO1	Padang	GEOME	Nuryanto and Kochzius (2009)	https://n2t.net/ark:/21547/BWw2TmPa4610_CO1
GEOME_BWw2TmPa4611_CO1	Padang	GEOME	Nuryanto and Kochzius (2009)	https://n2t.net/ark:/21547/BWw2TmPa4611_CO1
GEOME_BWw2TmPa4612_CO1	Padang	GEOME	Nuryanto and Kochzius (2009)	https://n2t.net/ark:/21547/BWw2TmPa4612_CO1
GEOME_BWw2TmPa4613_CO1	Padang	GEOME	Nuryanto and Kochzius (2009)	https://n2t.net/ark:/21547/BWw2TmPa4613_CO1
GEOME_BWw2TmPa4614_CO1	Padang	GEOME	Nuryanto and Kochzius (2009)	https://n2t.net/ark:/21547/BWw2TmPa4614_CO1
GEOME_BWw2TmPa4617_CO1	Padang	GEOME	Nuryanto and Kochzius (2009)	https://n2t.net/ark:/21547/BWw2TmPa4617_CO1
GEOME_BWw2TmPa4618_CO1	Padang	GEOME	Nuryanto and Kochzius (2009)	https://n2t.net/ark:/21547/BWw2TmPa4618_CO1
GEOME_BWw2TmQu9303_CO1	Aqaba - Red Sea	GEOME	Nuryanto and Kochzius (2009)	https://n2t.net/ark:/21547/BWw2TmQu9303_CO1
GEOME_BWw2TmQu9306_CO1	Aqaba - Red Sea	GEOME	Nuryanto and Kochzius (2009)	https://n2t.net/ark:/21547/BWw2TmQu9306_CO1
GEOME_BWw2TmQu9308_CO1	Aqaba - Red Sea	GEOME	Nuryanto and Kochzius (2009)	https://n2t.net/ark:/21547/BWw2TmQu9308_CO1
GEOME_BWw2TmQu9309_CO1	Aqaba - Red Sea	GEOME	Nuryanto and Kochzius (2009)	https://n2t.net/ark:/21547/BWw2TmQu9309_CO1
GEOME_BWw2TmQu9310_CO1	Aqaba - Red Sea	GEOME	Nuryanto and Kochzius (2009)	https://n2t.net/ark:/21547/BWw2TmQu9310_CO1
GEOME_BWw2TmQu9311_CO1	Aqaba - Red Sea	GEOME	Nuryanto and Kochzius (2009)	https://n2t.net/ark:/21547/BWw2TmQu9311_CO1
GEOME_BWw2TmQu9312_CO1	Aqaba - Red Sea	GEOME	Nuryanto and Kochzius (2009)	https://n2t.net/ark:/21547/BWw2TmQu9312_CO1
GEOME_BWw2TmQu9313_CO1	Aqaba - Red Sea	GEOME	Nuryanto and Kochzius (2009)	https://n2t.net/ark:/21547/BWw2TmQu9313_CO1
GEOME_BWw2TmSa4301_CO1	Sangalaki	GEOME	Nuryanto and Kochzius (2009)	https://n2t.net/ark:/21547/BWw2TmSa4301_CO1
GEOME_BWw2TmSa4302_CO1	Sangalaki	GEOME	Nuryanto and Kochzius (2009)	https://n2t.net/ark:/21547/BWw2TmSa4302_CO1
GEOME_BWw2TmSa4303_CO1	Sangalaki	GEOME	Nuryanto and Kochzius (2009)	https://n2t.net/ark:/21547/BWw2TmSa4303_CO1
GEOME_BWw2TmSa4304_CO1	Sangalaki	GEOME	Nuryanto and Kochzius (2009)	https://n2t.net/ark:/21547/BWw2TmSa4304_CO1
GEOME_BWw2TmSa4305_CO1	Sangalaki	GEOME	Nuryanto and Kochzius (2009)	https://n2t.net/ark:/21547/BWw2TmSa4305_CO1
GEOME_BWw2TmSa4306_CO1	Sangalaki	GEOME	Nuryanto and Kochzius (2009)	https://n2t.net/ark:/21547/BWw2TmSa4306_CO1
GEOME_BWw2TmSa4307_CO1	Sangalaki	GEOME	Nuryanto and Kochzius (2009)	https://n2t.net/ark:/21547/BWw2TmSa4307_CO1
GEOME_BWw2TmSe9101_CO1	Bira	GEOME	Nuryanto and Kochzius (2009)	https://n2t.net/ark:/21547/BWw2TmSe9101_CO1
GEOME_BWw2TmSe9103_CO1	Bira	GEOME	Nuryanto and Kochzius (2009)	https://n2t.net/ark:/21547/BWw2TmSe9103_CO1
GEOME_BWw2TmSe9104_CO1	Bira	GEOME	Nuryanto and Kochzius (2009)	https://n2t.net/ark:/21547/BWw2TmSe9104_CO1
GEOME_BWw2TmSe9106_CO1	Bira	GEOME	Nuryanto and Kochzius (2009)	https://n2t.net/ark:/21547/BWw2TmSe9106_CO1
GEOME_BWw2TmSe9107_CO1	Bira	GEOME	Nuryanto and Kochzius (2009)	https://n2t.net/ark:/21547/BWw2TmSe9107_CO1
GEOME_BWw2TmSe9108_CO1	Bira	GEOME	Nuryanto and Kochzius (2009)	https://n2t.net/ark:/21547/BWw2TmSe9108_CO1
GEOME_BWw2TmSe9109_CO1	Bira	GEOME	Nuryanto and Kochzius (2009)	https://n2t.net/ark:/21547/BWw2TmSe9109_CO1
GEOME_BWw2TmSe9110_CO1	Bira	GEOME	Nuryanto and Kochzius (2009)	https://n2t.net/ark:/21547/BWw2TmSe9110_CO1
GEOME_BWw2TmSe9111_CO1	Bira	GEOME	Nuryanto and Kochzius (2009)	https://n2t.net/ark:/21547/BWw2TmSe9111_CO1
GEOME_BWw2TmSe9113_CO1	Bira	GEOME	Nuryanto and Kochzius (2009)	https://n2t.net/ark:/21547/BWw2TmSe9113_CO1
GEOME_BWw2TmSe9201_CO1	Bira	GEOME	Nuryanto and Kochzius (2009)	https://n2t.net/ark:/21547/BWw2TmSe9201_CO1
GEOME_BWw2TmSe9202_CO1	Bira	GEOME	Nuryanto and Kochzius (2009)	https://n2t.net/ark:/21547/BWw2TmSe9202_CO1
GEOME_BWw2TmSp0301_CO1	Spermonde	GEOME	Nuryanto and Kochzius (2009)	https://n2t.net/ark:/21547/BWw2TmSp0301_CO1
GEOME_BWw2TmSp0302_CO1	Spermonde	GEOME	Nuryanto and Kochzius (2009)	https://n2t.net/ark:/21547/BWw2TmSp0302_CO1
GEOME_BWw2TmSp0303_CO1	Spermonde	GEOME	Nuryanto and Kochzius (2009)	https://n2t.net/ark:/21547/BWw2TmSp0303_CO1
GEOME_BWw2TmSp0304_CO1	Spermonde	GEOME	Nuryanto and Kochzius (2009)	https://n2t.net/ark:/21547/BWw2TmSp0304_CO1
GEOME_BWw2TmSp0305_CO1	Spermonde	GEOME	Nuryanto and Kochzius (2009)	https://n2t.net/ark:/21547/BWw2TmSp0305_CO1
GEOME_BWw2TmSp0306_CO1	Spermonde	GEOME	Nuryanto and Kochzius (2009)	https://n2t.net/ark:/21547/BWw2TmSp0306_CO1
GEOME_BWw2TmSp0307_CO1	Spermonde	GEOME	Nuryanto and Kochzius (2009)	https://n2t.net/ark:/21547/BWw2TmSp0307_CO1
GEOME_BWw2TmSp0308_CO1	Spermonde	GEOME	Nuryanto and Kochzius (2009)	https://n2t.net/ark:/21547/BWw2TmSp0308_CO1
GEOME_BWw2TmSp0309_CO1	Spermonde	GEOME	Nuryanto and Kochzius (2009)	https://n2t.net/ark:/21547/BWw2TmSp0309_CO1
GEOME_BWw2TmSp0310_CO1	Spermonde	GEOME	Nuryanto and Kochzius (2009)	https://n2t.net/ark:/21547/BWw2TmSp0310_CO1
GEOME_BWw2TmSp0311_CO1	Spermonde	GEOME	Nuryanto and Kochzius (2009)	https://n2t.net/ark:/21547/BWw2TmSp0311_CO1
GEOME_BWw2TmSp0312_CO1	Spermonde	GEOME	Nuryanto and Kochzius (2009)	https://n2t.net/ark:/21547/BWw2TmSp0312_CO1
GEOME_BWw2TmSp0801_CO1	Spermonde	GEOME	Nuryanto and Kochzius (2009)	https://n2t.net/ark:/21547/BWw2TmSp0801_CO1
GEOME_BWw2TmSp0901_CO1	Spermonde	GEOME	Nuryanto and Kochzius (2009)	https://n2t.net/ark:/21547/BWw2TmSp0901_CO1
GEOME_BWw2TmSp0902_CO1	Spermonde	GEOME	Nuryanto and Kochzius (2009)	https://n2t.net/ark:/21547/BWw2TmSp0902_CO1
GEOME_BWw2TmSp0903_CO1	Spermonde	GEOME	Nuryanto and Kochzius (2009)	https://n2t.net/ark:/21547/BWw2TmSp0903_CO1
GEOME_BWw2TmSp0904_CO1	Spermonde	GEOME	Nuryanto and Kochzius (2009)	https://n2t.net/ark:/21547/BWw2TmSp0904_CO1
GEOME_BWw2TmSp1201_CO1	Spermonde	GEOME	Nuryanto and Kochzius (2009)	https://n2t.net/ark:/21547/BWw2TmSp1201_CO1
GEOME_BWw2TmSp1202_CO1	Spermonde	GEOME	Nuryanto and Kochzius (2009)	https://n2t.net/ark:/21547/BWw2TmSp1202_CO1
GEOME_BWw2TmSp1203_CO1	Spermonde	GEOME	Nuryanto and Kochzius (2009)	https://n2t.net/ark:/21547/BWw2TmSp1203_CO1
GEOME_BWw2TmSp1205_CO1	Spermonde	GEOME	Nuryanto and Kochzius (2009)	https://n2t.net/ark:/21547/BWw2TmSp1205_CO1
GEOME_BWw2TmTI2901_CO1	Togean Islands	GEOME	Nuryanto and Kochzius (2009)	https://n2t.net/ark:/21547/BWw2TmTI2901_CO1
GEOME_BWw2TmTI2902_CO1	Togean Islands	GEOME	Nuryanto and Kochzius (2009)	https://n2t.net/ark:/21547/BWw2TmTI2902_CO1
GEOME_BWw2TmTI2903_CO1	Togean Islands	GEOME	Nuryanto and Kochzius (2009)	https://n2t.net/ark:/21547/BWw2TmTI2903_CO1
GEOME_BWw2TmTI2904_CO1	Togean Islands	GEOME	Nuryanto and Kochzius (2009)	https://n2t.net/ark:/21547/BWw2TmTI2904_CO1
GEOME_BWw2TmTI3001_CO1	Togean Islands	GEOME	Nuryanto and Kochzius (2009)	https://n2t.net/ark:/21547/BWw2TmTI3001_CO1
GEOME_BWw2TmTI3002_CO1	Togean Islands	GEOME	Nuryanto and Kochzius (2009)	https://n2t.net/ark:/21547/BWw2TmTI3002_CO1
GEOME_BWw2TmTI3003_CO1	Togean Islands	GEOME	Nuryanto and Kochzius (2009)	https://n2t.net/ark:/21547/BWw2TmTI3003_CO1
GEOME_BWw2TmTI3004_CO1	Togean Islands	GEOME	Nuryanto and Kochzius (2009)	https://n2t.net/ark:/21547/BWw2TmTI3004_CO1
GEOME_BWw2TmTI3005_CO1	Togean Islands	GEOME	Nuryanto and Kochzius (2009)	https://n2t.net/ark:/21547/BWw2TmTI3005_CO1
GEOME_BWw2TmTI3006_CO1	Togean Islands	GEOME	Nuryanto and Kochzius (2009)	https://n2t.net/ark:/21547/BWw2TmTI3006_CO1
GEOME_BWw2TmTI3012_CO1	Togean Islands	GEOME	Nuryanto and Kochzius (2009)	https://n2t.net/ark:/21547/BWw2TmTI3012_CO1
GEOME_BWw2TmTI3015_CO1	Togean Islands	GEOME	Nuryanto and Kochzius (2009)	https://n2t.net/ark:/21547/BWw2TmTI3015_CO1
GEOME_BWw2TmTI3101_CO1	Togean Islands	GEOME	Nuryanto and Kochzius (2009)	https://n2t.net/ark:/21547/BWw2TmTI3101_CO1
GEOME_BWw2TmTI3105_CO1	Togean Islands	GEOME	Nuryanto and Kochzius (2009)	https://n2t.net/ark:/21547/BWw2TmTI3105_CO1
GEOME_BWw2TmTI3106_CO1	Togean Islands	GEOME	Nuryanto and Kochzius (2009)	https://n2t.net/ark:/21547/BWw2TmTI3106_CO1
GEOME_BWw2TmTI3108_CO1	Togean Islands	GEOME	Nuryanto and Kochzius (2009)	https://n2t.net/ark:/21547/BWw2TmTI3108_CO1
GEOME_BWw2TmTI3109_CO1	Togean Islands	GEOME	Nuryanto and Kochzius (2009)	https://n2t.net/ark:/21547/BWw2TmTI3109_CO1
GEOME_BWw2TmTI3112_CO1	Togean Islands	GEOME	Nuryanto and Kochzius (2009)	https://n2t.net/ark:/21547/BWw2TmTI3112_CO1
GEOME_BWw2TmTI3113_CO1	Togean Islands	GEOME	Nuryanto and Kochzius (2009)	https://n2t.net/ark:/21547/BWw2TmTI3113_CO1
GEOME_BWw2TmTI3114_CO1	Togean Islands	GEOME	Nuryanto and Kochzius (2009)	https://n2t.net/ark:/21547/BWw2TmTI3114_CO1
GEOME_BWw2TmTI3115_CO1	Togean Islands	GEOME	Nuryanto and Kochzius (2009)	https://n2t.net/ark:/21547/BWw2TmTI3115_CO1
CI_AIT_001	Aitutaki	This study	This study
CI_AIT_002	Aitutaki	This study	This study
CI_AIT_003	Aitutaki	This study	This study
CI_AIT_004	Aitutaki	This study	This study
CI_AIT_005	Aitutaki	This study	This study
CI_AIT_006	Aitutaki	This study	This study
CI_AIT_007	Aitutaki	This study	This study
CI_AIT_008	Aitutaki	This study	This study
CI_AIT_009	Aitutaki	This study	This study
CI_AIT_010	Aitutaki	This study	This study
CI_AIT_011	Aitutaki	This study	This study
CI_AIT_012	Aitutaki	This study	This study
CI_AIT_013	Aitutaki	This study	This study
CI_AIT_014	Aitutaki	This study	This study
CI_AIT_015	Aitutaki	This study	This study
CI_AIT_016	Aitutaki	This study	This study
CI_AIT_017	Aitutaki	This study	This study
CI_AIT_018	Aitutaki	This study	This study
CI_AIT_019	Aitutaki	This study	This study
CI_AIT_020	Aitutaki	This study	This study
CI_AIT_021	Aitutaki	This study	This study
CI_AIT_022	Aitutaki	This study	This study
CI_AIT_024	Aitutaki	This study	This study
CI_AIT_025	Aitutaki	This study	This study
CI_AIT_026	Aitutaki	This study	This study
CI_AIT_027	Aitutaki	This study	This study
CI_AIT_028	Aitutaki	This study	This study
CI_AIT_029	Aitutaki	This study	This study
CI_AIT_030	Aitutaki	This study	This study
CI_AIT_031	Aitutaki	This study	This study
CI_AIT_032	Aitutaki	This study	This study
CI_AIT_033	Aitutaki	This study	This study
CI_AIT_034	Aitutaki	This study	This study
CI_AIT_035	Aitutaki	This study	This study
CI_AIT_036	Aitutaki	This study	This study
CI_AIT_037	Aitutaki	This study	This study
CI_AIT_038	Aitutaki	This study	This study
CI_AIT_039	Aitutaki	This study	This study
CI_AIT_040	Aitutaki	This study	This study
CI_AIT_041	Aitutaki	This study	This study
CI_AIT_042	Aitutaki	This study	This study
CI_AIT_043	Aitutaki	This study	This study
CI_AIT_044	Aitutaki	This study	This study
CI_AIT_045	Aitutaki	This study	This study
CI_AIT_046	Aitutaki	This study	This study
CI_AIT_047	Aitutaki	This study	This study
CI_AIT_048	Aitutaki	This study	This study
CI_AIT_049	Aitutaki	This study	This study
CI_AIT_050	Aitutaki	This study	This study
CI_ATU_001	Atiu	This study	This study
CI_ATU_002	Atiu	This study	This study
CI_ATU_003	Atiu	This study	This study
CI_ATU_004	Atiu	This study	This study
CI_ATU_005	Atiu	This study	This study
CI_ATU_006	Atiu	This study	This study
CI_ATU_007	Atiu	This study	This study
CI_ATU_008	Atiu	This study	This study
CI_ATU_009	Atiu	This study	This study
CI_ATU_010	Atiu	This study	This study
CI_ATU_011	Atiu	This study	This study
CI_ATU_012	Atiu	This study	This study
CI_ATU_013	Atiu	This study	This study
CI_ATU_014	Atiu	This study	This study
CI_ATU_015	Atiu	This study	This study
CI_ATU_016	Atiu	This study	This study
CI_ATU_017	Atiu	This study	This study
CI_ATU_018	Atiu	This study	This study
CI_ATU_019	Atiu	This study	This study
CI_ATU_020	Atiu	This study	This study
CI_ATU_021	Atiu	This study	This study
CI_ATU_022	Atiu	This study	This study
CI_ATU_023	Atiu	This study	This study
CI_ATU_024	Atiu	This study	This study
CI_ATU_025	Atiu	This study	This study
CI_ATU_026	Atiu	This study	This study
CI_ATU_027	Atiu	This study	This study
CI_ATU_028	Atiu	This study	This study
CI_ATU_029	Atiu	This study	This study
CI_ATU_030	Atiu	This study	This study
CI_MAN_001	Manuae	This study	This study
CI_MAN_002	Manuae	This study	This study
CI_MAN_003	Manuae	This study	This study
CI_MAN_004	Manuae	This study	This study
CI_MAN_005	Manuae	This study	This study
CI_MAN_006	Manuae	This study	This study
CI_MAN_007	Manuae	This study	This study
CI_MAN_008	Manuae	This study	This study
CI_MAN_009	Manuae	This study	This study
CI_MAN_010	Manuae	This study	This study
CI_MAN_011	Manuae	This study	This study
CI_MAN_012	Manuae	This study	This study
CI_MAN_013	Manuae	This study	This study
CI_MAN_014	Manuae	This study	This study
CI_MAN_015	Manuae	This study	This study
CI_MAN_016	Manuae	This study	This study
CI_MAN_017	Manuae	This study	This study
CI_MAN_018	Manuae	This study	This study
CI_MAN_019	Manuae	This study	This study
CI_MAN_020	Manuae	This study	This study
CI_MAN_021	Manuae	This study	This study
CI_MAN_022	Manuae	This study	This study
CI_MAN_023	Manuae	This study	This study
CI_MAN_024	Manuae	This study	This study
CI_MAN_025	Manuae	This study	This study
CI_MAN_026	Manuae	This study	This study
CI_MAN_028	Manuae	This study	This study
CI_MAN_029	Manuae	This study	This study
CI_MAN_030	Manuae	This study	This study
CI_MHX_001	Manihiki	This study	This study
CI_MHX_002	Manihiki	This study	This study
CI_MHX_003	Manihiki	This study	This study
CI_MHX_004	Manihiki	This study	This study
CI_MHX_005	Manihiki	This study	This study
CI_MHX_006	Manihiki	This study	This study
CI_MHX_007	Manihiki	This study	This study
CI_MHX_008	Manihiki	This study	This study
CI_MHX_009	Manihiki	This study	This study
CI_MHX_010	Manihiki	This study	This study
CI_MHX_011	Manihiki	This study	This study
CI_MHX_012	Manihiki	This study	This study
CI_MHX_014	Manihiki	This study	This study
CI_MHX_015	Manihiki	This study	This study
CI_MHX_017	Manihiki	This study	This study
CI_MHX_018	Manihiki	This study	This study
CI_MHX_019	Manihiki	This study	This study
CI_MHX_020	Manihiki	This study	This study
CI_MHX_021	Manihiki	This study	This study
CI_MHX_022	Manihiki	This study	This study
CI_MHX_023	Manihiki	This study	This study
CI_MHX_024	Manihiki	This study	This study
CI_MHX_025	Manihiki	This study	This study
CI_MHX_026	Manihiki	This study	This study
CI_MHX_028	Manihiki	This study	This study
CI_MHX_029	Manihiki	This study	This study
CI_MHX_030	Manihiki	This study	This study
CI_MIT_001	Mitiaro	This study	This study
CI_MIT_002	Mitiaro	This study	This study
CI_MIT_003	Mitiaro	This study	This study
CI_MIT_004	Mitiaro	This study	This study
CI_MIT_005	Mitiaro	This study	This study
CI_MIT_006	Mitiaro	This study	This study
CI_MIT_007	Mitiaro	This study	This study
CI_MIT_008	Mitiaro	This study	This study
CI_MKE_002	Mauke	This study	This study
CI_MKE_004	Mauke	This study	This study
CI_MKE_005	Mauke	This study	This study
CI_MKE_006	Mauke	This study	This study
CI_MKE_007	Mauke	This study	This study
CI_MKE_008	Mauke	This study	This study
CI_MKE_009	Mauke	This study	This study
CI_MKE_010	Mauke	This study	This study
CI_MKE_011	Mauke	This study	This study
CI_MKE_012	Mauke	This study	This study
CI_MNG_001	Mangaia	This study	This study
CI_MNG_002	Mangaia	This study	This study
CI_MNG_003	Mangaia	This study	This study
CI_MNG_004	Mangaia	This study	This study
CI_MNG_005	Mangaia	This study	This study
CI_MNG_006	Mangaia	This study	This study
CI_PLM_001	Palmerston	This study	This study
CI_PLM_002	Palmerston	This study	This study
CI_PLM_004	Palmerston	This study	This study
CI_PLM_005	Palmerston	This study	This study
CI_PLM_006	Palmerston	This study	This study
CI_PLM_007	Palmerston	This study	This study
CI_PLM_008	Palmerston	This study	This study
CI_PLM_010	Palmerston	This study	This study
CI_PLM_011	Palmerston	This study	This study
CI_PLM_012	Palmerston	This study	This study
CI_PLM_013	Palmerston	This study	This study
CI_PLM_014	Palmerston	This study	This study
CI_PLM_015	Palmerston	This study	This study
CI_PLM_016	Palmerston	This study	This study
CI_PLM_017	Palmerston	This study	This study
CI_PLM_018	Palmerston	This study	This study
CI_PLM_019	Palmerston	This study	This study
CI_PLM_020	Palmerston	This study	This study
CI_PLM_021	Palmerston	This study	This study
CI_PLM_022	Palmerston	This study	This study
CI_PLM_023	Palmerston	This study	This study
CI_PLM_024	Palmerston	This study	This study
CI_PLM_025	Palmerston	This study	This study
CI_PLM_026	Palmerston	This study	This study
CI_PLM_027	Palmerston	This study	This study
CI_PLM_028	Palmerston	This study	This study
CI_PLM_029	Palmerston	This study	This study
CI_PLM_030	Palmerston	This study	This study
CI_RAR_001	Rarotonga	This study	This study
CI_RAR_002	Rarotonga	This study	This study
CI_RAR_003	Rarotonga	This study	This study
CI_RAR_004	Rarotonga	This study	This study
CI_RAR_005	Rarotonga	This study	This study
CI_RAR_006	Rarotonga	This study	This study
CI_RAR_007	Rarotonga	This study	This study
CI_RAR_008	Rarotonga	This study	This study
CI_RAR_009	Rarotonga	This study	This study
CI_RAR_010	Rarotonga	This study	This study
CI_RAR_011	Rarotonga	This study	This study
CI_RAR_012	Rarotonga	This study	This study
CI_RAR_013	Rarotonga	This study	This study
CI_RAR_014	Rarotonga	This study	This study
CI_RAR_015	Rarotonga	This study	This study
CI_RAR_017	Rarotonga	This study	This study
CI_RAR_018	Rarotonga	This study	This study
CI_RAR_019	Rarotonga	This study	This study
CI_RAR_025	Rarotonga	This study	This study
CI_RAR_026	Rarotonga	This study	This study
CI_RAR_027	Rarotonga	This study	This study
CI_RAR_028	Rarotonga	This study	This study
CI_RAR_029	Rarotonga	This study	This study
CI_RAR_030	Rarotonga	This study	This study
CI_RAR_031	Rarotonga	This study	This study
CI_RAR_032	Rarotonga	This study	This study
CI_RAR_033	Rarotonga	This study	This study
CI_RAR_034	Rarotonga	This study	This study
CI_RAR_035	Rarotonga	This study	This study
CI_RAR_036	Rarotonga	This study	This study
CI_RAR_037	Rarotonga	This study	This study
CI_RAR_038	Rarotonga	This study	This study
CI_RAR_039	Rarotonga	This study	This study
CI_RAR_040	Rarotonga	This study	This study
CI_RAR_041	Rarotonga	This study	This study
CI_RAR_042	Rarotonga	This study	This study
CI_RAR_044	Rarotonga	This study	This study
CI_RAR_045	Rarotonga	This study	This study
CI_RAR_046	Rarotonga	This study	This study
CI_RAR_047	Rarotonga	This study	This study
CI_RAR_049	Rarotonga	This study	This study
CI_TAK_001	Takutea	This study	This study
CI_TAK_003	Takutea	This study	This study
CI_TAK_004	Takutea	This study	This study
CI_TAK_005	Takutea	This study	This study
CI_TAK_007	Takutea	This study	This study
CI_TAK_008	Takutea	This study	This study
CI_TAK_009	Takutea	This study	This study
CI_TAK_010	Takutea	This study	This study
CI_TAK_011	Takutea	This study	This study
CI_TAK_012	Takutea	This study	This study
CI_TAK_013	Takutea	This study	This study
CI_TAK_014	Takutea	This study	This study
CI_TAK_018	Takutea	This study	This study
CI_TAK_019	Takutea	This study	This study
CI_TAK_021	Takutea	This study	This study
CI_TAK_022	Takutea	This study	This study
CI_TAK_023	Takutea	This study	This study
CI_TAK_024	Takutea	This study	This study
CI_TAK_025	Takutea	This study	This study
CI_TAK_026	Takutea	This study	This study
CI_TAK_027	Takutea	This study	This study
CI_TAK_028	Takutea	This study	This study
CI_TAK_029	Takutea	This study	This study
CI_TAK_030	Takutea	This study	This study
CI_TAK_033	Takutea	This study	This study
CI_TAK_034	Takutea	This study	This study
CI_TAK_035	Takutea	This study	This study
CI_TAK_036	Takutea	This study	This study
CI_TAK_038	Takutea	This study	This study
CI_TAK_039	Takutea	This study	This study
CI_TAK_040	Takutea	This study	This study
CI_TAK_041	Takutea	This study	This study
CI_TAK_042	Takutea	This study	This study
CI_TAK_043	Takutea	This study	This study
CI_TAK_044	Takutea	This study	This study
CI_TAK_046	Takutea	This study	This study
CI_TAK_048	Takutea	This study	This study
CI_TAK_049	Takutea	This study	This study
CI_TAK_050	Takutea	This study	This study
CS_0001_SAU_Trimmed_421bp	Saumarez	This study	This study
CS_0002_SAU_Trimmed_421bp	Saumarez	This study	This study
CS_0003_SAU_Trimmed_421bp	Saumarez	This study	This study
CS_0004_SAU_Trimmed_421bp	Saumarez	This study	This study
CS_0005_SAU_Trimmed_421bp	Saumarez	This study	This study
CS_0007_SAU_Trimmed_421bp	Saumarez	This study	This study
CS_0008_SAU_Trimmed_421bp	Saumarez	This study	This study
CS_0009_SAU_Trimmed_421bp	Saumarez	This study	This study
CS_0010_SAU_Trimmed_421bp	Saumarez	This study	This study
CS_0011_SAU_Trimmed_421bp	Saumarez	This study	This study
CS_0012_SAU_Trimmed_421bp	Saumarez	This study	This study
CS_0013_SAU_Trimmed_421bp	Saumarez	This study	This study
CS_0014_SAU_Trimmed_421bp	Saumarez	This study	This study
CS_0015_SAU_Trimmed_421bp	Saumarez	This study	This study
CS_0016_SAU_Trimmed_421bp	Saumarez	This study	This study
CS_0017_WRE_Trimmed_421bp	Wreck	This study	This study
CS_0018_WRE_Trimmed_421bp	Wreck	This study	This study
CS_0019_WRE_Trimmed_421bp	Wreck	This study	This study
CS_0020_WRE_Trimmed_421bp	Wreck	This study	This study
CS_0022_WRE_Trimmed_421bp	Wreck	This study	This study
CS_0023_WRE_Trimmed_421bp	Wreck	This study	This study
CS_0024_WRE_Trimmed_421bp	Wreck	This study	This study
CS_0025_WRE_Trimmed_421bp	Wreck	This study	This study
CS_0026_WRE_Trimmed_421bp	Wreck	This study	This study
CS_0027_WRE_Trimmed_421bp	Wreck	This study	This study
CS_0028_WRE_Trimmed_421bp	Wreck	This study	This study
CS_0029_WRE_Trimmed_421bp	Wreck	This study	This study
CS_0030_WRE_Trimmed_421bp	Wreck	This study	This study
CS_0031_WRE_Trimmed_421bp	Wreck	This study	This study
CS_0032_WRE_Trimmed_421bp	Wreck	This study	This study
CS_0033_WRE_Trimmed_421bp_conserv	Wreck	This study	This study
CS_0034_WRE_Trimmed_421bp	Wreck	This study	This study
CS_0035_WRE_Trimmed_421bp	Wreck	This study	This study
CS_0036_WRE_Trimmed_421bp	Wreck	This study	This study
CS_0037_WRE_Trimmed_421bp	Wreck	This study	This study
CS_0038_WRE_Trimmed_421bp	Wreck	This study	This study
CS_0039_WRE_Trimmed_421bp	Wreck	This study	This study
CS_0040_WRE_Trimmed_421bp	Wreck	This study	This study
CS_0042_WRE_Trimmed_421bp	Wreck	This study	This study
CS_0043_WRE_Trimmed_421bp	Wreck	This study	This study
CS_0044_WRE_Trimmed_421bp	Wreck	This study	This study
CS_0045_WRE_Trimmed_421bp	Wreck	This study	This study
CS_0046_WRE_Trimmed_421bp	Wreck	This study	This study
CS_0047_WRE_Trimmed_421bp	Wreck	This study	This study
CS_0048_WRE_Trimmed_421bp	Wreck	This study	This study
CS_0049_KEN_Trimmed_421bp	Kenn	This study	This study
CS_0050_KEN_Trimmed_421bp	Kenn	This study	This study
CS_0051_KEN_Trimmed_421bp	Kenn	This study	This study
CS_0052_KEN_Trimmed_421bp	Kenn	This study	This study
CS_0054_KEN_Trimmed_421bp	Kenn	This study	This study
CS_0055_KEN_Trimmed_421bp	Kenn	This study	This study
CS_0056_KEN_Trimmed_421bp	Kenn	This study	This study
CS_0057_KEN_Trimmed_421bp_conserv_2	Kenn	This study	This study
CS_0058_KEN_Trimmed_421bp	Kenn	This study	This study
CS_0059_KEN_Trimmed_421bp	Kenn	This study	This study
CS_0060_KEN_Trimmed_421bp	Kenn	This study	This study
CS_0061_KEN_Trimmed_421bp	Kenn	This study	This study
CS_0063_KEN_Trimmed_421bp	Kenn	This study	This study
CS_0064_KEN_Trimmed_421bp	Kenn	This study	This study
CS_0065_KEN_Trimmed_421bp	Kenn	This study	This study
CS_0066_KEN_Trimmed_421bp	Kenn	This study	This study
CS_0067_KEN_Trimmed_421bp	Kenn	This study	This study
CS_0068_KEN_Trimmed_421bp	Kenn	This study	This study
CS_0070_KEN_Trimmed_421bp	Kenn	This study	This study
CS_0071_KEN_Trimmed_421bp	Kenn	This study	This study
CS_0073_KEN_Trimmed_421bp	Kenn	This study	This study
CS_0074_KEN_Trimmed_421bp	Kenn	This study	This study
CS_0075_KEN_Trimmed_421bp	Kenn	This study	This study
CS_0076_KEN_Trimmed_421bp	Kenn	This study	This study
CS_0077_KEN_Trimmed_421bp	Kenn	This study	This study
CS_0078_KEN_Trimmed_421bp	Kenn	This study	This study
CS_0079_KEN_Trimmed_421bp	Kenn	This study	This study
CS_0080_KEN_Trimmed_421bp	Kenn	This study	This study
CS_0081_KEN_Trimmed_421bp	Kenn	This study	This study
CS_0082_FRE_Trimmed_421bp	Frederick	This study	This study
CS_0084_FRE_Trimmed_421bp	Frederick	This study	This study
CS_0085_FRE_Trimmed_421bp	Frederick	This study	This study
CS_0086_FRE_Trimmed_421bp	Frederick	This study	This study
CS_0087_FRE_Trimmed_421bp	Frederick	This study	This study
CS_0088_FRE_Trimmed_421bp	Frederick	This study	This study
CS_0089_FRE_Trimmed_421bp	Frederick	This study	This study
CS_0090_FRE_Trimmed_421bp	Frederick	This study	This study
CS_0091_FRE_Trimmed_421bp	Frederick	This study	This study
CS_0092_FRE_Trimmed_421bp	Frederick	This study	This study
CS_0093_FRE_Trimmed_421bp	Frederick	This study	This study
CS_0094_FRE_Trimmed_421bp	Frederick	This study	This study
CS_0095_FRE_Trimmed_421bp	Frederick	This study	This study
CS_0096_FRE_Trimmed_421bp	Frederick	This study	This study
CS_0097_FRE_Trimmed_421bp	Frederick	This study	This study
CS_0098_FRE_Trimmed_421bp	Frederick	This study	This study
CS_0099_FRE_Trimmed_421bp	Frederick	This study	This study
CS_0100_FRE_Trimmed_421bp	Frederick	This study	This study
CS_0101_FRE_Trimmed_421bp	Frederick	This study	This study
CS_0102_FRE_Trimmed_421bp	Frederick	This study	This study
CS_0103_FRE_Trimmed_421bp	Frederick	This study	This study
CS_0104_FRE_Trimmed_421bp	Frederick	This study	This study
CS_0105_MAR_Trimmed_421bp	Marion	This study	This study
CS_0106_MAR_Trimmed_421bp	Marion	This study	This study
CS_0107_LIH_Trimmed_421bp	Lihou	This study	This study
CS_0108_LIH_Trimmed_421bp	Lihou	This study	This study
CS_0109_LIH_Trimmed_421bp	Lihou	This study	This study
CS_0110_LIH_Trimmed_421bp	Lihou	This study	This study
CS_0111_LIH_Trimmed_421bp	Lihou	This study	This study
CS_0112_LIH_Trimmed_421bp	Lihou	This study	This study
CS_0113_LIH_Trimmed_421bp	Lihou	This study	This study
CS_0114_LIH_Trimmed_421bp	Lihou	This study	This study
CS_0115_LIH_Trimmed_421bp	Lihou	This study	This study
CS_0116_LIH_Trimmed_421bp	Lihou	This study	This study
CS_0117_LIH_Trimmed_421bp	Lihou	This study	This study
CS_0118_LIH_Trimmed_421bp	Lihou	This study	This study
CS_0121_LIH_Trimmed_421bp	Lihou	This study	This study
CS_0122_LIH_Trimmed_421bp	Lihou	This study	This study
CS_0123_LIH_Trimmed_421bp	Lihou	This study	This study
CS_0124_LIH_Trimmed_421bp	Lihou	This study	This study
CS_0125_LIH_Trimmed_421bp	Lihou	This study	This study
CS_0126_LIH_Trimmed_421bp	Lihou	This study	This study
CS_0127_LIH_Trimmed_421bp	Lihou	This study	This study
CS_0128_LIH_Trimmed_421bp	Lihou	This study	This study
CS_0129_LIH_Trimmed_421bp	Lihou	This study	This study
CS_0130_LIH_Trimmed_421bp	Lihou	This study	This study
CS_0131_LIH_Trimmed_421bp	Lihou	This study	This study
CS_0132_LIH_Trimmed_421bp	Lihou	This study	This study
CS_0133_LIH_Trimmed_421bp	Lihou	This study	This study
CS_0134_LIH_Trimmed_421bp	Lihou	This study	This study
CS_0135_LIH_Trimmed_421bp	Lihou	This study	This study
CS_0136_LIH_Trimmed_421bp	Lihou	This study	This study
CS_0137_LIH_Trimmed_421bp	Lihou	This study	This study
CS_0138_LIH_Trimmed_421bp	Lihou	This study	This study
CS_0139_LIH_Trimmed_421bp	Lihou	This study	This study
CS_0141_LIH_Trimmed_421bp	Lihou	This study	This study
CS_0142_LIH_Trimmed_421bp	Lihou	This study	This study
CS_0143_LIH_Trimmed_421bp	Lihou	This study	This study
CS_0144_CHI_Trimmed_421bp	Chilcott	This study	This study
CS_0145_CHI_Trimmed_421bp	Chilcott	This study	This study
CS_0146_CHI_Trimmed_421bp	Chilcott	This study	This study
CS_0147_CHI_Trimmed_421bp	Chilcott	This study	This study
CS_0148_CHI_Trimmed_421bp	Chilcott	This study	This study
CS_0149_CHI_Trimmed_421bp	Chilcott	This study	This study
CS_0150_CHI_Trimmed_421bp	Chilcott	This study	This study
CS_0151_CHI_Trimmed_421bp	Chilcott	This study	This study
CS_0152_CHI_Trimmed_421bp	Chilcott	This study	This study
CS_0153_CHI_Trimmed_421bp	Chilcott	This study	This study
CS_0155_WIL_Trimmed_421bp	Willis	This study	This study
CS_0156_WIL_Trimmed_421bp	Willis	This study	This study
CS_0157_WIL_Trimmed_421bp	Willis	This study	This study
CS_0158_WIL_Trimmed_421bp	Willis	This study	This study
CS_0159_WIL_Trimmed_421bp	Willis	This study	This study
CS_0160_WIL_Trimmed_421bp	Willis	This study	This study
CS_0161_WIL_Trimmed_421bp	Willis	This study	This study
CS_0162_WIL_Trimmed_421bp	Willis	This study	This study
CS_0163_WIL_Trimmed_421bp	Willis	This study	This study
CS_0164_WIL_Trimmed_421bp	Willis	This study	This study
CS_0165_WIL_Trimmed_421bp	Willis	This study	This study
CS_0166_WIL_Trimmed_421bp	Willis	This study	This study
CS_0168_WIL_Trimmed_421bp	Willis	This study	This study
CS_0169_WIL_Trimmed_421bp	Willis	This study	This study
CS_0170_WIL_Trimmed_421bp	Willis	This study	This study
CS_0171_WIL_Trimmed_421bp	Willis	This study	This study
CS_0172_WIL_Trimmed_421bp	Willis	This study	This study
CS_0173_WIL_Trimmed_421bp	Willis	This study	This study
CS_0174_WIL_Trimmed_421bp	Willis	This study	This study
CS_0175_WIL_Trimmed_421bp	Willis	This study	This study
CS_0176_WIL_Trimmed_421bp	Willis	This study	This study
CS_0177_WIL_Trimmed_421bp	Willis	This study	This study
CS_0178_WIL_Trimmed_421bp	Willis	This study	This study
CS_0179_WIL_Trimmed_421bp	Willis	This study	This study
CS_0180_WIL_Trimmed_421bp	Willis	This study	This study
CS_0181_HER_Trimmed_421bp	Herald	This study	This study
CS_0182_HER_Trimmed_421bp	Herald	This study	This study
CS_0183_HER_Trimmed_421bp	Herald	This study	This study
CS_0184_HER_Trimmed_421bp	Herald	This study	This study
CS_0185_HER_Trimmed_421bp	Herald	This study	This study
CS_0186_HER_Trimmed_421bp	Herald	This study	This study
CS_0187_HER_Trimmed_421bp	Herald	This study	This study
CS_0188_HER_Trimmed_421bp	Herald	This study	This study
CS_0189_HER_Trimmed_421bp	Herald	This study	This study
CS_0190_HER_Trimmed_421bp	Herald	This study	This study
CS_0191_HER_Trimmed_421bp	Herald	This study	This study
CS_0192_HER_Trimmed_421bp	Herald	This study	This study
CS_0193_HER_Trimmed_421bp	Herald	This study	This study
CS_0194_HER_Trimmed_421bp	Herald	This study	This study
CS_0195_HER_Trimmed_421bp	Herald	This study	This study
CS_0196_HER_Trimmed_421bp	Herald	This study	This study
CS_0197_HER_Trimmed_421bp_conserv	Herald	This study	This study
CS_0198_HER_Trimmed_421bp	Herald	This study	This study
CS_0199_HER_Trimmed_421bp	Herald	This study	This study
CS_0200_HER_Trimmed_421bp	Herald	This study	This study
CS_0201_HER_Trimmed_421bp	Herald	This study	This study
CS_0202_HER_Trimmed_421bp	Herald	This study	This study
CS_0203_HER_Trimmed_421bp	Herald	This study	This study
CS_0204_HER_Trimmed_421bp	Herald	This study	This study
CS_0205_HER_Trimmed_421bp	Herald	This study	This study
CS_0206_HER_Trimmed_421bp	Herald	This study	This study
CS_0207_HER_Trimmed_421bp	Herald	This study	This study
CS_0208_HER_Trimmed_421bp	Herald	This study	This study
CS_0209_HER_Trimmed_421bp	Herald	This study	This study
CS_0210_HER_Trimmed_421bp	Herald	This study	This study
CS_0211_HER_Trimmed_421bp	Herald	This study	This study
CS_0212_HER_Trimmed_421bp	Herald	This study	This study
CS_0213_HER_Trimmed_421bp	Herald	This study	This study
CS_0214_HER_Trimmed_421bp	Herald	This study	This study
CS_0215_HER_Trimmed_421bp	Herald	This study	This study
CS_0216_HER_Trimmed_421bp	Herald	This study	This study
CS_0217_HER_Trimmed_421bp	Herald	This study	This study
CS_0218_HER_Trimmed_421bp	Herald	This study	This study
CS_0219_HER_Trimmed_421bp	Herald	This study	This study
CS_0220_HER_Trimmed_421bp	Herald	This study	This study
CS_0221_HER_Trimmed_421bp	Herald	This study	This study
CS_0222_HER_Trimmed_421bp	Herald	This study	This study
CS_0223_HER_Trimmed_421bp	Herald	This study	This study
CS_0224_HER_Trimmed_421bp	Herald	This study	This study
CS_0225_HER_Trimmed_421bp	Herald	This study	This study
CS_0226_HER_Trimmed_421bp	Herald	This study	This study
CS_0227_HER_Trimmed_421bp	Herald	This study	This study
CS_0228_HER_Trimmed_421bp	Herald	This study	This study
CS_0229_HER_Trimmed_421bp	Herald	This study	This study
CS_0231_FLI_Trimmed_421bp	Flinders	This study	This study
CS_0232_FLI_Trimmed_421bp	Flinders	This study	This study
CS_0233_FLI_Trimmed_421bp	Flinders	This study	This study
CS_0234_FLI_Trimmed_421bp	Flinders	This study	This study
CS_0235_FLI_Trimmed_421bp_conserv	Flinders	This study	This study
CS_0236_FLI_Trimmed_421bp	Flinders	This study	This study
CS_0237_FLI_Trimmed_421bp	Flinders	This study	This study
CS_0238_FLI_Trimmed_421bp	Flinders	This study	This study
CS_0239_FLI_Trimmed_421bp	Flinders	This study	This study
CS_0241_FLI_Trimmed_421bp	Flinders	This study	This study
CS_0242_FLI_Trimmed_421bp	Flinders	This study	This study
CS_0243_FLI_Trimmed_421bp	Flinders	This study	This study
CS_0244_FLI_Trimmed_421bp	Flinders	This study	This study
CS_0245_FLI_Trimmed_421bp	Flinders	This study	This study
CS_0246_FLI_Trimmed_421bp	Flinders	This study	This study
CS_0247_FLI_Trimmed_421bp	Flinders	This study	This study
CS_0248_FLI_Trimmed_421bp	Flinders	This study	This study
CS_0249_FLI_Trimmed_421bp	Flinders	This study	This study
CS_0250_FLI_Trimmed_421bp	Flinders	This study	This study
CS_0251_FLI_Trimmed_421bp	Flinders	This study	This study
CS_0252_FLI_Trimmed_421bp	Flinders	This study	This study
CS_0254_FLI_Trimmed_421bp	Flinders	This study	This study
CS_0255_FLI_Trimmed_421bp	Flinders	This study	This study
CS_0256_FLI_Trimmed_421bp	Flinders	This study	This study
CS_0257_FLI_Trimmed_421bp	Flinders	This study	This study
CS_0258_FLI_Trimmed_421bp	Flinders	This study	This study
CS_0259_FLI_Trimmed_421bp	Flinders	This study	This study
CS_0260_FLI_Trimmed_421bp	Flinders	This study	This study
CS_0261_HOL_Trimmed_421bp	Holmes	This study	This study
CS_0262_HOL_Trimmed_421bp	Holmes	This study	This study
CS_0263_HOL_Trimmed_421bp	Holmes	This study	This study
CS_0264_HOL_Trimmed_421bp	Holmes	This study	This study
CS_0265_HOL_Trimmed_421bp	Holmes	This study	This study
CS_0266_HOL_Trimmed_421bp	Holmes	This study	This study
CS_0267_HOL_Trimmed_421bp	Holmes	This study	This study
CS_0268_BOU_Trimmed_421bp	Bougainville	This study	This study
CS_0269_BOU_Trimmed_421bp	Bougainville	This study	This study
CS_0270_BOU_Trimmed_421bp	Bougainville	This study	This study
CS_0271_BOU_Trimmed_421bp	Bougainville	This study	This study
CS_0272_BOU_Trimmed_421bp	Bougainville	This study	This study
CS_0273_BOU_Trimmed_421bp	Bougainville	This study	This study
CS_0274_BOU_Trimmed_421bp	Bougainville	This study	This study
CS_0275_BOU_Trimmed_421bp	Bougainville	This study	This study
CS_0276_BOU_Trimmed_421bp	Bougainville	This study	This study
CS_0277_BOU_Trimmed_421bp	Bougainville	This study	This study
CS_0278_BOU_Trimmed_421bp	Bougainville	This study	This study
CS_0279_BOU_Trimmed_421bp	Bougainville	This study	This study
CS_0280_BOU_Trimmed_421bp	Bougainville	This study	This study
CS_0281_BOU_Trimmed_421bp	Bougainville	This study	This study
CS_0282_BOU_Trimmed_421bp	Bougainville	This study	This study
CS_0283_BOU_Trimmed_421bp	Bougainville	This study	This study
CS_0284_BOU_Trimmed_421bp	Bougainville	This study	This study
CS_0285_BOU_Trimmed_421bp	Bougainville	This study	This study
CS_0286_BOU_Trimmed_421bp	Bougainville	This study	This study
CS_0287_BOU_Trimmed_421bp	Bougainville	This study	This study
CS_0288_BOU_Trimmed_421bp	Bougainville	This study	This study
CS_0289_BOU_Trimmed_421bp	Bougainville	This study	This study
CS_0290_BOU_Trimmed_421bp	Bougainville	This study	This study
CS_0291_BOU_Trimmed_421bp	Bougainville	This study	This study
CS_0292_BOU_Trimmed_421bp	Bougainville	This study	This study
CS_0293_BOU_Trimmed_421bp	Bougainville	This study	This study
CS_0294_BOU_Trimmed_421bp	Bougainville	This study	This study
CS_0295_OSP_Trimmed	Osprey	This study	This study
CS_0296_OSP_Trimmed_421bp	Osprey	This study	This study
CS_0297_OSP_Trimmed_421bp_conserv	Osprey	This study	This study
CS_0298_OSP_Trimmed_421bp	Osprey	This study	This study
CS_0299_OSP_Trimmed_421bp	Osprey	This study	This study
CS_0300_OSP_Trimmed_421bp	Osprey	This study	This study
CS_0301_OSP_Trimmed_421bp	Osprey	This study	This study
CS_0302_OSP_Trimmed	Osprey	This study	This study
CS_0303_OSP_Trimmed_421bp	Osprey	This study	This study
CS_0304_OSP_Trimmed_421bp	Osprey	This study	This study
CS_0306_OSP_Trimmed_421bp	Osprey	This study	This study
CS_0307_OSP_Trimmed_421bp	Osprey	This study	This study
CS_0308_OSP_Trimmed_421bp	Osprey	This study	This study
CS_0309_OSP_Trimmed_421bp	Osprey	This study	This study
CS_0310_OSP_Trimmed_421bp	Osprey	This study	This study
CS_0311_OSP_Trimmed_421bp	Osprey	This study	This study
CS_0312_OSP_Trimmed_421bp	Osprey	This study	This study
CS_0313_OSP_Trimmed_421bp	Osprey	This study	This study
CS_0314_OSP_Trimmed_421bp	Osprey	This study	This study
CS_0315_OSP_Trimmed_421bp	Osprey	This study	This study
CS_0316_OSP_Trimmed_421bp	Osprey	This study	This study
CS_0317_OSP_Trimmed_421bp	Osprey	This study	This study
CS_0318_OSP_Trimmed_421bp	Osprey	This study	This study
CS_0319_OSP_Trimmed_421bp	Osprey	This study	This study
CS_0320_OSP_Trimmed	Osprey	This study	This study
CS_0321_OSP_Trimmed_421bp	Osprey	This study	This study
CS_0322_OSP_Trimmed_421bp	Osprey	This study	This study
CS_0323_OSP_Trimmed_421bp	Osprey	This study	This study
CS_0324_OSP_Trimmed_421bp	Osprey	This study	This study
HR-1_HRN_Trimmed_421bp	Heron - GBR	This study	This study
HR-2_HRN_Trimmed_421bp	Heron - GBR	This study	This study
HR-3_HRN_Trimmed_421bp	Heron - GBR	This study	This study
HR-4_HRN_Trimmed_421bp	Heron - GBR	This study	This study
HR-5_HRN_Trimmed_421bp	Heron - GBR	This study	This study
MF167466.1	French Polynesia	GenBank	Dubousquet et al. (2014); Riquet et al. (2023)
MF167466.1_2	French Polynesia	GenBank	Dubousquet et al. (2014); Riquet et al. (2023)
MF167466.1_3	French Polynesia	GenBank	Dubousquet et al. (2014); Riquet et al. (2023)
MF167466.1_4	French Polynesia	GenBank	Dubousquet et al. (2014); Riquet et al. (2023)
MF167466.1_5	French Polynesia	GenBank	Dubousquet et al. (2014); Riquet et al. (2023)
MF167466.1_6	French Polynesia	GenBank	Dubousquet et al. (2014); Riquet et al. (2023)
MF167466.1_7	French Polynesia	GenBank	Dubousquet et al. (2014); Riquet et al. (2023)
MF167466.1_8	French Polynesia	GenBank	Dubousquet et al. (2014); Riquet et al. (2023)
MF167466.1_9	French Polynesia	GenBank	Dubousquet et al. (2014); Riquet et al. (2023)
MF167466.1_10	French Polynesia	GenBank	Dubousquet et al. (2014); Riquet et al. (2023)
MF167466.1_11	French Polynesia	GenBank	Dubousquet et al. (2014); Riquet et al. (2023)
MF167466.1_12	French Polynesia	GenBank	Dubousquet et al. (2014); Riquet et al. (2023)
MF167466.1_13	French Polynesia	GenBank	Dubousquet et al. (2014); Riquet et al. (2023)
MF167466.1_14	French Polynesia	GenBank	Dubousquet et al. (2014); Riquet et al. (2023)
MF167466.1_15	French Polynesia	GenBank	Dubousquet et al. (2014); Riquet et al. (2023)
MF167466.1_16	French Polynesia	GenBank	Dubousquet et al. (2014); Riquet et al. (2023)
MF167466.1_17	French Polynesia	GenBank	Dubousquet et al. (2014); Riquet et al. (2023)
MF167466.1_18	French Polynesia	GenBank	Dubousquet et al. (2014); Riquet et al. (2023)
MF167466.1_19	French Polynesia	GenBank	Dubousquet et al. (2014); Riquet et al. (2023)
MF167466.1_20	French Polynesia	GenBank	Dubousquet et al. (2014); Riquet et al. (2023)
MF167466.1_21	French Polynesia	GenBank	Dubousquet et al. (2014); Riquet et al. (2023)
MF167466.1_22	French Polynesia	GenBank	Dubousquet et al. (2014); Riquet et al. (2023)
MF167466.1_23	French Polynesia	GenBank	Dubousquet et al. (2014); Riquet et al. (2023)
MF167466.1_24	French Polynesia	GenBank	Dubousquet et al. (2014); Riquet et al. (2023)
MF167466.1_25	French Polynesia	GenBank	Dubousquet et al. (2014); Riquet et al. (2023)
MF167466.1_26	French Polynesia	GenBank	Dubousquet et al. (2014); Riquet et al. (2023)
MF167466.1_27	French Polynesia	GenBank	Dubousquet et al. (2014); Riquet et al. (2023)
MF167466.1_28	French Polynesia	GenBank	Dubousquet et al. (2014); Riquet et al. (2023)
MF167466.1_29	French Polynesia	GenBank	Dubousquet et al. (2014); Riquet et al. (2023)
MF167466.1_30	French Polynesia	GenBank	Dubousquet et al. (2014); Riquet et al. (2023)
MF167466.1_31	French Polynesia	GenBank	Dubousquet et al. (2014); Riquet et al. (2023)
MF167466.1_32	French Polynesia	GenBank	Dubousquet et al. (2014); Riquet et al. (2023)
MF167466.1_33	French Polynesia	GenBank	Dubousquet et al. (2014); Riquet et al. (2023)
MF167466.1_34	French Polynesia	GenBank	Dubousquet et al. (2014); Riquet et al. (2023)
MF167466.1_35	French Polynesia	GenBank	Dubousquet et al. (2014); Riquet et al. (2023)
MF167466.1_36	French Polynesia	GenBank	Dubousquet et al. (2014); Riquet et al. (2023)
MF167466.1_37	French Polynesia	GenBank	Dubousquet et al. (2014); Riquet et al. (2023)
MF167466.1_38	French Polynesia	GenBank	Dubousquet et al. (2014); Riquet et al. (2023)
MF167466.1_39	French Polynesia	GenBank	Dubousquet et al. (2014); Riquet et al. (2023)
MF167466.1_40	French Polynesia	GenBank	Dubousquet et al. (2014); Riquet et al. (2023)
MF167466.1_41	French Polynesia	GenBank	Dubousquet et al. (2014); Riquet et al. (2023)
MF167466.1_42	French Polynesia	GenBank	Dubousquet et al. (2014); Riquet et al. (2023)
MF167466.1_43	French Polynesia	GenBank	Dubousquet et al. (2014); Riquet et al. (2023)
MF167466.1_44	French Polynesia	GenBank	Dubousquet et al. (2014); Riquet et al. (2023)
MF167466.1_45	French Polynesia	GenBank	Dubousquet et al. (2014); Riquet et al. (2023)
MF167466.1_46	French Polynesia	GenBank	Dubousquet et al. (2014); Riquet et al. (2023)
MF167466.1_47	French Polynesia	GenBank	Dubousquet et al. (2014); Riquet et al. (2023)
MF167466.1_48	French Polynesia	GenBank	Dubousquet et al. (2014); Riquet et al. (2023)
MF167466.1_49	French Polynesia	GenBank	Dubousquet et al. (2014); Riquet et al. (2023)
MF167466.1_50	French Polynesia	GenBank	Dubousquet et al. (2014); Riquet et al. (2023)
MF167466.1_51	French Polynesia	GenBank	Dubousquet et al. (2014); Riquet et al. (2023)
MF167466.1_52	French Polynesia	GenBank	Dubousquet et al. (2014); Riquet et al. (2023)
MF167466.1_53	French Polynesia	GenBank	Dubousquet et al. (2014); Riquet et al. (2023)
MF167466.1_54	French Polynesia	GenBank	Dubousquet et al. (2014); Riquet et al. (2023)
MF167466.1_55	French Polynesia	GenBank	Dubousquet et al. (2014); Riquet et al. (2023)
MF167466.1_56	French Polynesia	GenBank	Dubousquet et al. (2014); Riquet et al. (2023)
MF167466.1_57	French Polynesia	GenBank	Dubousquet et al. (2014); Riquet et al. (2023)
MF167466.1_58	French Polynesia	GenBank	Dubousquet et al. (2014); Riquet et al. (2023)
MF167466.1_59	French Polynesia	GenBank	Dubousquet et al. (2014); Riquet et al. (2023)
MF167466.1_60	French Polynesia	GenBank	Dubousquet et al. (2014); Riquet et al. (2023)
MF167466.1_61	French Polynesia	GenBank	Dubousquet et al. (2014); Riquet et al. (2023)
MF167466.1_62	French Polynesia	GenBank	Dubousquet et al. (2014); Riquet et al. (2023)
MF167466.1_63	French Polynesia	GenBank	Dubousquet et al. (2014); Riquet et al. (2023)
MF167466.1_64	French Polynesia	GenBank	Dubousquet et al. (2014); Riquet et al. (2023)
MF167466.1_65	French Polynesia	GenBank	Dubousquet et al. (2014); Riquet et al. (2023)
MF167466.1_66	French Polynesia	GenBank	Dubousquet et al. (2014); Riquet et al. (2023)
MF167466.1_67	French Polynesia	GenBank	Dubousquet et al. (2014); Riquet et al. (2023)
MF167466.1_68	French Polynesia	GenBank	Dubousquet et al. (2014); Riquet et al. (2023)
MF167467.1	French Polynesia	GenBank	Dubousquet et al. (2014); Riquet et al. (2023)
MF167468.1	French Polynesia	GenBank	Dubousquet et al. (2014); Riquet et al. (2023)
MF167469.1	French Polynesia	GenBank	Dubousquet et al. (2014); Riquet et al. (2023)
MF167470.1	French Polynesia	GenBank	Dubousquet et al. (2014); Riquet et al. (2023)
MF167471.1	French Polynesia	GenBank	Dubousquet et al. (2014); Riquet et al. (2023)
MF167472.1	French Polynesia	GenBank	Dubousquet et al. (2014); Riquet et al. (2023)
MF167472.1_2	French Polynesia	GenBank	Dubousquet et al. (2014); Riquet et al. (2023)
MF167473.1	French Polynesia	GenBank	Dubousquet et al. (2014); Riquet et al. (2023)
MF167473.1_2	French Polynesia	GenBank	Dubousquet et al. (2014); Riquet et al. (2023)
MF167473.1_3	French Polynesia	GenBank	Dubousquet et al. (2014); Riquet et al. (2023)
MF167474.1	French Polynesia	GenBank	Dubousquet et al. (2014); Riquet et al. (2023)
MF167474.1_2	French Polynesia	GenBank	Dubousquet et al. (2014); Riquet et al. (2023)
MF167475.1	French Polynesia	GenBank	Dubousquet et al. (2014); Riquet et al. (2023)
MF167476.1	French Polynesia	GenBank	Dubousquet et al. (2014); Riquet et al. (2023)
MF167477.1	French Polynesia	GenBank	Dubousquet et al. (2014); Riquet et al. (2023)
MF167478.1	French Polynesia	GenBank	Dubousquet et al. (2014); Riquet et al. (2023)
MF167478.1_2	French Polynesia	GenBank	Dubousquet et al. (2014); Riquet et al. (2023)
MF167478.1_3	French Polynesia	GenBank	Dubousquet et al. (2014); Riquet et al. (2023)
MF167478.1_4	French Polynesia	GenBank	Dubousquet et al. (2014); Riquet et al. (2023)
MF167478.1_5	French Polynesia	GenBank	Dubousquet et al. (2014); Riquet et al. (2023)
MF167479.1	French Polynesia	GenBank	Dubousquet et al. (2014); Riquet et al. (2023)
MF167480.1	French Polynesia	GenBank	Dubousquet et al. (2014); Riquet et al. (2023)
MF167480.1_2	French Polynesia	GenBank	Dubousquet et al. (2014); Riquet et al. (2023)
MF167480.1_3	French Polynesia	GenBank	Dubousquet et al. (2014); Riquet et al. (2023)
MF167480.1_4	French Polynesia	GenBank	Dubousquet et al. (2014); Riquet et al. (2023)
MF167480.1_5	French Polynesia	GenBank	Dubousquet et al. (2014); Riquet et al. (2023)
MF167480.1_6	French Polynesia	GenBank	Dubousquet et al. (2014); Riquet et al. (2023)
MF167480.1_7	French Polynesia	GenBank	Dubousquet et al. (2014); Riquet et al. (2023)
MF167480.1_8	French Polynesia	GenBank	Dubousquet et al. (2014); Riquet et al. (2023)
MF167480.1_9	French Polynesia	GenBank	Dubousquet et al. (2014); Riquet et al. (2023)
MF167480.1_10	French Polynesia	GenBank	Dubousquet et al. (2014); Riquet et al. (2023)
MF167480.1_11	French Polynesia	GenBank	Dubousquet et al. (2014); Riquet et al. (2023)
MF167480.1_12	French Polynesia	GenBank	Dubousquet et al. (2014); Riquet et al. (2023)
MF167480.1_13	French Polynesia	GenBank	Dubousquet et al. (2014); Riquet et al. (2023)
MF167480.1_14	French Polynesia	GenBank	Dubousquet et al. (2014); Riquet et al. (2023)
MF167480.1_15	French Polynesia	GenBank	Dubousquet et al. (2014); Riquet et al. (2023)
MF167480.1_16	French Polynesia	GenBank	Dubousquet et al. (2014); Riquet et al. (2023)
MF167480.1_17	French Polynesia	GenBank	Dubousquet et al. (2014); Riquet et al. (2023)
MF167480.1_18	French Polynesia	GenBank	Dubousquet et al. (2014); Riquet et al. (2023)
MF167480.1_19	French Polynesia	GenBank	Dubousquet et al. (2014); Riquet et al. (2023)
MF167480.1_20	French Polynesia	GenBank	Dubousquet et al. (2014); Riquet et al. (2023)
MF167480.1_21	French Polynesia	GenBank	Dubousquet et al. (2014); Riquet et al. (2023)
MF167480.1_22	French Polynesia	GenBank	Dubousquet et al. (2014); Riquet et al. (2023)
MF167480.1_23	French Polynesia	GenBank	Dubousquet et al. (2014); Riquet et al. (2023)
MF167480.1_24	French Polynesia	GenBank	Dubousquet et al. (2014); Riquet et al. (2023)
MF167480.1_25	French Polynesia	GenBank	Dubousquet et al. (2014); Riquet et al. (2023)
MF167480.1_26	French Polynesia	GenBank	Dubousquet et al. (2014); Riquet et al. (2023)
MF167481.1	French Polynesia	GenBank	Dubousquet et al. (2014); Riquet et al. (2023)
MF167482.1	French Polynesia	GenBank	Dubousquet et al. (2014); Riquet et al. (2023)
MF167482.1_2	French Polynesia	GenBank	Dubousquet et al. (2014); Riquet et al. (2023)
MF167482.1_3	French Polynesia	GenBank	Dubousquet et al. (2014); Riquet et al. (2023)
MF167483.1	French Polynesia	GenBank	Dubousquet et al. (2014); Riquet et al. (2023)
MF167484.1	French Polynesia	GenBank	Dubousquet et al. (2014); Riquet et al. (2023)
MF167485.1	French Polynesia	GenBank	Dubousquet et al. (2014); Riquet et al. (2023)
MF167486.1	French Polynesia	GenBank	Dubousquet et al. (2014); Riquet et al. (2023)
MF167487.1	French Polynesia	GenBank	Dubousquet et al. (2014); Riquet et al. (2023)
MF167488.1	French Polynesia	GenBank	Dubousquet et al. (2014); Riquet et al. (2023)
MF167489.1	French Polynesia	GenBank	Dubousquet et al. (2014); Riquet et al. (2023)
MF167490.1	French Polynesia	GenBank	Dubousquet et al. (2014); Riquet et al. (2023)
MF167491.1	French Polynesia	GenBank	Dubousquet et al. (2014); Riquet et al. (2023)
MF167492.1	French Polynesia	GenBank	Dubousquet et al. (2014); Riquet et al. (2023)
MF167493.1	French Polynesia	GenBank	Dubousquet et al. (2014); Riquet et al. (2023)
MF167494.1	French Polynesia	GenBank	Dubousquet et al. (2014); Riquet et al. (2023)
MF167495.1	French Polynesia	GenBank	Dubousquet et al. (2014); Riquet et al. (2023)
MF167496.1	French Polynesia	GenBank	Dubousquet et al. (2014); Riquet et al. (2023)
MF167497.1	French Polynesia	GenBank	Dubousquet et al. (2014); Riquet et al. (2023)
MF167497.1_2	French Polynesia	GenBank	Dubousquet et al. (2014); Riquet et al. (2023)
MF167498.1	French Polynesia	GenBank	Dubousquet et al. (2014); Riquet et al. (2023)
MF167499.1	French Polynesia	GenBank	Dubousquet et al. (2014); Riquet et al. (2023)
MF167500.1	French Polynesia	GenBank	Dubousquet et al. (2014); Riquet et al. (2023)
MF167501.1	French Polynesia	GenBank	Dubousquet et al. (2014); Riquet et al. (2023)
MF167502.1	French Polynesia	GenBank	Dubousquet et al. (2014); Riquet et al. (2023)
MF167503.1	French Polynesia	GenBank	Dubousquet et al. (2014); Riquet et al. (2023)
MF167504.1	French Polynesia	GenBank	Dubousquet et al. (2014); Riquet et al. (2023)
MF167505.1	French Polynesia	GenBank	Dubousquet et al. (2014); Riquet et al. (2023)
MF167506.1	French Polynesia	GenBank	Dubousquet et al. (2014); Riquet et al. (2023)
MF167507.1	French Polynesia	GenBank	Dubousquet et al. (2014); Riquet et al. (2023)
MF167508.1	French Polynesia	GenBank	Dubousquet et al. (2014); Riquet et al. (2023)
MF167509.1	French Polynesia	GenBank	Dubousquet et al. (2014); Riquet et al. (2023)
MF167510.1	French Polynesia	GenBank	Dubousquet et al. (2014); Riquet et al. (2023)
MF167511.1	French Polynesia	GenBank	Dubousquet et al. (2014); Riquet et al. (2023)
MF167512.1	French Polynesia	GenBank	Dubousquet et al. (2014); Riquet et al. (2023)
MF167513.1	French Polynesia	GenBank	Dubousquet et al. (2014); Riquet et al. (2023)
MF167514.1	French Polynesia	GenBank	Dubousquet et al. (2014); Riquet et al. (2023)
MF167515.1	French Polynesia	GenBank	Dubousquet et al. (2014); Riquet et al. (2023)
MF167516.1	French Polynesia	GenBank	Dubousquet et al. (2014); Riquet et al. (2023)
MF167517.1	French Polynesia	GenBank	Dubousquet et al. (2014); Riquet et al. (2023)
MF167518.1	French Polynesia	GenBank	Dubousquet et al. (2014); Riquet et al. (2023)
MF167519.1	French Polynesia	GenBank	Dubousquet et al. (2014); Riquet et al. (2023)
MF167520.1	French Polynesia	GenBank	Dubousquet et al. (2014); Riquet et al. (2023)
MF167521.1	French Polynesia	GenBank	Dubousquet et al. (2014); Riquet et al. (2023)
MF167522.1	French Polynesia	GenBank	Dubousquet et al. (2014); Riquet et al. (2023)
MF167523.1	French Polynesia	GenBank	Dubousquet et al. (2014); Riquet et al. (2023)
MF167524.1	French Polynesia	GenBank	Dubousquet et al. (2014); Riquet et al. (2023)
MN068731.1	Tulear (Madagascar)	GenBank	Fauvelot et al. (2020)
MN068732.1	Tulear (Madagascar)	GenBank	Fauvelot et al. (2020)
MN068733.1	Tulear (Madagascar)	GenBank	Fauvelot et al. (2020)
MN068734.1	Tulear (Madagascar)	GenBank	Fauvelot et al. (2020)
MN068735.1	Tulear (Madagascar)	GenBank	Fauvelot et al. (2020)
MN068736.1	Tulear (Madagascar)	GenBank	Fauvelot et al. (2020)
MN068737.1	Tulear (Madagascar)	GenBank	Fauvelot et al. (2020)
MN068738.1	Tulear (Madagascar)	GenBank	Fauvelot et al. (2020)
MN068739.1	Tulear (Madagascar)	GenBank	Fauvelot et al. (2020)
MN068740.1	Tulear (Madagascar)	GenBank	Fauvelot et al. (2020)
MN068741.1	Tulear (Madagascar)	GenBank	Fauvelot et al. (2020)
MN068742.1	Tulear (Madagascar)	GenBank	Fauvelot et al. (2020)
MN068743.1	Tulear (Madagascar)	GenBank	Fauvelot et al. (2020)
MN068744.1	Tulear (Madagascar)	GenBank	Fauvelot et al. (2020)
MN068745.1	Tulear (Madagascar)	GenBank	Fauvelot et al. (2020)
MN068746.1	Tulear (Madagascar)	GenBank	Fauvelot et al. (2020)
MN068747.1	Tulear (Madagascar)	GenBank	Fauvelot et al. (2020)
MN068748.1	Tulear (Madagascar)	GenBank	Fauvelot et al. (2020)
MN068749.1	Tulear (Madagascar)	GenBank	Fauvelot et al. (2020)
MN068750.1	Tulear (Madagascar)	GenBank	Fauvelot et al. (2020)
MN068751.1	Mauritius	GenBank	Fauvelot et al. (2020)
MN068752.1	Egypt - Red Sea	GenBank	Fauvelot et al. (2020)
MN068753.1	Egypt - Red Sea	GenBank	Fauvelot et al. (2020)
MN068754.1	Egypt - Red Sea	GenBank	Fauvelot et al. (2020)
MN068755.1	Egypt - Red Sea	GenBank	Fauvelot et al. (2020)
MN068756.1	Egypt - Red Sea	GenBank	Fauvelot et al. (2020)
MN068757.1	Egypt - Red Sea	GenBank	Fauvelot et al. (2020)
MN068758.1	Egypt - Red Sea	GenBank	Fauvelot et al. (2020)
MN068759.1	Juan de Nova	GenBank	Fauvelot et al. (2020)
MN068760.1	Juan de Nova	GenBank	Fauvelot et al. (2020)
MN068761.1	Juan de Nova	GenBank	Fauvelot et al. (2020)
MN068762.1	Juan de Nova	GenBank	Fauvelot et al. (2020)
MN068763.1	Juan de Nova	GenBank	Fauvelot et al. (2020)
MN068764.1	Juan de Nova	GenBank	Fauvelot et al. (2020)
MN068765.1	Reunion Island	GenBank	Fauvelot et al. (2020)
MN068766.1	Reunion Island	GenBank	Fauvelot et al. (2020)
MN068767.1	Reunion Island	GenBank	Fauvelot et al. (2020)
MN068768.1	Reunion Island	GenBank	Fauvelot et al. (2020)
MN068769.1	Saudi Arabia - Red Sea	GenBank	Fauvelot et al. (2020)
MN068770.1	Saudi Arabia - Red Sea	GenBank	Fauvelot et al. (2020)
MN068771.1	Saudi Arabia - Red Sea	GenBank	Fauvelot et al. (2020)
MN068772.1	Saudi Arabia - Red Sea	GenBank	Fauvelot et al. (2020)
MN068773.1	Saudi Arabia - Red Sea	GenBank	Fauvelot et al. (2020)
MN068774.1	Saudi Arabia - Red Sea	GenBank	Fauvelot et al. (2020)
MN068775.1	Saudi Arabia - Red Sea	GenBank	Fauvelot et al. (2020)
MN068776.1	Saudi Arabia - Red Sea	GenBank	Fauvelot et al. (2020)
MN068777.1	Tulear (Madagascar)	GenBank	Fauvelot et al. (2020)
MN068778.1	Tulear (Madagascar)	GenBank	Fauvelot et al. (2020)
MN068779.1	Tulear (Madagascar)	GenBank	Fauvelot et al. (2020)
MN068780.1	Tulear (Madagascar)	GenBank	Fauvelot et al. (2020)
MN068781.1	Tulear (Madagascar)	GenBank	Fauvelot et al. (2020)
MN068782.1	Tulear (Madagascar)	GenBank	Fauvelot et al. (2020)
MN068783.1	Tulear (Madagascar)	GenBank	Fauvelot et al. (2020)
MN068784.1	Tulear (Madagascar)	GenBank	Fauvelot et al. (2020)
MN068785.1	Tulear (Madagascar)	GenBank	Fauvelot et al. (2020)
MN068786.1	Tulear (Madagascar)	GenBank	Fauvelot et al. (2020)
MN068787.1	Tulear (Madagascar)	GenBank	Fauvelot et al. (2020)
Palmyra_GD0001	Palmyra	Supplementary material of Keyse et al. (2018)	Gardner et al. (2012)
Palmyra_GD0002	Palmyra	Supplementary material of Keyse et al. (2018)	Gardner et al. (2012)
Palmyra_GD0003	Palmyra	Supplementary material of Keyse et al. (2018)	Gardner et al. (2012)
Palmyra_GD0004	Palmyra	Supplementary material of Keyse et al. (2018)	Gardner et al. (2012)
Palmyra_GD0005	Palmyra	Supplementary material of Keyse et al. (2018)	Gardner et al. (2012)
Palmyra_GD0006	Palmyra	Supplementary material of Keyse et al. (2018)	Gardner et al. (2012)
Palmyra_GD0008	Palmyra	Supplementary material of Keyse et al. (2018)	Gardner et al. (2012)
Palmyra_GD0009	Palmyra	Supplementary material of Keyse et al. (2018)	Gardner et al. (2012)
Kiribati_GD0015	Kiribati	Supplementary material of Keyse et al. (2018)	Gardner et al. (2012)
Kiribati_GD0015_2	Kiribati	Supplementary material of Keyse et al. (2018)	Gardner et al. (2012)
Kiribati_GD0017	Kiribati	Supplementary material of Keyse et al. (2018)	Gardner et al. (2012)
Kiribati_GD0017_2	Kiribati	Supplementary material of Keyse et al. (2018)	Gardner et al. (2012)
Kiribati_GD0019	Kiribati	Supplementary material of Keyse et al. (2018)	Gardner et al. (2012)
Kiribati_GD0019_2	Kiribati	Supplementary material of Keyse et al. (2018)	Gardner et al. (2012)
Kiribati_GD0021	Kiribati	Supplementary material of Keyse et al. (2018)	Gardner et al. (2012)
Kiribati_GD0022	Kiribati	Supplementary material of Keyse et al. (2018)	Gardner et al. (2012)
Kiribati_GD0023	Kiribati	Supplementary material of Keyse et al. (2018)	Gardner et al. (2012)
Kiribati_GD0024	Kiribati	Supplementary material of Keyse et al. (2018)	Gardner et al. (2012)
Kiribati_GD0024_2	Kiribati	Supplementary material of Keyse et al. (2018)	Gardner et al. (2012)
Kiribati_GD0024_3	Kiribati	Supplementary material of Keyse et al. (2018)	Gardner et al. (2012)
Kiribati_GD0024_4	Kiribati	Supplementary material of Keyse et al. (2018)	Gardner et al. (2012)
Kiribati_GD0024_5	Kiribati	Supplementary material of Keyse et al. (2018)	Gardner et al. (2012)
Kiribati_GD0024_6	Kiribati	Supplementary material of Keyse et al. (2018)	Gardner et al. (2012)
Kiribati_GD0024_7	Kiribati	Supplementary material of Keyse et al. (2018)	Gardner et al. (2012)
Kiribati_GD0024_8	Kiribati	Supplementary material of Keyse et al. (2018)	Gardner et al. (2012)
Kiribati_GD0024_9	Kiribati	Supplementary material of Keyse et al. (2018)	Gardner et al. (2012)
Kiribati_GD0024_10	Kiribati	Supplementary material of Keyse et al. (2018)	Gardner et al. (2012)
Kiribati_GD0034	Kiribati	Supplementary material of Keyse et al. (2018)	Gardner et al. (2012)
Kiribati_GD0035	Kiribati	Supplementary material of Keyse et al. (2018)	Gardner et al. (2012)
Kiribati_GD0035_2	Kiribati	Supplementary material of Keyse et al. (2018)	Gardner et al. (2012)
Kiribati_GD0037	Kiribati	Supplementary material of Keyse et al. (2018)	Gardner et al. (2012)
Kiribati_GD0038	Kiribati	Supplementary material of Keyse et al. (2018)	Gardner et al. (2012)
Kiribati_GD0039	Kiribati	Supplementary material of Keyse et al. (2018)	Gardner et al. (2012)
JX974930.1	Solomon Islands	GenBank; Geo-referenced in GEOME	Huelsken et al. (2013)
JX974931.1	Solomon Islands	GenBank; Geo-referenced in GEOME	Huelsken et al. (2013)
JX974932.1	Solomon Islands	GenBank; Geo-referenced in GEOME	Huelsken et al. (2013)
JX974933.1	Solomon Islands	GenBank; Geo-referenced in GEOME	Huelsken et al. (2013)
JX974934.1	Heron - GBR	GenBank; Geo-referenced in GEOME	Huelsken et al. (2013)
JX974935.1	Lizard - GBR	GenBank; Geo-referenced in GEOME	Huelsken et al. (2013)
JX974936.1	Lihou	GenBank; Geo-referenced in GEOME	Huelsken et al. (2013)
JX974937.1	Lihou	GenBank; Geo-referenced in GEOME	Huelsken et al. (2013)
JX974938.1	Lihou	GenBank; Geo-referenced in GEOME	Huelsken et al. (2013)
JX974939.1	Lihou	GenBank; Geo-referenced in GEOME	Huelsken et al. (2013)
JX974940.1	Heron - GBR	GenBank; Geo-referenced in GEOME	Huelsken et al. (2013)
JX974941.1	Heron - GBR	GenBank; Geo-referenced in GEOME	Huelsken et al. (2013)
JX974942.1	Lizard - GBR	GenBank; Geo-referenced in GEOME	Huelsken et al. (2013)
JX974943.1	Lizard - GBR	GenBank; Geo-referenced in GEOME	Huelsken et al. (2013)
JX974944.1	Lizard - GBR	GenBank; Geo-referenced in GEOME	Huelsken et al. (2013)
MG385346.1	Heron - GBR	GenBank; Geo-referenced in GEOME	Keyse et al. (2018)
MG385347.1	Heron - GBR	GenBank; Geo-referenced in GEOME	Keyse et al. (2018)
MG385348.1	Heron - GBR	GenBank; Geo-referenced in GEOME	Keyse et al. (2018)
MG385349.1	Heron - GBR	GenBank; Geo-referenced in GEOME	Keyse et al. (2018)
MG385350.1	Heron - GBR	GenBank; Geo-referenced in GEOME	Keyse et al. (2018)
MG385351.1	Heron - GBR	GenBank; Geo-referenced in GEOME	Keyse et al. (2018)
MG385352.1	Heron - GBR	GenBank; Geo-referenced in GEOME	Keyse et al. (2018)
MG385353.1	Heron - GBR	GenBank; Geo-referenced in GEOME	Keyse et al. (2018)
MG385354.1	Heron - GBR	GenBank; Geo-referenced in GEOME	Keyse et al. (2018)
MG385355.1	Heron - GBR	GenBank; Geo-referenced in GEOME	Keyse et al. (2018)
MG385356.1	Heron - GBR	GenBank; Geo-referenced in GEOME	Keyse et al. (2018)
MG385357.1	Heron - GBR	GenBank; Geo-referenced in GEOME	Keyse et al. (2018)
MG385358.1	Heron - GBR	GenBank; Geo-referenced in GEOME	Keyse et al. (2018)
MG385359.1	Heron - GBR	GenBank; Geo-referenced in GEOME	Keyse et al. (2018)
MG385360.1	Heron - GBR	GenBank; Geo-referenced in GEOME	Keyse et al. (2018)
MG385361.1	Heron - GBR	GenBank; Geo-referenced in GEOME	Keyse et al. (2018)
MG385362.1	Heron - GBR	GenBank; Geo-referenced in GEOME	Keyse et al. (2018)
MG385363.1	Heron - GBR	GenBank; Geo-referenced in GEOME	Keyse et al. (2018)
MG385364.1	Heron - GBR	GenBank; Geo-referenced in GEOME	Keyse et al. (2018)
MG385365.1	Heron - GBR	GenBank; Geo-referenced in GEOME	Keyse et al. (2018)
MG385366.1	Heron - GBR	GenBank; Geo-referenced in GEOME	Keyse et al. (2018)
MG385367.1	Heron - GBR	GenBank; Geo-referenced in GEOME	Keyse et al. (2018)
MG385368.1	Heron - GBR	GenBank; Geo-referenced in GEOME	Keyse et al. (2018)
MG385369.1	Heron - GBR	GenBank; Geo-referenced in GEOME	Keyse et al. (2018)
MG385370.1	Heron - GBR	GenBank; Geo-referenced in GEOME	Keyse et al. (2018)
MG385371.1	Heron - GBR	GenBank; Geo-referenced in GEOME	Keyse et al. (2018)
MG385372.1	Heron - GBR	GenBank; Geo-referenced in GEOME	Keyse et al. (2018)
MG385373.1	Heron - GBR	GenBank; Geo-referenced in GEOME	Keyse et al. (2018)
MG385374.1	Papua New Guinea	GenBank; Geo-referenced in GEOME	Keyse et al. (2018)
MG385375.1	Papua New Guinea	GenBank; Geo-referenced in GEOME	Keyse et al. (2018)
MG385376.1	Papua New Guinea	GenBank; Geo-referenced in GEOME	Keyse et al. (2018)
MG385377.1	Papua New Guinea	GenBank; Geo-referenced in GEOME	Keyse et al. (2018)
MG385378.1	Papua New Guinea	GenBank; Geo-referenced in GEOME	Keyse et al. (2018)
MG385379.1	Papua New Guinea	GenBank; Geo-referenced in GEOME	Keyse et al. (2018)
MG385380.1	Papua New Guinea	GenBank; Geo-referenced in GEOME	Keyse et al. (2018)
MG385381.1	Papua New Guinea	GenBank; Geo-referenced in GEOME	Keyse et al. (2018)
MG385382.1	Papua New Guinea	GenBank; Geo-referenced in GEOME	Keyse et al. (2018)
MG385383.1	Papua New Guinea	GenBank; Geo-referenced in GEOME	Keyse et al. (2018)
MG385384.1	Papua New Guinea	GenBank; Geo-referenced in GEOME	Keyse et al. (2018)
MG385385.1	Papua New Guinea	GenBank; Geo-referenced in GEOME	Keyse et al. (2018)
MG385386.1	Lihou	GenBank; Geo-referenced in GEOME	Keyse et al. (2018)
MG385387.1	Lihou	GenBank; Geo-referenced in GEOME	Keyse et al. (2018)
MG385388.1	Lihou	GenBank; Geo-referenced in GEOME	Keyse et al. (2018)
MG385389.1	Lihou	GenBank; Geo-referenced in GEOME	Keyse et al. (2018)
MG385390.1	Lihou	GenBank; Geo-referenced in GEOME	Keyse et al. (2018)
MG385391.1	Lihou	GenBank; Geo-referenced in GEOME	Keyse et al. (2018)
MG385392.1	Lihou	GenBank; Geo-referenced in GEOME	Keyse et al. (2018)
MG385393.1	Lihou	GenBank; Geo-referenced in GEOME	Keyse et al. (2018)
MG385394.1	Lihou	GenBank; Geo-referenced in GEOME	Keyse et al. (2018)
MG385395.1	Lizard - GBR	GenBank; Geo-referenced in GEOME	Keyse et al. (2018)
MG385396.1	Lizard - GBR	GenBank; Geo-referenced in GEOME	Keyse et al. (2018)
MG385397.1	Lizard - GBR	GenBank; Geo-referenced in GEOME	Keyse et al. (2018)
MG385398.1	Lizard - GBR	GenBank; Geo-referenced in GEOME	Keyse et al. (2018)
MG385399.1	Lizard - GBR	GenBank; Geo-referenced in GEOME	Keyse et al. (2018)
MG385400.1	Lizard - GBR	GenBank; Geo-referenced in GEOME	Keyse et al. (2018)
MG385401.1	Lizard - GBR	GenBank; Geo-referenced in GEOME	Keyse et al. (2018)
MG385402.1	Lizard - GBR	GenBank; Geo-referenced in GEOME	Keyse et al. (2018)
MG385403.1	Lizard - GBR	GenBank; Geo-referenced in GEOME	Keyse et al. (2018)
MG385404.1	Lizard - GBR	GenBank; Geo-referenced in GEOME	Keyse et al. (2018)
MG385405.1	Lizard - GBR	GenBank; Geo-referenced in GEOME	Keyse et al. (2018)
MG385406.1	Lizard - GBR	GenBank; Geo-referenced in GEOME	Keyse et al. (2018)
MG385407.1	Lizard - GBR	GenBank; Geo-referenced in GEOME	Keyse et al. (2018)
MG385408.1	Lizard - GBR	GenBank; Geo-referenced in GEOME	Keyse et al. (2018)
MG385409.1	Lizard - GBR	GenBank; Geo-referenced in GEOME	Keyse et al. (2018)
MG385410.1	Lizard - GBR	GenBank; Geo-referenced in GEOME	Keyse et al. (2018)
MG385411.1	Lizard - GBR	GenBank; Geo-referenced in GEOME	Keyse et al. (2018)
MG385412.1	Lizard - GBR	GenBank; Geo-referenced in GEOME	Keyse et al. (2018)
MG385413.1	Solomon Islands	GenBank; Geo-referenced in GEOME	Keyse et al. (2018)
MG385414.1	Solomon Islands	GenBank; Geo-referenced in GEOME	Keyse et al. (2018)
MG385415.1	Solomon Islands	GenBank; Geo-referenced in GEOME	Keyse et al. (2018)
MG385416.1	Solomon Islands	GenBank; Geo-referenced in GEOME	Keyse et al. (2018)
MG385417.1	Solomon Islands	GenBank; Geo-referenced in GEOME	Keyse et al. (2018)
MG385418.1	Solomon Islands	GenBank; Geo-referenced in GEOME	Keyse et al. (2018)
MG385419.1	Solomon Islands	GenBank; Geo-referenced in GEOME	Keyse et al. (2018)
MG385420.1	Solomon Islands	GenBank; Geo-referenced in GEOME	Keyse et al. (2018)
MG385421.1	Solomon Islands	GenBank; Geo-referenced in GEOME	Keyse et al. (2018)
MG385422.1	Solomon Islands	GenBank; Geo-referenced in GEOME	Keyse et al. (2018)
MG385423.1	Solomon Islands	GenBank; Geo-referenced in GEOME	Keyse et al. (2018)
MG385424.1	Solomon Islands	GenBank; Geo-referenced in GEOME	Keyse et al. (2018)
MG385425.1	Solomon Islands	GenBank; Geo-referenced in GEOME	Keyse et al. (2018)
MG385426.1	Solomon Islands	GenBank; Geo-referenced in GEOME	Keyse et al. (2018)
MG385427.1	Solomon Islands	GenBank; Geo-referenced in GEOME	Keyse et al. (2018)
MG385428.1	Solomon Islands	GenBank; Geo-referenced in GEOME	Keyse et al. (2018)
MG385429.1	Solomon Islands	GenBank; Geo-referenced in GEOME	Keyse et al. (2018)
MG385430.1	Lizard - GBR	GenBank; Geo-referenced in GEOME	Keyse et al. (2018)
MG385431.1	Bootless Bay - PNG	GenBank; Geo-referenced in GEOME	Keyse et al. (2018)
MG385432.1	Bootless Bay - PNG	GenBank; Geo-referenced in GEOME	Keyse et al. (2018)
MG385433.1	Orpheus - GBR	GenBank; Geo-referenced in GEOME	Keyse et al. (2018)
MG385434.1	Orpheus - GBR	GenBank; Geo-referenced in GEOME	Keyse et al. (2018)
MG385435.1	Orpheus - GBR	GenBank; Geo-referenced in GEOME	Keyse et al. (2018)
MG385436.1	Orpheus - GBR	GenBank; Geo-referenced in GEOME	Keyse et al. (2018)
MG385437.1	Orpheus - GBR	GenBank; Geo-referenced in GEOME	Keyse et al. (2018)
MG385438.1	Orpheus - GBR	GenBank; Geo-referenced in GEOME	Keyse et al. (2018)
MG385439.1	Orpheus - GBR	GenBank; Geo-referenced in GEOME	Keyse et al. (2018)
MG385440.1	Orpheus - GBR	GenBank; Geo-referenced in GEOME	Keyse et al. (2018)
MG385441.1	Orpheus - GBR	GenBank; Geo-referenced in GEOME	Keyse et al. (2018)
MG385442.1	Orpheus - GBR	GenBank; Geo-referenced in GEOME	Keyse et al. (2018)
MG385443.1	Orpheus - GBR	GenBank; Geo-referenced in GEOME	Keyse et al. (2018)
MG385444.1	Orpheus - GBR	GenBank; Geo-referenced in GEOME	Keyse et al. (2018)
MG385445.1	Orpheus - GBR	GenBank; Geo-referenced in GEOME	Keyse et al. (2018)
MG385446.1	Orpheus - GBR	GenBank; Geo-referenced in GEOME	Keyse et al. (2018)
MG385447.1	Orpheus - GBR	GenBank; Geo-referenced in GEOME	Keyse et al. (2018)
MG385448.1	Orpheus - GBR	GenBank; Geo-referenced in GEOME	Keyse et al. (2018)
MG385449.1	Orpheus - GBR	GenBank; Geo-referenced in GEOME	Keyse et al. (2018)
MG385450.1	Solomon Islands	GenBank; Geo-referenced in GEOME	Keyse et al. (2018)
MG385451.1	Solomon Islands	GenBank; Geo-referenced in GEOME	Keyse et al. (2018)
MG385452.1	Solomon Islands	GenBank; Geo-referenced in GEOME	Keyse et al. (2018)
MG385453.1	Solomon Islands	GenBank; Geo-referenced in GEOME	Keyse et al. (2018)
MG385454.1	Solomon Islands	GenBank; Geo-referenced in GEOME	Keyse et al. (2018)
MG385455.1	Solomon Islands	GenBank; Geo-referenced in GEOME	Keyse et al. (2018)
MG385456.1	Solomon Islands	GenBank; Geo-referenced in GEOME	Keyse et al. (2018)
MG385457.1	Solomon Islands	GenBank; Geo-referenced in GEOME	Keyse et al. (2018)
MG385458.1	Solomon Islands	GenBank; Geo-referenced in GEOME	Keyse et al. (2018)
MG385459.1	Solomon Islands	GenBank; Geo-referenced in GEOME	Keyse et al. (2018)
MG385460.1	Torres Strait	GenBank; Geo-referenced in GEOME	Keyse et al. (2018)
MG385461.1	Torres Strait	GenBank; Geo-referenced in GEOME	Keyse et al. (2018)
MG385462.1	Torres Strait	GenBank; Geo-referenced in GEOME	Keyse et al. (2018)
MG385463.1	Torres Strait	GenBank; Geo-referenced in GEOME	Keyse et al. (2018)
MG385464.1	Torres Strait	GenBank; Geo-referenced in GEOME	Keyse et al. (2018)
MG385465.1	Torres Strait	GenBank; Geo-referenced in GEOME	Keyse et al. (2018)
MG385466.1	Torres Strait	GenBank; Geo-referenced in GEOME	Keyse et al. (2018)
MG385467.1	Torres Strait	GenBank; Geo-referenced in GEOME	Keyse et al. (2018)
MG385468.1	Torres Strait	GenBank; Geo-referenced in GEOME	Keyse et al. (2018)
MG385469.1	Torres Strait	GenBank; Geo-referenced in GEOME	Keyse et al. (2018)
MG385470.1	Torres Strait	GenBank; Geo-referenced in GEOME	Keyse et al. (2018)
MG385471.1	Torres Strait	GenBank; Geo-referenced in GEOME	Keyse et al. (2018)
MG385472.1	Torres Strait	GenBank; Geo-referenced in GEOME	Keyse et al. (2018)
MG385473.1	Torres Strait	GenBank; Geo-referenced in GEOME	Keyse et al. (2018)
MG385474.1	Torres Strait	GenBank; Geo-referenced in GEOME	Keyse et al. (2018)
MG385475.1	Torres Strait	GenBank; Geo-referenced in GEOME	Keyse et al. (2018)
MG385476.1	Torres Strait	GenBank; Geo-referenced in GEOME	Keyse et al. (2018)
MG385477.1	Torres Strait	GenBank; Geo-referenced in GEOME	Keyse et al. (2018)
MG385478.1	Torres Strait	GenBank; Geo-referenced in GEOME	Keyse et al. (2018)
MG385479.1	Torres Strait	GenBank; Geo-referenced in GEOME	Keyse et al. (2018)
MG385480.1	Torres Strait	GenBank; Geo-referenced in GEOME	Keyse et al. (2018)
LL_T1652_|_CO1	Minerva Reefs (Tonga)	This study	This study
LL_T1656_|_CO1	Minerva Reefs (Tonga)	This study	This study
LL_T831_|_CO1	Niue	This study	This study
LL_T1649_|_CO1	Minerva Reefs (Tonga)	This study	This study
LL_T939_|_CO1	Fiji	This study	This study
LL_T650_|_CO1_|_F_|_1B2CSAA001_E3	Beveridge Reef	This study	This study
LL_T611_|_CO1	Beveridge Reef	This study	This study
LL_T1647_|_CO1	Minerva Reefs (Tonga)	This study	This study
LL_T659_|_CO1_|_F_|_1B2CSAA001_F4	Beveridge Reef	This study	This study
LL_T774_|_CO1	Niue	This study	This study
LL_T599_|_CO1	Beveridge Reef	This study	This study
LL_T647_|_CO1_|_F_|_1B2CSAA001_B3	Beveridge Reef	This study	This study
LL_T857_|_CO1	Niue	This study	This study
LL_T861_|_CO1	Niue	This study	This study
LL_T609_|_CO1_|_F_|_1B2CSAA001_H1	Beveridge Reef	This study	This study
LL_T673_|_CO1_|_F_|_1B2CSAA001_D6	Beveridge Reef	This study	This study
LL_T941_|_CO1	Fiji	This study	This study
LL_T812_|_CO1	Niue	This study	This study
LL_T613_|_CO1	Beveridge Reef	This study	This study
LL_T885_|_CO1_|_F_|_1B49SAB000_G4	Niue	This study	This study
LL_T657_|_CO1_|_F_|_1B2CSAA001_D4	Beveridge Reef	This study	This study
LL_T601_|_CO1_|_F_|_1B1FSAB000_C12.ab1	Beveridge Reef	This study	This study
LL_T1637_|_CO1	Minerva Reefs (Tonga)	This study	This study
LL_T854_|_CO1_|_F_|_1B49SAB000_D3	Niue	This study	This study
LL_T1650_|_CO1	Minerva Reefs (Tonga)	This study	This study
LL_T666_|_CO1	Beveridge Reef	This study	This study
LL_T851_|_CO1	Niue	This study	This study
LL_T661_|_CO1_|_F_|_1B2CSAA001_H4	Beveridge Reef	This study	This study
LL_T1646_|_CO1	Minerva Reefs (Tonga)	This study	This study
LL_T913_|_CO1	Fiji	This study	This study
LL_T888_|_CO1	Niue	This study	This study
LL_T859_|_CO1	Niue	This study	This study
LL_T858_|_CO1	Niue	This study	This study
LL_T937_|_CO1	Fiji	This study	This study
LL_T1317_|_CO1	Fiji	This study	This study
LL_T651_|_CO1_|_F_|_1B2CSAA001_F3	Beveridge Reef	This study	This study
LL_T1318_|_CO1	Fiji	This study	This study
LL_T886_|_CO1_|_F_|_1B49SAB000_H4	Niue	This study	This study
LL_T665_|_CO1_|_F_|_1B2CSAA001_D5	Beveridge Reef	This study	This study
LL_T810_|_CO1_|_F_|_1B2CSAA000_H12	Niue	This study	This study
LL_T667_|_CO1_|_F_|_1B2CSAA001_F5	Beveridge Reef	This study	This study
LL_T649_|_CO1	Beveridge Reef	This study	This study
LL_T1648_|_CO1	Minerva Reefs (Tonga)	This study	This study
LL_T1655_|_CO1	Minerva Reefs (Tonga)	This study	This study
LL_T653_|_CO1	Beveridge Reef	This study	This study
LL_T606_|_CO1_|_F_|_1B2CSAA001_E1	Beveridge Reef	This study	This study
LL_T605_|_CO1_|_F_|_1B2CSAA001_D1	Beveridge Reef	This study	This study
LL_T777_|_CO1_|_F_|_1B2CSAA000_F11	Niue	This study	This study
LL_T1246_|_CO1	Fiji	This study	This study
LL_T670_|_CO1_|_F_|_1B2CSAA001_A6	Beveridge Reef	This study	This study
LL_T942_|_CO1	Fiji	This study	This study
LL_T916_|_CO1	Fiji	This study	This study
LL_T811_|_CO1_|_F_|_1B49SAB000_A1	Niue	This study	This study
LL_T603_|_CO1	Beveridge Reef	This study	This study
LL_T1640_|_CO1	Minerva Reefs (Tonga)	This study	This study
LL_T669_|_CO1_|_F_|_1B2CSAA001_H5	Beveridge Reef	This study	This study
LL_T598_|_CO1_|_F_|_1B1FSAB000_A12.ab1	Beveridge Reef	This study	This study
LL_T776_|_CO1	Niue	This study	This study
LL_T1069_|_CO1	Fiji	This study	This study
LL_T1014_|_CO1	Fiji	This study	This study
LL_T938_|_CO1	Fiji	This study	This study
LL_T660_|_CO1_|_F_|_1B2CSAA001_G4	Beveridge Reef	This study	This study
LL_T1328_|_CO1	Fiji	This study	This study
LL_T612_|_CO1_|_F_|_1B2CSAA001_C2	Beveridge Reef	This study	This study
LL_T597_|_CO1	Beveridge Reef	This study	This study
LL_T1653_|_CO1	Minerva Reefs (Tonga)	This study	This study
LL_T887_|_CO1_|_F_|_1B49SAB000_A5	Niue	This study	This study
LL_T772_|_CO1	Niue	This study	This study
LL_T840_|_CO1	Niue	This study	This study
LL_T883_|_CO1	Niue	This study	This study
LL_T911_|_CO1	Fiji	This study	This study
LL_T912_|_CO1	Fiji	This study	This study
LL_T809_|_CO1	Niue	This study	This study
LL_T672_|_CO1	Beveridge Reef	This study	This study
LL_T662_|_CO1_|_F_|_1B2CSAA001_A5	Beveridge Reef	This study	This study
LL_T1352_|_CO1	Fiji	This study	This study
LL_T671_|_CO1_|_F_|_1B2CSAA001_B6	Beveridge Reef	This study	This study
LL_T781_|_CO1	Niue	This study	This study
LL_T775_|_CO1	Niue	This study	This study
LL_T839_|_CO1	Niue	This study	This study
LL_T610_|_CO1	Beveridge Reef	This study	This study
LL_T608_|_CO1	Beveridge Reef	This study	This study
LL_T614_|_CO1	Beveridge Reef	This study	This study
LL_T668_|_CO1	Beveridge Reef	This study	This study
LL_T600_|_CO1	Beveridge Reef	This study	This study
LL_T1638_|_CO1	Minerva Reefs (Tonga)	This study	This study
LL_T607_|_CO1_|_F_|_1B2CSAA001_F1	Beveridge Reef	This study	This study
LL_T658_|_CO1	Beveridge Reef	This study	This study
LL_T617_|_CO1	Beveridge Reef	This study	This study
LL_T1654_|_CO1	Minerva Reefs (Tonga)	This study	This study
LL_T663_|_CO1	Beveridge Reef	This study	This study
LL_T1013_|_CO1	Fiji	This study	This study
LL_T850_|_CO1	Niue	This study	This study
LL_T783_|_CO1_|_F_|_1B2CSAA000_D12	Niue	This study	This study
LL_T773_|_CO1_|_F_|_1B2CSAA000_B11	Niue	This study	This study
LL_T853_|_CO1	Niue	This study	This study
LL_T618_|_CO1	Beveridge Reef	This study	This study
LL_T1641_|_CO1	Minerva Reefs (Tonga)	This study	This study
LL_T652_|_CO1_|_F_|_1B2CSAA001_G3	Beveridge Reef	This study	This study
LL_T833_|_CO1	Niue	This study	This study
LL_T1639_|_CO1	Minerva Reefs (Tonga)	This study	This study
LL_T604_|_CO1_|_F_|_1B2CSAA001_C1	Beveridge Reef	This study	This study
LL_T882_|_CO1	Niue	This study	This study
LL_T779_|_CO1_|_F_|_1B2CSAA000_H11	Niue	This study	This study
LL_T656_|_CO1_|_F_|_1B2CSAA001_C4	Beveridge Reef	This study	This study
LL_T655_|_CO1	Beveridge Reef	This study	This study
LL_T674_|_CO1	Beveridge Reef	This study	This study
LL_T780_|_CO1	Niue	This study	This study
LL_T860_|_CO1	Niue	This study	This study
LL_T1644_|_CO1	Minerva Reefs (Tonga)	This study	This study
LL_T664_|_CO1	Beveridge Reef	This study	This study
LL_T940_|_CO1	Fiji	This study	This study
LL_T1643_|_CO1	Minerva Reefs (Tonga)	This study	This study
LL_T648_|_CO1	Beveridge Reef	This study	This study
LL_T884_|_CO1_|_F_|_1B49SAB000_F4	Niue	This study	This study
LL_T602_|_CO1_|_F_|_1B1FSAB000_D12.ab1	Beveridge Reef	This study	This study
LL_T1651_|_CO1	Minerva Reefs (Tonga)	This study	This study
LL_T615_|_CO1	Beveridge Reef	This study	This study
LL_T1642_|_CO1	Minerva Reefs (Tonga)	This study	This study
LL_T616_|_CO1	Beveridge Reef	This study	This study
LL_T808_|_CO1	Niue	This study	This study
LL_T856_|_CO1_|_F_|_1B49SAB000_F3	Niue	This study	This study

## Sheet: GPS coords for sites
name	lat	lon
Dampier_Strait	-0.5564	130.678
Karimunjawa	-5.81129	110.508
Sangihe_Islands	3.1465	125.459
Manado	1.61242	124.733
Komodo_Flores	-8.55836	119.629
Pulau_Doi	2.27658	127.78
Mayu_Island	1.34885	126.39
Tanjung_Jerewai	1.52022	128.7
Biak	-1.24239	136.317
Yapen	-1.88167	136.243
Sunda_Strait	-6.14718	105.463
Seribu_Thousand_Islands	-5.70878	106.572
Aceh	5.61642	95.6997
South_Halmahera	-0.116667	127.25
Misool	-2.12538	130.131
Fiji	-19.8059	181.753
Solomon_Islands	-8.29808	157.518
Bali	-8.72781	115.544
Makassar	-5.045	119.321
Selayar	-6.09194	120.414
Padang	-0.996686	100.345
Lombok	-8.34829	116.038
Aqaba_Red_Sea	29.458	34.9743
Bira	-5.12627	120.397
Kupang	-10.2033	123.502
Luwuk	-1.00536	122.798
Sangalaki	2.08424	118.4
Spermonde	-4.69431	118.953
Togean_Islands	-0.354794	121.845
Aitutaki	-18.9152	200.161
Atiu	-20.0118	201.947
Manuae	-19.2726	201.031
Manihiki	-10.4417	199.015
Mitiaro	-19.8608	202.28
Mangaia	-21.9192	202.112
Palmerston	-18.0841	196.832
Rarotonga	-21.2456	200.172
Takutea	-19.8162	201.715
Mauke	-20.1431	202.643
Saumarez	-21.9178	153.585
Wreck	-22.1781	155.177
Kenn	-21.2476	155.766
Frederick	-21.0111	154.351
Lihou	-17.5971	151.49
Chilcott	-16.936	149.998
Willis	-16.2873	149.959
Herald	-16.9435	149.186
Flinders	-17.8309	148.514
Holmes	-16.5118	147.84
Bougainville	-15.4927	147.086
Osprey	-13.8808	146.559
Heron_GBR	-23.4422	151.913
French_Polynesia	-17.5667	210.4
Tulear_Madagascar	-23.35	43.6667
Egypt_Red_Sea	27.2578	33.8117
Juan_de_Nova	-17.0556	42.725
Reunion_Island	-21.1144	55.5325
Saudi_Arabia_Red_Sea	16.8	41.85
Palmyra	5.86667	197.9
Kiribati	1.36667	173.15
Lizard_GBR	-14.701	145.451
Papua_New_Guinea	-2.58	150.738
Orpheus_GBR	-18.6146	146.483
Torres_Strait	-10.4473	142.217
Minerva_Reefs_Tonga	-23.6244	181.061
Niue	-19.1247	190.09
Beveridge_Reef	-20.029	192.133
