# Supplementary material for: Of Clams and Clades: Genetic Diversity and Connectivity of Small Giant Clams (Tridacna maxima) in the Southern Pacific Ocean
Source: Ecol Evol. 2024 Oct 25;14(10):e70474. doi: 10.1002/ece3.70474 (PMC11511625; doi:10.1002/ece3.70474)
Supplement: Supplementary file 2 — File S2. DnaSP formatted NEXUS file of sequences used in the global analysis. [file ECE3-14-e70474-s003.nex]

#NEXUS
[File generated by DnaSP Ver. 6.12.03]

BEGIN TAXA;
DIMENSIONS NTAX=1680;

TAXLABELS
'GEOME_BXI21872.01_'
'GEOME_BXI21875.01_'
'GEOME_BXI21875.03_'
'GEOME_BXI21875.04_'
'GEOME_BXI21875.05_'
'GEOME_BXI21972.08_'
'GEOME_BXI21972.09_'
'GEOME_BXI21972.11_'
'GEOME_BXI21972.15_'
'GEOME_BXI21972.16_'
'GEOME_BXI21972.17_'
'GEOME_BXI21972.18_'
'GEOME_BXI21976.02_'
'GEOME_BXI21976.19_'
'GEOME_BXI21978.02_'
'GEOME_BXI21978.05_'
'GEOME_BXI21978.07_'
'GEOME_BXI21978.1_C'
'GEOME_BXI22276.01_'
'GEOME_BXI22276.02_'
'GEOME_BXI22277.01_'
'GEOME_BXI22278.01_'
'GEOME_BXI22278.03_'
'GEOME_BXI22283.01_'
'GEOME_BXI22286.02_'
'GEOME_BXI22286.06_'
'GEOME_BXI22286.08_'
'GEOME_BXI22289.01_'
'GEOME_BXI22289.02_'
'GEOME_BXI22289.03_'
'GEOME_BXI22289.04_'
'GEOME_BXI22289.06_'
'GEOME_BXI22289.07_'
'GEOME_BXI22289.08_'
'GEOME_BXI22289.09_'
'GEOME_BXI22289.1_C'
'GEOME_BXI22290.05_'
'GEOME_BXI22290.06_'
'GEOME_BXI22291.03_'
'GEOME_BXI22291.05_'
'GEOME_BXI22295.03_'
'GEOME_BXI22295.04_'
'GEOME_BXI22295.09_'
'GEOME_BXI22298.02_'
'GEOME_BXI22298.03_'
'GEOME_BXI22298.05_'
'GEOME_BXI22298.11_'
'GEOME_BXI22298.12_'
'GEOME_BXI22298.13_'
'GEOME_BXI22298.1_C'
'GEOME_BXI22299.01_'
'GEOME_BXI22299.02_'
'GEOME_BXI22299.03_'
'GEOME_BXI22299.04_'
'GEOME_BXI22299.05_'
'GEOME_BXI22299.06_'
'GEOME_BXI22299.07_'
'GEOME_BXI22299.08_'
'GEOME_BXI22299.14_'
'GEOME_BXI22299.15_'
'GEOME_BXI22299.16_'
'GEOME_BXI22299.17_'
'GEOME_BXI22299.18_'
'GEOME_BXI22299.19_'
'GEOME_BXI22299.1_C'
'GEOME_BXI22299.21_'
'GEOME_BXI22301.01_'
'GEOME_BXI22301.04_'
'GEOME_BXI22301.05_'
'GEOME_BXI22301.06_'
'GEOME_BXI22301.09_'
'GEOME_BXI22301.12_'
'GEOME_BXI22301.13_'
'GEOME_BXI22301.15_'
'GEOME_BXI22301.16_'
'GEOME_BXI22301.18_'
'GEOME_BXI22301.19_'
'GEOME_BXI22301.1_C'
'GEOME_BXI22301.23_'
'GEOME_BXI22301.24_'
'GEOME_BXI22301.25_'
'GEOME_BXI22304.01_'
'GEOME_BXI22304.02_'
'GEOME_BXI22304.04_'
'GEOME_BXI22304.07_'
'GEOME_BXI22304.08_'
'GEOME_BXI22304.12_'
'GEOME_BXI22304.16_'
'GEOME_BXI22304.17_'
'GEOME_BXI22305.01_'
'GEOME_BXI22305.02_'
'GEOME_BXI22305.05_'
'GEOME_BXI22305.06_'
'GEOME_BXI22305.07_'
'GEOME_BXI22305.08_'
'GEOME_BXI22305.09_'
'GEOME_BXI22305.12_'
'GEOME_BXI22308.02_'
'GEOME_BXI22308.06_'
'GEOME_BXI22308.08_'
'GEOME_BXI22309.03_'
'GEOME_BXI22309.05_'
'GEOME_BXI22309.07_'
'GEOME_BXI22309.12_'
'GEOME_BXI22309.13_'
'GEOME_BXI22309.14_'
'GEOME_BXI22316.02_'
'GEOME_BXI22318.01_'
'GEOME_BXI22318.02_'
'GEOME_BXI22318.03_'
'GEOME_BXI22318.05_'
'GEOME_BXI22318.06_'
'GEOME_BXI22318.07_'
'GEOME_BXI22318.08_'
'GEOME_BXI22318.09_'
'GEOME_BXI22318.1_C'
'GEOME_BXI22320.04_'
'GEOME_BXI22320.08_'
'GEOME_BXI22321.01_'
'GEOME_BXI22321.03_'
'GEOME_BXI22321.05_'
'GEOME_BXI22321.12_'
'GEOME_BXI22321.18_'
'GEOME_BXI22321.19_'
'GEOME_BXI22321.23_'
'GEOME_BXI22321.2_C'
'GEOME_BXI22322.01_'
'GEOME_BXI22322.04_'
'GEOME_BXI22322.05_'
'GEOME_BXI22322.11_'
'GEOME_BXI22322.13_'
'GEOME_BXI22322.14_'
'GEOME_BXI22322.15_'
'GEOME_BXI22322.16_'
'GEOME_BXI22322.23_'
'GEOME_BXI22322.2_C'
'GEOME_BXI22324.02_'
'GEOME_BXI22324.06_'
'GEOME_BXI22324.13_'
'GEOME_BXI22324.15_'
'GEOME_BXI22328.01_'
'GEOME_BXI22328.02_'
'GEOME_BXI22328.03_'
'GEOME_BXI22328.04_'
'GEOME_BXI22328.07_'
'GEOME_BXI22328.08_'
'GEOME_BXI22328.09_'
'GEOME_BXI22328.11_'
'GEOME_BXI22328.1_C'
'GEOME_BXI22330.02_'
'GEOME_BXI22330.03_'
'GEOME_BXI22330.06_'
'GEOME_BXI22330.07_'
'GEOME_BXI22331.01_'
'GEOME_BXI22331.02_'
'GEOME_BXI22331.04_'
'GEOME_BXI22332.02_'
'GEOME_BXI22335.01_'
'GEOME_BXI22335.02_'
'GEOME_BXI22335.05_'
'GEOME_BXI22335.09_'
'GEOME_BXI22335.11_'
'GEOME_BXI22335.12_'
'GEOME_BXI22335.13_'
'GEOME_BXI22335.15_'
'GEOME_BXI22337.01_'
'GEOME_BXI22337.02_'
'GEOME_BXI22337.03_'
'GEOME_BXI22337.04_'
'GEOME_BXI22337.05_'
'GEOME_BXI22337.06_'
'GEOME_BXI22337.07_'
'GEOME_BXI22339.03_'
'GEOME_BXI22339.07_'
'GEOME_BXI22339.08_'
'GEOME_BXI22339.11_'
'GEOME_BXI22339.13_'
'GEOME_BXI22339.14_'
'GEOME_BXI22339.17_'
'GEOME_BXI22339.2_C'
'GEOME_BXI22341.01_'
'GEOME_BXI22341.04_'
'GEOME_BXI22341.05_'
'GEOME_BXI22341.06_'
'GEOME_BXI22341.07_'
'GEOME_BXI22341.08_'
'GEOME_BXI22341.09_'
'GEOME_BXI22344.01_'
'GEOME_BXI22344.02_'
'GEOME_BXI22344.03_'
'GEOME_BXI22344.07_'
'GEOME_BXI22344.09_'
'GEOME_BXI22344.11_'
'GEOME_BXI22344.12_'
'GEOME_BXI22344.13_'
'GEOME_BXI22344.14_'
'GEOME_BXI22344.15_'
'GEOME_BXI22345.02_'
'GEOME_BXI22345.04_'
'GEOME_BXI22345.05_'
'GEOME_BXI22345.07_'
'GEOME_BXI22345.08_'
'GEOME_BXI22345.09_'
'GEOME_BXI22345.11_'
'GEOME_BXI22345.14_'
'GEOME_BXI22345.15_'
'GEOME_BXI22345.16_'
'GEOME_BXI22345.17_'
'GEOME_BXI22345.1_C'
'GEOME_BXI22345.21_'
'GEOME_BXI22349.05_'
'GEOME_BXI22349.07_'
'GEOME_BXI22349.12_'
'GEOME_BXI22349.14_'
'GEOME_BXI22349.15_'
'GEOME_BXI22349.17_'
'GEOME_BXI22349.18_'
'GEOME_BXI22349.19_'
'GEOME_BXI22349.1_C'
'GEOME_BXI22349.2_C'
'GEOME_BXI22350.19_'
'GEOME_BXI22351.01_'
'GEOME_BXI22351.02_'
'GEOME_BXI22351.03_'
'GEOME_BXI22351.04_'
'GEOME_BXI22351.05_'
'GEOME_BXI22351.06_'
'GEOME_BXI22351.09_'
'GEOME_BXI22351.13_'
'GEOME_BXI22351.16_'
'GEOME_BXI22368.02_'
'GEOME_BXI22368.03_'
'GEOME_BXI22368.04_'
'GEOME_BXI22368.06_'
'GEOME_BXI22371.01_'
'GEOME_BXI22371.03_'
'GEOME_BXI22371.05_'
'GEOME_BXI22371.07_'
'GEOME_BXI22371.08_'
'GEOME_BXI22371.09_'
'GEOME_BXI22371.11_'
'GEOME_BXI22371.12_'
'GEOME_BXI22371.13_'
'GEOME_BXI22371.14_'
'GEOME_BXI22371.15_'
'GEOME_BXI22371.16_'
'GEOME_BXI22371.17_'
'GEOME_BXI22371.18_'
'GEOME_BXI22371.21_'
'GEOME_BXI22371.22_'
'GEOME_BXI22371.2_C'
'GEOME_BXI22373.01_'
'GEOME_BXI22373.03_'
'GEOME_BXI22373.04_'
'GEOME_BXI22373.06_'
'GEOME_BXI22373.09_'
'GEOME_BXI22373.11_'
'GEOME_BXI22373.12_'
'GEOME_BXI22373.15_'
'GEOME_BXI22373.16_'
'GEOME_BXI22373.17_'
'GEOME_BXI22373.18_'
'GEOME_BXI22373.21_'
'GEOME_BXI22373.23_'
'GEOME_BXI22373.24_'
'GEOME_BXI22373.25_'
'GEOME_BXI22553.01_'
'GEOME_BXI22553.02_'
'GEOME_BXI22554.01_'
'GEOME_BXI22554.03_'
'GEOME_BXI22554.04_'
'GEOME_BXI22554.05_'
'GEOME_BXI22554.06_'
'GEOME_BXI22554.08_'
'GEOME_BXI22582.02_'
'GEOME_BXI22586.02_'
'GEOME_BXI22608.13_'
'GEOME_BXI22608.14_'
'GEOME_BXI22608.16_'
'GEOME_BXI22608.17_'
'GEOME_BXI22614.01_'
'GEOME_BXI22614.03_'
'GEOME_BXI22614.05_'
'GEOME_BXI22833.02_'
'GEOME_BXI23070.01_'
'GEOME_BXI23239.19_'
'GEOME_BXI23390.03_'
'GEOME_BXI23390.04_'
'GEOME_BXI23390.08_'
'GEOME_BXI23390.12_'
'GEOME_BXI23390.15_'
'GEOME_BXI23390.17_'
'GEOME_BXI23390.19_'
'GEOME_BXI23390.1_C'
'GEOME_BXI23390.22_'
'GEOME_BXI23390.2_C'
'GEOME_BXI23716.07_'
'GEOME_BXI23716.08_'
'GEOME_BXI23716.12_'
'GEOME_BXI23716.17_'
'GEOME_BXI23716.19_'
'GEOME_BXI23716.21_'
'GEOME_BXI23717.05_'
'GEOME_BXI23717.08_'
'GEOME_BXI23717.14_'
'GEOME_BXI23717.15_'
'GEOME_BXI23730.01_'
'GEOME_BXI23730.02_'
'GEOME_BXI23730.06_'
'GEOME_BXI23730.07_'
'GEOME_BXI23730.13_'
'GEOME_BXI23730.14_'
'GEOME_BXI23730.15_'
'GEOME_BXI23730.16_'
'GEOME_BXI23730.17_'
'GEOME_BXI23730.19_'
'GEOME_BXI23767.01_'
'GEOME_BXI23767.02_'
'GEOME_BXI23805.02_'
'GEOME_BXI23805.03_'
'GEOME_BXI23805.04_'
'GEOME_BXI23805.05_'
'GEOME_BXI23805.06_'
'GEOME_BXI23805.08_'
'GEOME_BXI23805.09_'
'GEOME_BXI23805.11_'
'GEOME_BXI23805.12_'
'GEOME_BXI23805.13_'
'GEOME_BXI23805.14_'
'GEOME_BXI23805.15_'
'GEOME_BXI23805.17_'
'GEOME_BXI23805.18_'
'GEOME_BXI23805.21_'
'GEOME_BXI23805.23_'
'GEOME_BXI23805.2_C'
'GEOME_BXI23866.07_'
'GEOME_BXI23866.17_'
'GEOME_BXI23866.18_'
'GEOME_BXI23870.02_'
'GEOME_BXI23870.03_'
'GEOME_BXI23870.05_'
'GEOME_BXI23870.08_'
'GEOME_BXI23870.11_'
'GEOME_BXI23870.12_'
'GEOME_BXI23870.13_'
'GEOME_BXI23870.15_'
'GEOME_BXI23870.16_'
'GEOME_BXI23870.17_'
'GEOME_BXI23870.1_C'
'GEOME_BXI23994.16_'
'GEOME_BXI23995.01_'
'GEOME_BXI23995.02_'
'GEOME_BXI23995.03_'
'GEOME_BXI23995.04_'
'GEOME_BXI23995.05_'
'GEOME_BXI23995.07_'
'GEOME_BXI23995.08_'
'GEOME_BXI23995.13_'
'GEOME_BXI23995.14_'
'GEOME_BXI23995.15_'
'GEOME_BXI23995.16_'
'GEOME_BXI23995.17_'
'GEOME_BXI23995.18_'
'GEOME_BXI23995.19_'
'GEOME_BXI23995.21_'
'GEOME_BXI23995.22_'
'GEOME_BWw2TmAq9501'
'GEOME_BWw2TmAq9502'
'GEOME_BWw2TmAq9503'
'GEOME_BWw2TmAq9504'
'GEOME_BWw2TmAq9505'
'GEOME_BWw2TmBi3701'
'GEOME_BWw2TmBi3702'
'GEOME_BWw2TmBi3703'
'GEOME_BWw2TmBi3705'
'GEOME_BWw2TmBi3706'
'GEOME_BWw2TmBi3707'
'GEOME_BWw2TmBi3708'
'GEOME_BWw2TmBi3709'
'GEOME_BWw2TmBi3801'
'GEOME_BWw2TmBi3803'
'GEOME_BWw2TmBk8701'
'GEOME_BWw2TmBk8803'
'GEOME_BWw2TmBk8805'
'GEOME_BWw2TmBk8807'
'GEOME_BWw2TmBk8808'
'GEOME_BWw2TmBk8809'
'GEOME_BWw2TmBk8810'
'GEOME_BWw2TmBk8811'
'GEOME_BWw2TmBk8812'
'GEOME_BWw2TmBk8813'
'GEOME_BWw2TmBk8901'
'GEOME_BWw2TmBk9001'
'GEOME_BWw2TmBk9002'
'GEOME_BWw2TmBk9004'
'GEOME_BWw2TmBk9005'
'GEOME_BWw2TmBk9006'
'GEOME_BWw2TmKa5002'
'GEOME_BWw2TmKa5003'
'GEOME_BWw2TmKa5004'
'GEOME_BWw2TmKa5005'
'GEOME_BWw2TmKa5006'
'GEOME_BWw2TmKa5007'
'GEOME_BWw2TmKa5008'
'GEOME_BWw2TmKa5009'
'GEOME_BWw2TmKa5101'
'GEOME_BWw2TmKa5102'
'GEOME_BWw2TmKa5103'
'GEOME_BWw2TmKa5104'
'GEOME_BWw2TmKa5105'
'GEOME_BWw2TmKa5106'
'GEOME_BWw2TmKa5107'
'GEOME_BWw2TmKa5201'
'GEOME_BWw2TmKa5202'
'GEOME_BWw2TmKa5203'
'GEOME_BWw2TmKa5301'
'GEOME_BWw2TmKa5401'
'GEOME_BWw2TmKo6001'
'GEOME_BWw2TmKo6003'
'GEOME_BWw2TmKo6102'
'GEOME_BWw2TmKo6103'
'GEOME_BWw2TmKo6104'
'GEOME_BWw2TmKo6105'
'GEOME_BWw2TmKo6106'
'GEOME_BWw2TmKo6107'
'GEOME_BWw2TmKo6108'
'GEOME_BWw2TmKo6109'
'GEOME_BWw2TmKo6110'
'GEOME_BWw2TmKo6112'
'GEOME_BWw2TmKu7001'
'GEOME_BWw2TmKu7002'
'GEOME_BWw2TmKu7004'
'GEOME_BWw2TmKu7005'
'GEOME_BWw2TmKu7007'
'GEOME_BWw2TmKu7010'
'GEOME_BWw2TmKu7202'
'GEOME_BWw2TmKu7203'
'GEOME_BWw2TmKu7204'
'GEOME_BWw2TmKu7205'
'GEOME_BWw2TmKu7206'
'GEOME_BWw2TmKu7207'
'GEOME_BWw2TmKu7209'
'GEOME_BWw2TmKu7210'
'GEOME_BWw2TmLu3501'
'GEOME_BWw2TmLu3502'
'GEOME_BWw2TmLu3503'
'GEOME_BWw2TmLu3504'
'GEOME_BWw2TmLu3505'
'GEOME_BWw2TmLu3506'
'GEOME_BWw2TmLu3507'
'GEOME_BWw2TmLu3508'
'GEOME_BWw2TmLu3509'
'GEOME_BWw2TmLu3510'
'GEOME_BWw2TmLu3511'
'GEOME_BWw2TmLu3514'
'GEOME_BWw2TmLu3515'
'GEOME_BWw2TmLu3516'
'GEOME_BWw2TmLu3517'
'GEOME_BWw2TmLu3519'
'GEOME_BWw2TmMa2601'
'GEOME_BWw2TmMa2602'
'GEOME_BWw2TmMa2603'
'GEOME_BWw2TmMa2604'
'GEOME_BWw2TmMa2605'
'GEOME_BWw2TmMa2606'
'GEOME_BWw2TmMa2607'
'GEOME_BWw2TmMa2608'
'GEOME_BWw2TmMa2609'
'GEOME_BWw2TmMa2611'
'GEOME_BWw2TmMa2612'
'GEOME_BWw2TmMa2613'
'GEOME_BWw2TmMa2614'
'GEOME_BWw2TmMa2615'
'GEOME_BWw2TmMa2616'
'GEOME_BWw2TmMa2617'
'GEOME_BWw2TmMa2618'
'GEOME_BWw2TmMa2619'
'GEOME_BWw2TmMa2620'
'GEOME_BWw2TmMa2621'
'GEOME_BWw2TmMa2623'
'GEOME_BWw2TmMa2624'
'GEOME_BWw2TmPS8301'
'GEOME_BWw2TmPS8302'
'GEOME_BWw2TmPS8303'
'GEOME_BWw2TmPS8304'
'GEOME_BWw2TmPS8305'
'GEOME_BWw2TmPS8501'
'GEOME_BWw2TmPS8502'
'GEOME_BWw2TmPS8503'
'GEOME_BWw2TmPS8504'
'GEOME_BWw2TmPS8505'
'GEOME_BWw2TmPS8506'
'GEOME_BWw2TmPS8507'
'GEOME_BWw2TmPa4601'
'GEOME_BWw2TmPa4602'
'GEOME_BWw2TmPa4603'
'GEOME_BWw2TmPa4604'
'GEOME_BWw2TmPa4606'
'GEOME_BWw2TmPa4607'
'GEOME_BWw2TmPa4608'
'GEOME_BWw2TmPa4609'
'GEOME_BWw2TmPa4610'
'GEOME_BWw2TmPa4611'
'GEOME_BWw2TmPa4612'
'GEOME_BWw2TmPa4613'
'GEOME_BWw2TmPa4614'
'GEOME_BWw2TmPa4617'
'GEOME_BWw2TmPa4618'
'GEOME_BWw2TmQu9303'
'GEOME_BWw2TmQu9306'
'GEOME_BWw2TmQu9308'
'GEOME_BWw2TmQu9309'
'GEOME_BWw2TmQu9310'
'GEOME_BWw2TmQu9311'
'GEOME_BWw2TmQu9312'
'GEOME_BWw2TmQu9313'
'GEOME_BWw2TmSa4301'
'GEOME_BWw2TmSa4302'
'GEOME_BWw2TmSa4303'
'GEOME_BWw2TmSa4304'
'GEOME_BWw2TmSa4305'
'GEOME_BWw2TmSa4306'
'GEOME_BWw2TmSa4307'
'GEOME_BWw2TmSe9101'
'GEOME_BWw2TmSe9103'
'GEOME_BWw2TmSe9104'
'GEOME_BWw2TmSe9106'
'GEOME_BWw2TmSe9107'
'GEOME_BWw2TmSe9108'
'GEOME_BWw2TmSe9109'
'GEOME_BWw2TmSe9110'
'GEOME_BWw2TmSe9111'
'GEOME_BWw2TmSe9113'
'GEOME_BWw2TmSe9201'
'GEOME_BWw2TmSe9202'
'GEOME_BWw2TmSp0301'
'GEOME_BWw2TmSp0302'
'GEOME_BWw2TmSp0303'
'GEOME_BWw2TmSp0304'
'GEOME_BWw2TmSp0305'
'GEOME_BWw2TmSp0306'
'GEOME_BWw2TmSp0307'
'GEOME_BWw2TmSp0308'
'GEOME_BWw2TmSp0309'
'GEOME_BWw2TmSp0310'
'GEOME_BWw2TmSp0311'
'GEOME_BWw2TmSp0312'
'GEOME_BWw2TmSp0801'
'GEOME_BWw2TmSp0901'
'GEOME_BWw2TmSp0902'
'GEOME_BWw2TmSp0903'
'GEOME_BWw2TmSp0904'
'GEOME_BWw2TmSp1201'
'GEOME_BWw2TmSp1202'
'GEOME_BWw2TmSp1203'
'GEOME_BWw2TmSp1205'
'GEOME_BWw2TmTI2901'
'GEOME_BWw2TmTI2902'
'GEOME_BWw2TmTI2903'
'GEOME_BWw2TmTI2904'
'GEOME_BWw2TmTI3001'
'GEOME_BWw2TmTI3002'
'GEOME_BWw2TmTI3003'
'GEOME_BWw2TmTI3004'
'GEOME_BWw2TmTI3005'
'GEOME_BWw2TmTI3006'
'GEOME_BWw2TmTI3012'
'GEOME_BWw2TmTI3015'
'GEOME_BWw2TmTI3101'
'GEOME_BWw2TmTI3105'
'GEOME_BWw2TmTI3106'
'GEOME_BWw2TmTI3108'
'GEOME_BWw2TmTI3109'
'GEOME_BWw2TmTI3112'
'GEOME_BWw2TmTI3113'
'GEOME_BWw2TmTI3114'
'GEOME_BWw2TmTI3115'
'CI_AIT_001'
'CI_AIT_002'
'CI_AIT_003'
'CI_AIT_004'
'CI_AIT_005'
'CI_AIT_006'
'CI_AIT_007'
'CI_AIT_008'
'CI_AIT_009'
'CI_AIT_010'
'CI_AIT_011'
'CI_AIT_012'
'CI_AIT_013'
'CI_AIT_014'
'CI_AIT_015'
'CI_AIT_016'
'CI_AIT_017'
'CI_AIT_018'
'CI_AIT_019'
'CI_AIT_020'
'CI_AIT_021'
'CI_AIT_022'
'CI_AIT_024'
'CI_AIT_025'
'CI_AIT_026'
'CI_AIT_027'
'CI_AIT_028'
'CI_AIT_029'
'CI_AIT_030'
'CI_AIT_031'
'CI_AIT_032'
'CI_AIT_033'
'CI_AIT_034'
'CI_AIT_035'
'CI_AIT_036'
'CI_AIT_037'
'CI_AIT_038'
'CI_AIT_039'
'CI_AIT_040'
'CI_AIT_041'
'CI_AIT_042'
'CI_AIT_043'
'CI_AIT_044'
'CI_AIT_045'
'CI_AIT_046'
'CI_AIT_047'
'CI_AIT_048'
'CI_AIT_049'
'CI_AIT_050'
'CI_ATU_001'
'CI_ATU_002'
'CI_ATU_003'
'CI_ATU_004'
'CI_ATU_005'
'CI_ATU_006'
'CI_ATU_007'
'CI_ATU_008'
'CI_ATU_009'
'CI_ATU_010'
'CI_ATU_011'
'CI_ATU_012'
'CI_ATU_013'
'CI_ATU_014'
'CI_ATU_015'
'CI_ATU_016'
'CI_ATU_017'
'CI_ATU_018'
'CI_ATU_019'
'CI_ATU_020'
'CI_ATU_021'
'CI_ATU_022'
'CI_ATU_023'
'CI_ATU_024'
'CI_ATU_025'
'CI_ATU_026'
'CI_ATU_027'
'CI_ATU_028'
'CI_ATU_029'
'CI_ATU_030'
'CI_MAN_001'
'CI_MAN_002'
'CI_MAN_003'
'CI_MAN_004'
'CI_MAN_005'
'CI_MAN_006'
'CI_MAN_007'
'CI_MAN_008'
'CI_MAN_009'
'CI_MAN_010'
'CI_MAN_011'
'CI_MAN_012'
'CI_MAN_013'
'CI_MAN_014'
'CI_MAN_015'
'CI_MAN_016'
'CI_MAN_017'
'CI_MAN_018'
'CI_MAN_019'
'CI_MAN_020'
'CI_MAN_021'
'CI_MAN_022'
'CI_MAN_023'
'CI_MAN_024'
'CI_MAN_025'
'CI_MAN_026'
'CI_MAN_028'
'CI_MAN_029'
'CI_MAN_030'
'CI_MHX_001'
'CI_MHX_002'
'CI_MHX_003'
'CI_MHX_004'
'CI_MHX_005'
'CI_MHX_006'
'CI_MHX_007'
'CI_MHX_008'
'CI_MHX_009'
'CI_MHX_010'
'CI_MHX_011'
'CI_MHX_012'
'CI_MHX_014'
'CI_MHX_015'
'CI_MHX_017'
'CI_MHX_018'
'CI_MHX_019'
'CI_MHX_020'
'CI_MHX_021'
'CI_MHX_022'
'CI_MHX_023'
'CI_MHX_024'
'CI_MHX_025'
'CI_MHX_026'
'CI_MHX_028'
'CI_MHX_029'
'CI_MHX_030'
'CI_MIT_001'
'CI_MIT_002'
'CI_MIT_003'
'CI_MIT_004'
'CI_MIT_005'
'CI_MIT_006'
'CI_MIT_007'
'CI_MIT_008'
'CI_MKE_002'
'CI_MKE_004'
'CI_MKE_005'
'CI_MKE_006'
'CI_MKE_007'
'CI_MKE_008'
'CI_MKE_009'
'CI_MKE_010'
'CI_MKE_011'
'CI_MKE_012'
'CI_MNG_001'
'CI_MNG_002'
'CI_MNG_003'
'CI_MNG_004'
'CI_MNG_005'
'CI_MNG_006'
'CI_PLM_001'
'CI_PLM_002'
'CI_PLM_004'
'CI_PLM_005'
'CI_PLM_006'
'CI_PLM_007'
'CI_PLM_008'
'CI_PLM_010'
'CI_PLM_011'
'CI_PLM_012'
'CI_PLM_013'
'CI_PLM_014'
'CI_PLM_015'
'CI_PLM_016'
'CI_PLM_017'
'CI_PLM_018'
'CI_PLM_019'
'CI_PLM_020'
'CI_PLM_021'
'CI_PLM_022'
'CI_PLM_023'
'CI_PLM_024'
'CI_PLM_025'
'CI_PLM_026'
'CI_PLM_027'
'CI_PLM_028'
'CI_PLM_029'
'CI_PLM_030'
'CI_RAR_001'
'CI_RAR_002'
'CI_RAR_003'
'CI_RAR_004'
'CI_RAR_005'
'CI_RAR_006'
'CI_RAR_007'
'CI_RAR_008'
'CI_RAR_009'
'CI_RAR_010'
'CI_RAR_011'
'CI_RAR_012'
'CI_RAR_013'
'CI_RAR_014'
'CI_RAR_015'
'CI_RAR_017'
'CI_RAR_018'
'CI_RAR_019'
'CI_RAR_025'
'CI_RAR_026'
'CI_RAR_027'
'CI_RAR_028'
'CI_RAR_029'
'CI_RAR_030'
'CI_RAR_031'
'CI_RAR_032'
'CI_RAR_033'
'CI_RAR_034'
'CI_RAR_035'
'CI_RAR_036'
'CI_RAR_037'
'CI_RAR_038'
'CI_RAR_039'
'CI_RAR_040'
'CI_RAR_041'
'CI_RAR_042'
'CI_RAR_044'
'CI_RAR_045'
'CI_RAR_046'
'CI_RAR_047'
'CI_RAR_049'
'CI_TAK_001'
'CI_TAK_003'
'CI_TAK_004'
'CI_TAK_005'
'CI_TAK_007'
'CI_TAK_008'
'CI_TAK_009'
'CI_TAK_010'
'CI_TAK_011'
'CI_TAK_012'
'CI_TAK_013'
'CI_TAK_014'
'CI_TAK_018'
'CI_TAK_019'
'CI_TAK_021'
'CI_TAK_022'
'CI_TAK_023'
'CI_TAK_024'
'CI_TAK_025'
'CI_TAK_026'
'CI_TAK_027'
'CI_TAK_028'
'CI_TAK_029'
'CI_TAK_030'
'CI_TAK_033'
'CI_TAK_034'
'CI_TAK_035'
'CI_TAK_036'
'CI_TAK_038'
'CI_TAK_039'
'CI_TAK_040'
'CI_TAK_041'
'CI_TAK_042'
'CI_TAK_043'
'CI_TAK_044'
'CI_TAK_046'
'CI_TAK_048'
'CI_TAK_049'
'CI_TAK_050'
'CS_0001_SAU_Trimme'
'CS_0002_SAU_Trimme'
'CS_0003_SAU_Trimme'
'CS_0004_SAU_Trimme'
'CS_0005_SAU_Trimme'
'CS_0007_SAU_Trimme'
'CS_0008_SAU_Trimme'
'CS_0009_SAU_Trimme'
'CS_0010_SAU_Trimme'
'CS_0011_SAU_Trimme'
'CS_0012_SAU_Trimme'
'CS_0013_SAU_Trimme'
'CS_0014_SAU_Trimme'
'CS_0015_SAU_Trimme'
'CS_0016_SAU_Trimme'
'CS_0017_WRE_Trimme'
'CS_0018_WRE_Trimme'
'CS_0019_WRE_Trimme'
'CS_0020_WRE_Trimme'
'CS_0022_WRE_Trimme'
'CS_0023_WRE_Trimme'
'CS_0024_WRE_Trimme'
'CS_0025_WRE_Trimme'
'CS_0026_WRE_Trimme'
'CS_0027_WRE_Trimme'
'CS_0028_WRE_Trimme'
'CS_0029_WRE_Trimme'
'CS_0030_WRE_Trimme'
'CS_0031_WRE_Trimme'
'CS_0032_WRE_Trimme'
'CS_0033_WRE_Trimme'
'CS_0034_WRE_Trimme'
'CS_0035_WRE_Trimme'
'CS_0036_WRE_Trimme'
'CS_0037_WRE_Trimme'
'CS_0038_WRE_Trimme'
'CS_0039_WRE_Trimme'
'CS_0040_WRE_Trimme'
'CS_0042_WRE_Trimme'
'CS_0043_WRE_Trimme'
'CS_0044_WRE_Trimme'
'CS_0045_WRE_Trimme'
'CS_0046_WRE_Trimme'
'CS_0047_WRE_Trimme'
'CS_0048_WRE_Trimme'
'CS_0049_KEN_Trimme'
'CS_0050_KEN_Trimme'
'CS_0051_KEN_Trimme'
'CS_0052_KEN_Trimme'
'CS_0054_KEN_Trimme'
'CS_0055_KEN_Trimme'
'CS_0056_KEN_Trimme'
'CS_0057_KEN_Trimme'
'CS_0058_KEN_Trimme'
'CS_0059_KEN_Trimme'
'CS_0060_KEN_Trimme'
'CS_0061_KEN_Trimme'
'CS_0063_KEN_Trimme'
'CS_0064_KEN_Trimme'
'CS_0065_KEN_Trimme'
'CS_0066_KEN_Trimme'
'CS_0067_KEN_Trimme'
'CS_0068_KEN_Trimme'
'CS_0070_KEN_Trimme'
'CS_0071_KEN_Trimme'
'CS_0073_KEN_Trimme'
'CS_0074_KEN_Trimme'
'CS_0075_KEN_Trimme'
'CS_0076_KEN_Trimme'
'CS_0077_KEN_Trimme'
'CS_0078_KEN_Trimme'
'CS_0079_KEN_Trimme'
'CS_0080_KEN_Trimme'
'CS_0081_KEN_Trimme'
'CS_0082_FRE_Trimme'
'CS_0084_FRE_Trimme'
'CS_0085_FRE_Trimme'
'CS_0086_FRE_Trimme'
'CS_0087_FRE_Trimme'
'CS_0088_FRE_Trimme'
'CS_0089_FRE_Trimme'
'CS_0090_FRE_Trimme'
'CS_0091_FRE_Trimme'
'CS_0092_FRE_Trimme'
'CS_0093_FRE_Trimme'
'CS_0094_FRE_Trimme'
'CS_0095_FRE_Trimme'
'CS_0096_FRE_Trimme'
'CS_0097_FRE_Trimme'
'CS_0098_FRE_Trimme'
'CS_0099_FRE_Trimme'
'CS_0100_FRE_Trimme'
'CS_0101_FRE_Trimme'
'CS_0102_FRE_Trimme'
'CS_0103_FRE_Trimme'
'CS_0104_FRE_Trimme'
'CS_0105_MAR_Trimme'
'CS_0106_MAR_Trimme'
'CS_0107_LIH_Trimme'
'CS_0108_LIH_Trimme'
'CS_0109_LIH_Trimme'
'CS_0110_LIH_Trimme'
'CS_0111_LIH_Trimme'
'CS_0112_LIH_Trimme'
'CS_0113_LIH_Trimme'
'CS_0114_LIH_Trimme'
'CS_0115_LIH_Trimme'
'CS_0116_LIH_Trimme'
'CS_0117_LIH_Trimme'
'CS_0118_LIH_Trimme'
'CS_0121_LIH_Trimme'
'CS_0122_LIH_Trimme'
'CS_0123_LIH_Trimme'
'CS_0124_LIH_Trimme'
'CS_0125_LIH_Trimme'
'CS_0126_LIH_Trimme'
'CS_0127_LIH_Trimme'
'CS_0128_LIH_Trimme'
'CS_0129_LIH_Trimme'
'CS_0130_LIH_Trimme'
'CS_0131_LIH_Trimme'
'CS_0132_LIH_Trimme'
'CS_0133_LIH_Trimme'
'CS_0134_LIH_Trimme'
'CS_0135_LIH_Trimme'
'CS_0136_LIH_Trimme'
'CS_0137_LIH_Trimme'
'CS_0138_LIH_Trimme'
'CS_0139_LIH_Trimme'
'CS_0141_LIH_Trimme'
'CS_0142_LIH_Trimme'
'CS_0143_LIH_Trimme'
'CS_0144_CHI_Trimme'
'CS_0145_CHI_Trimme'
'CS_0146_CHI_Trimme'
'CS_0147_CHI_Trimme'
'CS_0148_CHI_Trimme'
'CS_0149_CHI_Trimme'
'CS_0150_CHI_Trimme'
'CS_0151_CHI_Trimme'
'CS_0152_CHI_Trimme'
'CS_0153_CHI_Trimme'
'CS_0155_WIL_Trimme'
'CS_0156_WIL_Trimme'
'CS_0157_WIL_Trimme'
'CS_0158_WIL_Trimme'
'CS_0159_WIL_Trimme'
'CS_0160_WIL_Trimme'
'CS_0161_WIL_Trimme'
'CS_0162_WIL_Trimme'
'CS_0163_WIL_Trimme'
'CS_0164_WIL_Trimme'
'CS_0165_WIL_Trimme'
'CS_0166_WIL_Trimme'
'CS_0168_WIL_Trimme'
'CS_0169_WIL_Trimme'
'CS_0170_WIL_Trimme'
'CS_0171_WIL_Trimme'
'CS_0172_WIL_Trimme'
'CS_0173_WIL_Trimme'
'CS_0174_WIL_Trimme'
'CS_0175_WIL_Trimme'
'CS_0176_WIL_Trimme'
'CS_0177_WIL_Trimme'
'CS_0178_WIL_Trimme'
'CS_0179_WIL_Trimme'
'CS_0180_WIL_Trimme'
'CS_0181_HER_Trimme'
'CS_0182_HER_Trimme'
'CS_0183_HER_Trimme'
'CS_0184_HER_Trimme'
'CS_0185_HER_Trimme'
'CS_0186_HER_Trimme'
'CS_0187_HER_Trimme'
'CS_0188_HER_Trimme'
'CS_0189_HER_Trimme'
'CS_0190_HER_Trimme'
'CS_0191_HER_Trimme'
'CS_0192_HER_Trimme'
'CS_0193_HER_Trimme'
'CS_0194_HER_Trimme'
'CS_0195_HER_Trimme'
'CS_0196_HER_Trimme'
'CS_0197_HER_Trimme'
'CS_0198_HER_Trimme'
'CS_0199_HER_Trimme'
'CS_0200_HER_Trimme'
'CS_0201_HER_Trimme'
'CS_0202_HER_Trimme'
'CS_0203_HER_Trimme'
'CS_0204_HER_Trimme'
'CS_0205_HER_Trimme'
'CS_0206_HER_Trimme'
'CS_0207_HER_Trimme'
'CS_0208_HER_Trimme'
'CS_0209_HER_Trimme'
'CS_0210_HER_Trimme'
'CS_0211_HER_Trimme'
'CS_0212_HER_Trimme'
'CS_0213_HER_Trimme'
'CS_0214_HER_Trimme'
'CS_0215_HER_Trimme'
'CS_0216_HER_Trimme'
'CS_0217_HER_Trimme'
'CS_0218_HER_Trimme'
'CS_0219_HER_Trimme'
'CS_0220_HER_Trimme'
'CS_0221_HER_Trimme'
'CS_0222_HER_Trimme'
'CS_0223_HER_Trimme'
'CS_0224_HER_Trimme'
'CS_0225_HER_Trimme'
'CS_0226_HER_Trimme'
'CS_0227_HER_Trimme'
'CS_0228_HER_Trimme'
'CS_0229_HER_Trimme'
'CS_0231_FLI_Trimme'
'CS_0232_FLI_Trimme'
'CS_0233_FLI_Trimme'
'CS_0234_FLI_Trimme'
'CS_0235_FLI_Trimme'
'CS_0236_FLI_Trimme'
'CS_0237_FLI_Trimme'
'CS_0238_FLI_Trimme'
'CS_0239_FLI_Trimme'
'CS_0241_FLI_Trimme'
'CS_0242_FLI_Trimme'
'CS_0243_FLI_Trimme'
'CS_0244_FLI_Trimme'
'CS_0245_FLI_Trimme'
'CS_0246_FLI_Trimme'
'CS_0247_FLI_Trimme'
'CS_0248_FLI_Trimme'
'CS_0249_FLI_Trimme'
'CS_0250_FLI_Trimme'
'CS_0251_FLI_Trimme'
'CS_0252_FLI_Trimme'
'CS_0254_FLI_Trimme'
'CS_0255_FLI_Trimme'
'CS_0256_FLI_Trimme'
'CS_0257_FLI_Trimme'
'CS_0258_FLI_Trimme'
'CS_0259_FLI_Trimme'
'CS_0260_FLI_Trimme'
'CS_0261_HOL_Trimme'
'CS_0262_HOL_Trimme'
'CS_0263_HOL_Trimme'
'CS_0264_HOL_Trimme'
'CS_0265_HOL_Trimme'
'CS_0266_HOL_Trimme'
'CS_0267_HOL_Trimme'
'CS_0268_BOU_Trimme'
'CS_0269_BOU_Trimme'
'CS_0270_BOU_Trimme'
'CS_0271_BOU_Trimme'
'CS_0272_BOU_Trimme'
'CS_0273_BOU_Trimme'
'CS_0274_BOU_Trimme'
'CS_0275_BOU_Trimme'
'CS_0276_BOU_Trimme'
'CS_0277_BOU_Trimme'
'CS_0278_BOU_Trimme'
'CS_0279_BOU_Trimme'
'CS_0280_BOU_Trimme'
'CS_0281_BOU_Trimme'
'CS_0282_BOU_Trimme'
'CS_0283_BOU_Trimme'
'CS_0284_BOU_Trimme'
'CS_0285_BOU_Trimme'
'CS_0286_BOU_Trimme'
'CS_0287_BOU_Trimme'
'CS_0288_BOU_Trimme'
'CS_0289_BOU_Trimme'
'CS_0290_BOU_Trimme'
'CS_0291_BOU_Trimme'
'CS_0292_BOU_Trimme'
'CS_0293_BOU_Trimme'
'CS_0294_BOU_Trimme'
'CS_0295_OSP_Trimme'
'CS_0296_OSP_Trimme'
'CS_0297_OSP_Trimme'
'CS_0298_OSP_Trimme'
'CS_0299_OSP_Trimme'
'CS_0300_OSP_Trimme'
'CS_0301_OSP_Trimme'
'CS_0302_OSP_Trimme'
'CS_0303_OSP_Trimme'
'CS_0304_OSP_Trimme'
'CS_0306_OSP_Trimme'
'CS_0307_OSP_Trimme'
'CS_0308_OSP_Trimme'
'CS_0309_OSP_Trimme'
'CS_0310_OSP_Trimme'
'CS_0311_OSP_Trimme'
'CS_0312_OSP_Trimme'
'CS_0313_OSP_Trimme'
'CS_0314_OSP_Trimme'
'CS_0315_OSP_Trimme'
'CS_0316_OSP_Trimme'
'CS_0317_OSP_Trimme'
'CS_0318_OSP_Trimme'
'CS_0319_OSP_Trimme'
'CS_0320_OSP_Trimme'
'CS_0321_OSP_Trimme'
'CS_0322_OSP_Trimme'
'CS_0323_OSP_Trimme'
'CS_0324_OSP_Trimme'
'HR-1_HRN_Trimmed_4'
'HR-2_HRN_Trimmed_4'
'HR-3_HRN_Trimmed_4'
'HR-4_HRN_Trimmed_4'
'HR-5_HRN_Trimmed_4'
'MF167466.1'
'MF167466.1_2'
'MF167466.1_3'
'MF167466.1_4'
'MF167466.1_5'
'MF167466.1_6'
'MF167466.1_7'
'MF167466.1_8'
'MF167466.1_9'
'MF167466.1_10'
'MF167466.1_11'
'MF167466.1_12'
'MF167466.1_13'
'MF167466.1_14'
'MF167466.1_15'
'MF167466.1_16'
'MF167466.1_17'
'MF167466.1_18'
'MF167466.1_19'
'MF167466.1_20'
'MF167466.1_21'
'MF167466.1_22'
'MF167466.1_23'
'MF167466.1_24'
'MF167466.1_25'
'MF167466.1_26'
'MF167466.1_27'
'MF167466.1_28'
'MF167466.1_29'
'MF167466.1_30'
'MF167466.1_31'
'MF167466.1_32'
'MF167466.1_33'
'MF167466.1_34'
'MF167466.1_35'
'MF167466.1_36'
'MF167466.1_37'
'MF167466.1_38'
'MF167466.1_39'
'MF167466.1_40'
'MF167466.1_41'
'MF167466.1_42'
'MF167466.1_43'
'MF167466.1_44'
'MF167466.1_45'
'MF167466.1_46'
'MF167466.1_47'
'MF167466.1_48'
'MF167466.1_49'
'MF167466.1_50'
'MF167466.1_51'
'MF167466.1_52'
'MF167466.1_53'
'MF167466.1_54'
'MF167466.1_55'
'MF167466.1_56'
'MF167466.1_57'
'MF167466.1_58'
'MF167466.1_59'
'MF167466.1_60'
'MF167466.1_61'
'MF167466.1_62'
'MF167466.1_63'
'MF167466.1_64'
'MF167466.1_65'
'MF167466.1_66'
'MF167466.1_67'
'MF167466.1_68'
'MF167467.1'
'MF167468.1'
'MF167469.1'
'MF167470.1'
'MF167471.1'
'MF167472.1'
'MF167472.1_2'
'MF167473.1'
'MF167473.1_2'
'MF167473.1_3'
'MF167474.1'
'MF167474.1_2'
'MF167475.1'
'MF167476.1'
'MF167477.1'
'MF167478.1'
'MF167478.1_2'
'MF167478.1_3'
'MF167478.1_4'
'MF167478.1_5'
'MF167479.1'
'MF167480.1'
'MF167480.1_2'
'MF167480.1_3'
'MF167480.1_4'
'MF167480.1_5'
'MF167480.1_6'
'MF167480.1_7'
'MF167480.1_8'
'MF167480.1_9'
'MF167480.1_10'
'MF167480.1_11'
'MF167480.1_12'
'MF167480.1_13'
'MF167480.1_14'
'MF167480.1_15'
'MF167480.1_16'
'MF167480.1_17'
'MF167480.1_18'
'MF167480.1_19'
'MF167480.1_20'
'MF167480.1_21'
'MF167480.1_22'
'MF167480.1_23'
'MF167480.1_24'
'MF167480.1_25'
'MF167480.1_26'
'MF167481.1'
'MF167482.1'
'MF167482.1_2'
'MF167482.1_3'
'MF167483.1'
'MF167484.1'
'MF167485.1'
'MF167486.1'
'MF167487.1'
'MF167488.1'
'MF167489.1'
'MF167490.1'
'MF167491.1'
'MF167492.1'
'MF167493.1'
'MF167494.1'
'MF167495.1'
'MF167496.1'
'MF167497.1'
'MF167497.1_2'
'MF167498.1'
'MF167499.1'
'MF167500.1'
'MF167501.1'
'MF167502.1'
'MF167503.1'
'MF167504.1'
'MF167505.1'
'MF167506.1'
'MF167507.1'
'MF167508.1'
'MF167509.1'
'MF167510.1'
'MF167511.1'
'MF167512.1'
'MF167513.1'
'MF167514.1'
'MF167515.1'
'MF167516.1'
'MF167517.1'
'MF167518.1'
'MF167519.1'
'MF167520.1'
'MF167521.1'
'MF167522.1'
'MF167523.1'
'MF167524.1'
'MN068731.1'
'MN068732.1'
'MN068733.1'
'MN068734.1'
'MN068735.1'
'MN068736.1'
'MN068737.1'
'MN068738.1'
'MN068739.1'
'MN068740.1'
'MN068741.1'
'MN068742.1'
'MN068743.1'
'MN068744.1'
'MN068745.1'
'MN068746.1'
'MN068747.1'
'MN068748.1'
'MN068749.1'
'MN068750.1'
'MN068751.1'
'MN068752.1'
'MN068753.1'
'MN068754.1'
'MN068755.1'
'MN068756.1'
'MN068757.1'
'MN068758.1'
'MN068759.1'
'MN068760.1'
'MN068761.1'
'MN068762.1'
'MN068763.1'
'MN068764.1'
'MN068765.1'
'MN068766.1'
'MN068767.1'
'MN068768.1'
'MN068769.1'
'MN068770.1'
'MN068771.1'
'MN068772.1'
'MN068773.1'
'MN068774.1'
'MN068775.1'
'MN068776.1'
'MN068777.1'
'MN068778.1'
'MN068779.1'
'MN068780.1'
'MN068781.1'
'MN068782.1'
'MN068783.1'
'MN068784.1'
'MN068785.1'
'MN068786.1'
'MN068787.1'
'Palmyra_GD0001'
'Palmyra_GD0002'
'Palmyra_GD0003'
'Palmyra_GD0004'
'Palmyra_GD0005'
'Palmyra_GD0006'
'Palmyra_GD0008'
'Palmyra_GD0009'
'Kiribati_GD0015'
'Kiribati_GD0015_2'
'Kiribati_GD0017'
'Kiribati_GD0017_2'
'Kiribati_GD0019'
'Kiribati_GD0019_2'
'Kiribati_GD0021'
'Kiribati_GD0022'
'Kiribati_GD0023'
'Kiribati_GD0024'
'Kiribati_GD0024_2'
'Kiribati_GD0024_3'
'Kiribati_GD0024_4'
'Kiribati_GD0024_5'
'Kiribati_GD0024_6'
'Kiribati_GD0024_7'
'Kiribati_GD0024_8'
'Kiribati_GD0024_9'
'Kiribati_GD0024_10'
'Kiribati_GD0034'
'Kiribati_GD0035'
'Kiribati_GD0035_2'
'Kiribati_GD0037'
'Kiribati_GD0038'
'Kiribati_GD0039'
'JX974930.1'
'JX974931.1'
'JX974932.1'
'JX974933.1'
'JX974934.1'
'JX974935.1'
'JX974936.1'
'JX974937.1'
'JX974938.1'
'JX974939.1'
'JX974940.1'
'JX974941.1'
'JX974942.1'
'JX974943.1'
'JX974944.1'
'MG385346.1'
'MG385347.1'
'MG385348.1'
'MG385349.1'
'MG385350.1'
'MG385351.1'
'MG385352.1'
'MG385353.1'
'MG385354.1'
'MG385355.1'
'MG385356.1'
'MG385357.1'
'MG385358.1'
'MG385359.1'
'MG385360.1'
'MG385361.1'
'MG385362.1'
'MG385363.1'
'MG385364.1'
'MG385365.1'
'MG385366.1'
'MG385367.1'
'MG385368.1'
'MG385369.1'
'MG385370.1'
'MG385371.1'
'MG385372.1'
'MG385373.1'
'MG385374.1'
'MG385375.1'
'MG385376.1'
'MG385377.1'
'MG385378.1'
'MG385379.1'
'MG385380.1'
'MG385381.1'
'MG385382.1'
'MG385383.1'
'MG385384.1'
'MG385385.1'
'MG385386.1'
'MG385387.1'
'MG385388.1'
'MG385389.1'
'MG385390.1'
'MG385391.1'
'MG385392.1'
'MG385393.1'
'MG385394.1'
'MG385395.1'
'MG385396.1'
'MG385397.1'
'MG385398.1'
'MG385399.1'
'MG385400.1'
'MG385401.1'
'MG385402.1'
'MG385403.1'
'MG385404.1'
'MG385405.1'
'MG385406.1'
'MG385407.1'
'MG385408.1'
'MG385409.1'
'MG385410.1'
'MG385411.1'
'MG385412.1'
'MG385413.1'
'MG385414.1'
'MG385415.1'
'MG385416.1'
'MG385417.1'
'MG385418.1'
'MG385419.1'
'MG385420.1'
'MG385421.1'
'MG385422.1'
'MG385423.1'
'MG385424.1'
'MG385425.1'
'MG385426.1'
'MG385427.1'
'MG385428.1'
'MG385429.1'
'MG385430.1'
'MG385431.1'
'MG385432.1'
'MG385433.1'
'MG385434.1'
'MG385435.1'
'MG385436.1'
'MG385437.1'
'MG385438.1'
'MG385439.1'
'MG385440.1'
'MG385441.1'
'MG385442.1'
'MG385443.1'
'MG385444.1'
'MG385445.1'
'MG385446.1'
'MG385447.1'
'MG385448.1'
'MG385449.1'
'MG385450.1'
'MG385451.1'
'MG385452.1'
'MG385453.1'
'MG385454.1'
'MG385455.1'
'MG385456.1'
'MG385457.1'
'MG385458.1'
'MG385459.1'
'MG385460.1'
'MG385461.1'
'MG385462.1'
'MG385463.1'
'MG385464.1'
'MG385465.1'
'MG385466.1'
'MG385467.1'
'MG385468.1'
'MG385469.1'
'MG385470.1'
'MG385471.1'
'MG385472.1'
'MG385473.1'
'MG385474.1'
'MG385475.1'
'MG385476.1'
'MG385477.1'
'MG385478.1'
'MG385479.1'
'MG385480.1'
'LL_T1652_|_CO1'
'LL_T1656_|_CO1'
'LL_T831_|_CO1'
'LL_T1649_|_CO1'
'LL_T939_|_CO1'
'LL_T650_|_CO1_|_F_'
'LL_T611_|_CO1'
'LL_T1647_|_CO1'
'LL_T659_|_CO1_|_F_'
'LL_T774_|_CO1'
'LL_T599_|_CO1'
'LL_T647_|_CO1_|_F_'
'LL_T857_|_CO1'
'LL_T861_|_CO1'
'LL_T609_|_CO1_|_F_'
'LL_T673_|_CO1_|_F_'
'LL_T941_|_CO1'
'LL_T812_|_CO1'
'LL_T613_|_CO1'
'LL_T885_|_CO1_|_F_'
'LL_T657_|_CO1_|_F_'
'LL_T601_|_CO1_|_F_'
'LL_T1637_|_CO1'
'LL_T854_|_CO1_|_F_'
'LL_T1650_|_CO1'
'LL_T666_|_CO1'
'LL_T851_|_CO1'
'LL_T661_|_CO1_|_F_'
'LL_T1646_|_CO1'
'LL_T913_|_CO1'
'LL_T888_|_CO1'
'LL_T859_|_CO1'
'LL_T858_|_CO1'
'LL_T937_|_CO1'
'LL_T1317_|_CO1'
'LL_T651_|_CO1_|_F_'
'LL_T1318_|_CO1'
'LL_T886_|_CO1_|_F_'
'LL_T665_|_CO1_|_F_'
'LL_T810_|_CO1_|_F_'
'LL_T667_|_CO1_|_F_'
'LL_T649_|_CO1'
'LL_T1648_|_CO1'
'LL_T1655_|_CO1'
'LL_T653_|_CO1'
'LL_T606_|_CO1_|_F_'
'LL_T605_|_CO1_|_F_'
'LL_T777_|_CO1_|_F_'
'LL_T1246_|_CO1'
'LL_T670_|_CO1_|_F_'
'LL_T942_|_CO1'
'LL_T916_|_CO1'
'LL_T811_|_CO1_|_F_'
'LL_T603_|_CO1'
'LL_T1640_|_CO1'
'LL_T669_|_CO1_|_F_'
'LL_T598_|_CO1_|_F_'
'LL_T776_|_CO1'
'LL_T1069_|_CO1'
'LL_T1014_|_CO1'
'LL_T938_|_CO1'
'LL_T660_|_CO1_|_F_'
'LL_T1328_|_CO1'
'LL_T612_|_CO1_|_F_'
'LL_T597_|_CO1'
'LL_T1653_|_CO1'
'LL_T887_|_CO1_|_F_'
'LL_T772_|_CO1'
'LL_T840_|_CO1'
'LL_T883_|_CO1'
'LL_T911_|_CO1'
'LL_T912_|_CO1'
'LL_T809_|_CO1'
'LL_T672_|_CO1'
'LL_T662_|_CO1_|_F_'
'LL_T1352_|_CO1'
'LL_T671_|_CO1_|_F_'
'LL_T781_|_CO1'
'LL_T775_|_CO1'
'LL_T839_|_CO1'
'LL_T610_|_CO1'
'LL_T608_|_CO1'
'LL_T614_|_CO1'
'LL_T668_|_CO1'
'LL_T600_|_CO1'
'LL_T1638_|_CO1'
'LL_T607_|_CO1_|_F_'
'LL_T658_|_CO1'
'LL_T617_|_CO1'
'LL_T1654_|_CO1'
'LL_T663_|_CO1'
'LL_T1013_|_CO1'
'LL_T850_|_CO1'
'LL_T783_|_CO1_|_F_'
'LL_T773_|_CO1_|_F_'
'LL_T853_|_CO1'
'LL_T618_|_CO1'
'LL_T1641_|_CO1'
'LL_T652_|_CO1_|_F_'
'LL_T833_|_CO1'
'LL_T1639_|_CO1'
'LL_T604_|_CO1_|_F_'
'LL_T882_|_CO1'
'LL_T779_|_CO1_|_F_'
'LL_T656_|_CO1_|_F_'
'LL_T655_|_CO1'
'LL_T674_|_CO1'
'LL_T780_|_CO1'
'LL_T860_|_CO1'
'LL_T1644_|_CO1'
'LL_T664_|_CO1'
'LL_T940_|_CO1'
'LL_T1643_|_CO1'
'LL_T648_|_CO1'
'LL_T884_|_CO1_|_F_'
'LL_T602_|_CO1_|_F_'
'LL_T1651_|_CO1'
'LL_T615_|_CO1'
'LL_T1642_|_CO1'
'LL_T616_|_CO1'
'LL_T808_|_CO1'
'LL_T856_|_CO1_|_F_';
END;

BEGIN CHARACTERS;
DIMENSIONS NCHAR=316;
FORMAT DATATYPE=DNA  MISSING=? GAP=- ;
MATRIX
'GEOME_BXI21872.01_'  TTGACTTGTGCCATTAATAATAGTAATACCAGACATGCACTTTCCTCGGCTAAATAACCTGAGGTTTTGG
TTTGTACCTAATGCATTCTTTTTGTTAGGAGTGTCTGGATTTGTAGAAGGAGGAATGGGTGCCGGTTGAA
CAATCTACCCACCACTAACTTCAATCGATTTCTTAAGAGACCCATCTATAGATCTTGCTATTTTTTCTCT
TCACTTAGGCGGTGCTTCCTCTATTGCAGCTAGGTTAAATTTCGCAAGGACTGTGGCTAATATACGGCAT
CAAAAACGTGGCTTCCATAAAGTTCCTATGTTTCCA

'GEOME_BXI21875.01_'  TTGACTTGTACCTTTAATAATGGTAATACCAGATATGCATTTCCCTCGATTAAATAATTTGAGGTTTTGG
TTTGTACCTAATGCATTTTTTTTGTTAGGAGTATCTGGATTTGTAGAAGGCGGTATGGGCGCTGGTTGAA
CAATCTATCCCCCACTGACTTCAATCGATTTTTTAAGAGACCCGTCTATAGATCTTGCTATTTTTTCCCT
TCATTTAGGCGGTGCCTCATCTATTGCAGCCAGGTTAAATTTTGCAAGTACTGTGGCTAATATACGGCAT
CAAAAACGTGGTTTCCATAAAATTCCTATGTTTCCA

'GEOME_BXI21875.03_'  TTGACTTGTACCTTTAATAATGGTAATACCAGATATGCATTTCCCTCGATTAAATAATTTGAGGTTTTGG
TTTGTACCTAATGCATTTTTTTTGTTAGGAGTATCTGGATTTGTAGAAGGAGGCATGGGTGCTGGTTGAA
CAATCTATCCCCCACTGACTTCAATCGATTTCTTAAGAGATCCGTCTATAGATCTTGCCATTTTTTCCCT
TCACTTAGGCGGTGCCTCATCTATTGCAGCCAGGTTAAATTTTGCAAGGACTGTGGCTAATATACGGCAT
CAAAAACGTGGTTTCCATAAAATTCCTATGTTTCCA

'GEOME_BXI21875.04_'  TTGACTTGTACCTTTAATAATGGTAATACCAGATATGCATTTCCCTCGATTAAATAATTTGAGGTTTTGG
TTTGTACCTAATGCATTTTTTTTGTTAGGAGTATCTGGATTTGTAGAAGGCGGTATGGGCGCTGGTTGAA
CAATCTATCCCCCACTGACTTCAATCGATTTTTTAAGAGACCCGTCTATAGATCTTGCTATTTTTTCCCT
TCATTTAGGCGGTGCCTCATCTATTGCAGCCAGGTTAAATTTTGCAAGTACTGTGGCTAATATACGGCAT
CAAAAACGTGGTTTCCATAAAATTCCTATGTTTCCA

'GEOME_BXI21875.05_'  TTGACTTGTACCTTTAATAATGGTAATACCAGATATGCATTTCCCTCGATTAAATAACTTGAGGTTTTGG
TTTGTACCTAATGCATTTTTTTTGTTAGGAGTATCTGGATTTGTAGAAGGCGGTATGGGCGCTGGTTGAA
CAATCTATCCCCCACTGACTTCAATCGATTTTTTAAGGGACCCGTCTATAGATCTTGCTATTTTTTCCCT
TCATTTAGGCGGTGCCTCATCTATTGCAGCCAGGTTAAATTTTGCAAGGACTGTGGCTAATATACGGCAT
CAAAAACGTGGTTTCCATAAAATTCCTATGTTTCCA

'GEOME_BXI21972.08_'  TTGACTTGTACCTTTAATAATGGTAATACCAGATATGCATTTCCCTCGATTAAATAACTTGAGGTTTTGG
TTTGTACCTAATGCATTTTTTTTGTTAGGAGTATCTGGATTTGTAGAAGGCGGTATGGGCGCTGGTTGAA
CAATCTACCCCCCACTGACTTCAATCGATTTTTTAAGAGACCCGTCTATAGATCTTGCTATTTTTTCCCT
TCATTTAGGCGGTGCCTCATCTATTGCAGCCAGGTTAAATTTTGCAAGGACTGTGGCTAATATACGGCAT
CAAAAACGTGGTTTCCATAAAATTCCTATGTTTCCA

'GEOME_BXI21972.09_'  TTGACTTGTACCTTTAATAATGGTAATACCAGATATGCATTTCCCTCGATTAAATAACTTGAGGTTTTGG
TTTGTACCTAATGCATTTTTTTTGTTAGGAGTATCTGGATTTGTAGAAGGCGGTATGGGCGCTGGTTGAA
CAATCTATCCCCCACTGACTTCAATCGATTTTTTAAGAGACCCGTCTATAGATCTTGCTATTTTTTCCCT
TCATTTAGGCGGTGCCTCATCTATTGCAGCCAGGTTAAATTTTGCAAGGACTGTGGCTAATATACGGCAT
CAAAAACGTGGTTTCCATAAAATTCCTATGTTTCCA

'GEOME_BXI21972.11_'  TTGACTTGTACCTTTAATAATGGTAATACCAGATATGCATTTCCCTCGATTAAATAACTTGAGGTTTTGG
TTTGTACCTAATGCATTTTTTTTGTTAGGAGTATCTGGATTTGTAGAAGGCGGTATGGGCGCTGGTTGAA
CAATCTATCCCCCACTGACTTCAATCGATTTTTTAAGAGACCCGTCTATAGATCTTGCTATTTTTTCCCT
TCATTTAGGCGGTGCCTCATCTATTGCAGCCAGGTTAAATTTTGCAAGGACTGTGGCTAATATACGGCAT
CAAAAACGTGGTTTCCATAAAATTCCTATGTTTCCA

'GEOME_BXI21972.15_'  TTGACTTGTACCTTTAATAATGGTAATACCAGATATGCATTTCCCTCGATTAAATAACTTGAGGTTTTGG
TTTGTACCTAATGCATTTTTTTTGTTAGGAGTATCTGGATTTGTAGAAGGCGGTATGGGCGCTGGTTGAA
CAATCTATCCCCCACTGACTTCAATCGATTTTTTAAGAGACCCGTCTATAGATCTTGCTATTTTTTCCCT
TCATTTAGGCGGTGCCTCATCTATTGCAGCCAGGTTAAATTTTGCAAGGACTGTGGCTAATATACGGCAT
CAAAAACGTGGTTTCCATAAAATTCCTATGTTTCCA

'GEOME_BXI21972.16_'  TTGACTTGTACCTTTAATAATGGTAATACCAGATATGCATTTCCCTCGATTAAATAACTTGAGGTTTTGG
TTTGTACCTAATGCATTTTTTTTGTTAGGAGTATCTGGATTTGTAGAAGGCGGTATGGGCGCTGGTTGAA
CAATCTATCCCCCACTGACTTCAATCGATTTTTTAAGAGACCCGTCTATAGATCTTGCTATTTTTTCCCT
TCATTTAGGCGGTGCCTCATCTATTGCAGCCAGGTTAAATTTTGCAAGGACTGTGGCTAATATACGGCAT
CAAAAACGTGGTTTCCATAAAATTCCTATGTTTCCA

'GEOME_BXI21972.17_'  TTGACTTGTACCTTTAATAATGGTAATACCAGATATGCATTTCCCTCGATTAAATAACTTGAGGTTTTGG
TTTGTACCTAATGCATTTTTTTTGTTAGGAGTATCTGGATTTGTAGAAGGCGGTATGGGCGCTGGTTGAA
CAATCTATCCCCCACTGACTTCAATCGATTTTTTAAGAGACCCGTCTATAGATCTTGCTATTTTTTCCCT
TCATTTAGGCGGTGCCTCATCTATTGCAGCCAGGTTAAATTTTGCAAGGACTGTGGCTAATATACGGCAT
CAAAAACGTGGTTTCCATAAAATTCCTATGTTTCCA

'GEOME_BXI21972.18_'  TTGACTTGTACCTTTAATAATGGTAATACCAGATATGCATTTCCCTCGATTAAATAATTTGAGGTTTTGG
TTTGTACCTAATGCATTTTTTTTGTTAGGAGTATCTGGATTTGTAGAAGGAGGCATGGGTGCTGGTTGAA
CAATCTATCCCCCACTGACTTCAATCGATTTCTTAAGAGATCCGTCTATAGATCTTGCCATTTTTTCCCT
TCACTTAGGCGGTGCCTCATCTATTGCAGCCAGGTTAAATTTTGCAAGGACTGTGGCTAATATACGGCAT
CAAAAACGTGGTTTCCATAAAATTCCTATGTTTCCA

'GEOME_BXI21976.02_'  TTGACTTGTACCTTTAATAATGGTAATACCAGATATGCATTTCCCTCGATTAAATAACTTGAGGTTTTGG
TTTGTACCTAATGCATTTTTTTTGTTAGGAGTATCTGGATTTGTAGAAGGCGGTATGGGCGCTGGTTGAA
CAATCTATCCACCACTGACTTCAATCGATTTTTTAAGAGACCCGTCTATAGATCTTGCTATTTTTTCCCT
TCATTTAGGCGGTGCCTCATCTATTGCAGCCAGGTTAAATTTTGCAAGGACTGTGGCTAATATACGGCAT
CAAAAACGTGGTTTCCATAAAATTCCTATGTTTCCA

'GEOME_BXI21976.19_'  TTGACTTGTACCTTTAATAATGGTAATACCAGATATGCATTTCCCTCGATTAAATAATTTGAGGTTTTGG
TTTGTACCTAATGCATTTTTTTTGTTAGGAGTATCTGGATTTGTAGAAGGAGGCATGGGTGCTGGTTGAA
CAATCTACCCCCCACTGACTTCAATCGATTTCTTAAGAGATCCGTCTATAGATCTTGCCATTTTTTCCCT
TCACTTAGGCGGTGCCTCATCTATTGCAGCCAGGTTAAATTTTGCAAGGACTGTGGCTAATATACGGCAT
CAAAAACGTGGTTTCCATAAAATTCCTATGTTTCCA

'GEOME_BXI21978.02_'  TTGACTTGTACCTTTAATAATGGTAATACCAGATATGCATTTCCCTCGATTAAATAACTTGAGGTTTTGG
TTTGTACCTAATGCATTTTTTTTGTTAGGAGTATCTGGATTTGTAGAAGGCGGTATGGGCGCTGGTTGAA
CAATCTATCCCCCACTGACTTCAATCGATTTTTTAAGAGACCCGTCTATAGATCTTGCTATTTTTTCCCT
TCATTTAGGCGGTGCCTCATCTATTGCAGCCAGGTTAAATTTTGCAAGGACTGTGGCTAATATACGGCAT
CAAAAACGTGGTTTCCATAAAATTCCTATGTTTCCA

'GEOME_BXI21978.05_'  TTGACTTGTACCTTTAATAATGGTAATACCAGATATGCATTTCCCTCGATTAAATAACTTGAGGTTTTGG
TTTGTACCTAATGCATTTTTTTTGTTAGGAGTATCTGGATTTGTAGAAGGCGGTATGGGCGCTGGTTGAA
CAATCTATCCCCCACTGACTTCAATCGATTTTTTAAGAGACCCGTCTATAGACCTTGCTATTTTTTCCCT
TCATTTAGGCGGTGCCTCATCTATTGCAGCCAGGTTAAATTTTGCAAGGACTGTGGCTAATATACGGCAT
CAAAAACGTGGTTTCCATAAAATTCCTATGTTTCCA

'GEOME_BXI21978.07_'  TTGACTTGTACCTTTAATAATGGTAATACCAGATATGCATTTCCCTCGATTAAATAACTTGAGGTTTTGG
TTTGTACCTAATGCATTTTTTTTGTTAGGAGTATCTGGATTTGTAGAAGGCGGTATGGGCGCTGGTTGAA
CAATCTATCCCCCACTGACTTCAATCGATTTTTTAAGAGACCCGTCTATAGATCTTGCTATTTTTTCCCT
TCATTTAGGCGGTGCCTCATCTATTGCAGCCAGGTTAAATTTTGCAAGGACTGTGGCTAATATACGGCAT
CAAAAACGTGGTTTCCATAAAATTCCTATGTTTCCA

'GEOME_BXI21978.1_C'  TTGACTTGTACCTTTAATAATGGTAATACCAGATATGCATTTCCCTCGATTAAATAATTTGAGGTTTTGG
TTTGTACCTAATGCATTTTTTTTGTTAGGAGTATCTGGATTTGTAGAAGGAGGCATGGGTGCTGGTTGAA
CAATCTACCCCCCACTGACTTCAATCGATTTCTTAAGAGATCCGTCTATAGATCTTGCCATTTTTTCCCT
TCACTTAGGCGGTGCCTCATCTATTGCAGCCAGGTTAAATTTTGCAAGGACTGTGGCTAATATACGGCAT
CAAAAACGTGGTTTCCATAAAATTCCTATGTTTCCA

'GEOME_BXI22276.01_'  TTGACTTGTACCTTTAATAATGGTAATACCAGATATGCATTTCCCTCGATTAAATAATTTGAGGTTTTGG
TTTGTACCTAATGCATTTTTTTTGTTAGGAGTATCTGGATTTGTAGAAGGAGGCATGGGTGCTGGTTGAA
CAATCTACCCCCCACTGACTTCAATCGATTTCTTAAGAGATCCGTCTATAGATCTTGCCATTTTTTCCCT
TCACTTAGGCGGTGCCTCATCTATTGCAGCCAGGTTAAATTTTGCAAGGACTGTGGCTAATATACGGCAT
CAAAAACGTGGTTTCCATAAAATTCCTATGTTTCCA

'GEOME_BXI22276.02_'  TTGACTTGTACCTTTAATAATGGTAATACCAGATATGCATTTCCCTCGATTAAATAATTTGAGGTTTTGG
TTTGTACCTAATGCATTTTTTTTGTTAGGAGTATCTGGATTTGTAGAAGGAGGCATGGGTGCTGGTTGAA
CAATCTACCCCCCACTGACTTCAATCGATTTCTTAAGAGATCCGTCTATAGATCTTGCCATTTTTTCCCT
TCACTTAGGCGGTGCCTCATCTATTGCAGCCAGGTTAAATTTTGCAAGGACTGTGGCTAATATACGGCAT
CAAAAACGTGGTTTCCATAAAATTCCTATGTTTCCA

'GEOME_BXI22277.01_'  TTGACTTGTACCTTTAATAATGGTAATACCAGACATGCATTTCCCTCGATTAAATAATTTGAGGTTTTGG
TTTGTACCTAATGCATTTTTTTTGTTAGGAGTATCTGGATTTGTAGAAGGAGGCATGGGTGCTGGTTGAA
CAATCTACCCCCCACTGACTTCAATCGATTTCTTAAGAGATCCGTCTATAGATCTTGCCATTTTTTCCCT
TCACTTAGGCGGTGCCTCATCTATTGCAGCCAGGTTAAATTTTGCAAGGACTGTGGCTAATATACGGCAT
CAAAAACGTGGTTTCCATAAAATTCCTATGTTTCCA

'GEOME_BXI22278.01_'  TTGACTTGTACCTTTAATAATGGTAATACCAGACATGCATTTCCCTCGATTAAATAATTTGAGGTTTTGG
TTTGTACCTAATGCATTTTTTTTGTTAGGAGTATCTGGATTTGTAGAGGGAGGCATGGGTGCTGGTTGAA
CAATCTACCCCCCACTGACTTCAATCGATTTCTTAAGAGATCCGTCTATAGATCTTGCCATTTTTTCCCT
TCACTTAGGCGGTGCCTCATCTATTGCAGCCAGGTTAAATTTTGCAAGGACTGTGGCTAATATACGGCAT
CAAAAACGTGGTTTCCATAAAATTCCTATGTTTCCA

'GEOME_BXI22278.03_'  TTGACTTGTACCTTTAATAATGGTAATACCAGATATGCATTTCCCTCGATTAAATAATTTGAGGTTTTGG
TTTGTACCTAATGCATTTTTTTTGTTAGGAGTATCTGGATTTGTAGAAGGAGGCATGGGTGCTGGTTGAA
CAATCTACCCCCCACTGACTTCAATCGATTTCTTAAGAGATCCGTCTATAGATCTTGCCATTTTTTCCCT
TCACTTAGGCGGTGCCTCATCTATTGCAGCCAGGTTAAATTTTGCAAGGACTGTGGCTAATATACGGCAT
CAAAAACGTGGTTTCCATAAAATTCCTATGTTTCCA

'GEOME_BXI22283.01_'  TTGACTTGTACCTTTAATAATGGTAATACCAGATATGCATTTCCCTCGATTAAATAATTTGAGGTTTTGG
TTTGTACCTAATGCATTTTTTTTGTTAGGAGTATCTGGATTTGTAGAAGGAGGCATGGGTGCTGGTTGAA
CAATCTACCCCCCACTGACTTCAATCGATTTCTTAAGAGATCCGTCTATAGATCTTGCCATTTTTTCCCT
TCACTTAGGCGGTGCCTCATCTATTGCAGCCAGGTTAAATTTTGCAAGGACTGTGGCTAATATACGGCAT
CAAAAACGTGGTTTCCATAAAATTCCTATGTTTCCA

'GEOME_BXI22286.02_'  TTGACTTGTACCTTTAATAATGGTAATACCAGATATGCATTTCCCTCGATTAAATAATTTGAGGTTTTGG
TTTGTACCTAATGCATTTTTTTTGTTAGGAGTATCTGGATTTGTAGAAGGAGGCATGGGTGCTGGTTGAA
CAATCTACCCCCCACTGACTTCAATCGATTTCTTAAGAGATCCGTCTATAGATCTTGCCATTTTTTCCCT
TCACTTAGGCGGTGCCTCATCTATTGCAGCCAGGTTAAATTTTGCAAGGACTGTGGCTAATATACGGCAT
CAAAAACGTGGTTTCCATAAAATTCCTATGTTTCCA

'GEOME_BXI22286.06_'  TTGACTTGTACCTTTAATAATGGTAATACCAGATATGCATTTCCCTCGATTAAATAATTTGAGGTTTTGG
TTTGTACCTAATGCATTTTTTTTGTTAGGAGTATCTGGATTTGTAGAAGGAGGCATGGGTGCTGGTTGAA
CAATCTACCCCCCACTGACTTCAATCGATTTCTTAAGAGATCCGTCTATAGATCTTGCCATTTTTTCCCT
TCACTTAGGCGGTGCCTCATCTATTGCAGCCAGGTTAAATTTTGCAAGGACTGTGGCTAATATACGGCAT
CAAAAACGTGGTTTCCATAAAATTCCTATGTTTCCA

'GEOME_BXI22286.08_'  TTGACTTGTACCTTTAATAATGGTAATACCAGATATGCATTTCCCTCGATTAAATAATTTGAGGTTTTGG
TTTGTACCTAATGCATTTTTTTTGTTAGGAGTATCTGGATTTGTAGAAGGAGGCATGGGTGCTGGTTGAA
CAATCTACCCCCCACTGACTTCAATCGATTTCTTAAGAGATCCGTCTATAGATCTTGCCATTTTTTCCCT
TCACTTAGGCGGTGCCTCATCTATTGCAGCCAGGTTAAATTTTGCAAGGACTGTGGCTAATATACGGCAT
CAAAAACGTGGTTTCCATAAAATTCCTATGTTTCCA

'GEOME_BXI22289.01_'  TTGACTTGTACCTTTAATAATGGTAATACCAGATATGCATTTCCCTCGATTAAATAATTTGAGGTTTTGG
TTTGTACCTAATGCATTTTTTTTGTTAGGAGTATCTGGATTTGTAGAAGGAGGCATGGGTGCTGGTTGAA
CAATCTACCCCCCACTGACTTCAATCGATTTCTTAAGAGATCCGTCTATAGATCTTGCCATTTTTTCCCT
TCACTTAGGCGGTGCCTCATCTATTGCAGCCAGGTTAAATTTTGCAAGGACTGTGGCTAATATACGGCAT
CAAAAACGTGGTTTCCATAAAATTCCTATGTTTCCA

'GEOME_BXI22289.02_'  TTGACTTGTACCTTTAATAATGGTAATACCAGATATGCATTTCCCTCGATTAAATAATTTGAGGTTTTGG
TTTGTACCTAATGCATTTTTTTTGTTAGGAGTATCTGGATTTGTAGAAGGAGGCATGGGTGCTGGTTGAA
CAATCTACCCCCCACTGACTTCAATCGATTTCTTAAGAGATCCGTCTATAGATCTTGCCATTTTTTCCCT
TCACTTAGGCGGTGCCTCATCTATTGCAGCCAGGTTAAATTTTGCAAGGACTGTGGCTAATATACGGCAT
CAAAAACGTGGTTTCCATAAAATTCCTATGTTTCCA

'GEOME_BXI22289.03_'  TTGACTTGTACCTTTAATAATGGTAATACCAGATATGCATTTCCCTCGATTAAATAATTTGAGGTTTTGG
TTTGTACCTAATGCATTTTTTTTGTTAGGAGTATCTGGATTTGTAGAAGGAGGCATGGGTGCTGGTTGAA
CAATCTACCCCCCACTGACTTCAATCGATTTCTTAAGAGATCCGTCTATAGATCTTGCCATTTTTTCCCT
TCACTTAGGCGGTGCCTCATCTATTGCAGCCAGGTTAAATTTTGCAAGGACTGTGGCTAATATACGGCAT
CAAAAACGTGGTTTCCATAAAATTCCTATGTTTCCA

'GEOME_BXI22289.04_'  TTGACTTGTACCTTTAATAATGGTAATACCAGATATGCATTTCCCTCGATTAAACAATTTGAGGTTTTGG
TTTGTACCTAATGCATTTTTTTTGTTAGGAGTATCTGGATTTGTAGAAGGAGGCATGGGTGCTGGTTGAA
CAATCTACCCCCCACTGACTTCAATCGATTTTTTAAGAGATCCGTCTATAGATCTTGCCATTTTTTCCCT
TCACTTAGGCGGTGCCTCATCTATTGCAGCCAGGTTAAATTTTGCAAGGACTGTGGCTAATATACGGCAT
CAAAAACGTGGTTTCCATAAAATTCCTATGTTTCCA

'GEOME_BXI22289.06_'  TTGACTTGTACCTTTAATAATGGTAATACCAGATATGCATTTCCCTCGATTAAATAATTTGAGGTTTTGG
TTTGTACCTAATGCATTTTTTTTGTTAGGAGTATCTGGATTCGTAGAAGGAGGCATGGGTGCTGGTTGAA
CAATCTATCCCCCACTAACTTCAATCGATTTCTTAAGAGATCCGTCTATAGATCTTGCTATTTTTTCCCT
TCACTTAGGCGGTGCCTCATCTATTGCAGCCAGGTTAAACTTTGCAAGGACTGTGGCTAATATACGGCAT
CAAAAACGTGGCTTCCATAAAATTCCTATGTTTCCA

'GEOME_BXI22289.07_'  TTGACTTGTACCTTTAATAATGGTAATACCAGATATGCATTTCCCTCGATTAAATAATTTGAGGTTTTGG
TTTGTACCTAATGCATTTTTTTTGTTAGGAGTATCTGGATTTGTAGAAGGAGGCATGGGTGCTGGTTGAA
CAATCTACCCCCCACTGACTTCAATCGATTTCTTAAGAGATCCGTCTATAGATCTTGCCATTTTTTCCCT
TCACTTAGGCGGTGCCTCATCTATTGCAGCCAGGTTAAATTTTGCAAGGACTGTGGCTAATATACGGCAT
CAAAAACGTGGTTTCCATAAAATTCCTATGTTTCCA

'GEOME_BXI22289.08_'  TTGACTTGTACCTTTAATAATGGTAATACCAGATATGCATTTCCCTCGATTAAATAATTTGAGGTTTTGG
TTTGTACCTAATGCATTTTTTTTGTTAGGAGTATCTGGATTTGTAGAAGGAGGTATGGGTGCTGGTTGAA
CAATCTACCCCCCATTGACTTCAATCGATTTTTTAAGAGATCCGTCTATAGATCTTGCCATTTTTTCCCT
TCACTTAGGCGGTGCCTCATCTATTGCAGCCAGGTTAAATTTTGCAAGGACTGTGGCTAATATACGGCAT
CAAAAACGTGGTTTCCATAAAATTCCTATGTTTCCA

'GEOME_BXI22289.09_'  TTGACTTGTACCTTTAATAATGGTAATACCAGATATGCATTTCCCTCGATTAAATAATTTGAGGTTTTGG
TTTGTACCTAATGCATTTTTTTTGTTAGGAGTATCTGGATTTGTAGAAGGAGGCATGGGTGCTGGTTGAA
CAATCTACCCCCCACTGACTTCAATCGATTTCTTAAGAGATCCGTCTATAGATCTTGCCATTTTTTCCCT
TCACTTAGGCGGTGCCTCATCTATTGCAGCCAGGTTAAATTTTGCAAGGACTGTGGCTAATATACGGCAT
CAAAAACGTGGTTTCCATAAAATTCCTATGTTTCCA

'GEOME_BXI22289.1_C'  TTGACTTGTACCTTTAATAATGGTAATACCAGATATGCATTTCCCTCGATTAAATAATTTGAGGTTTTGG
TTTGTACCTAATGCATTTTTTTTGTTAGGAGTATCTGGATTTGTAGAAGGAGGCATGGGTGCTGGTTGAA
CAATCTACCCCCCACTGACTTCAATCGATTTCTTAAGAGATCCGTCTATAGATCTTGCCATTTTTTCCCT
TCACTTAGGCGGTGCCTCATCTATTGCAGCCAGGTTAAATTTTGCAAGGACTGTGGCTAATATACGGCAT
CAAAAACGTGGTTTCCATAAAATTCCTATGTTTCCA

'GEOME_BXI22290.05_'  TTGACTTGTACCTTTAATAATGGTAATACCAGATATGCATTTCCCTCGATTAAATAATTTGAGGTTTTGG
TTTGTACCTAATGCATTTTTTTTGTTAGGAGTATCTGGATTTGTAGAAGGAGGCATGGGTGCTGGTTGAA
CAATCTATCCCCCACTGACTTCAATCGATTTCTTAAGAGATCCGTCTATAGATCTTGCCATTTTTTCCCT
TCACTTAGGCGGTGCCTCATCTATTGCAGCCAGGTTAAATTTTGCAAGGACTGTGGCTAATATACGGCAT
CAAAAACGTGGTTTCCATAAAATTCCTATGTTTCCA

'GEOME_BXI22290.06_'  TTGACTTGTGCCTTTAATAATGGTAATACCAGATATGCATTTCCCTCGATTAAATAATTTGAGGTTTTGG
TTTGTACCTAATGCATTCTTTTTGTTAGGAGTATCTGGATTTGTAGAAGGAGGCATGGGTGCCGGTTGAA
CAATCTACCCCCCACTGACTTCAATCGATTTCTTAAGAGATCCGTCTATAGATCTTGCCATTTTTTCCCT
TCACTTAGGCGGTGCCTCATCTATTGCAGCCAGGTTAAATTTTGCAAGGACTGTGGCTAATATACGGCAT
CAAAAACGTGGTTTCCATAAAATTCCTATGTTTCCA

'GEOME_BXI22291.03_'  TTGACTTGTACCTTTAATAATGGTAATACCAGATATGCATTTCCCTCGATTAAATAATTTGAGGTTTTGG
TTTGTACCTAATGCATTTTTTTTGTTAGGAGTATCTGGATTTGTAGAAGGAGGCATGGGTGCTGGTTGAA
CAATCTACCCCCCACTGACTTCAATCGATTTCTTAAGAGATCCGTCTATAGATCTTGCCATTTTTTCCCT
TCACTTAGGCGGTGCCTCATCTATTGCAGCCAGGTTAAATTTTGCAAGGACTGTGGCTAATATACGGCAT
CAAAAACGTGGTTTCCATAAAATTCCTATGTTTCCA

'GEOME_BXI22291.05_'  TTGACTTGTACCTTTAATAATGGTAATACCAGATATGCATTTCCCTCGATTAAATAATTTGAGGTTTTGG
TTTGTACCTAATGCATTTTTTTTGTTAGGAGTATCTGGATTTGTAGAAGGAGGCATGGGTGCTGGTTGAA
CAATCTACCCCCCACTGACTTCAATCGATTTCTTAAGAGATCCGTCTATAGATCTTGCCATTTTTTCCCT
TCACTTAGGCGGTGCCTCATCTATTGCAGCCAGGTTAAATTTTGCAAGGACTGTGGCTAATATACGGCAT
CAAAAACGTGGTTTCCATAAAATTCCTATGTTTCCA

'GEOME_BXI22295.03_'  TTGACTTGTACCTTTAATAATGGTAATACCAGATATGCATTTCCCTCGATTAAATAATTTGAGGTTTTGG
TTTGTACCTAATGCATTTTTTTTGTTAGGAGTATCTGGATTTGTAGAAGGAGGCATGGGTGCTGGTTGAA
CAATCTACCCCCCACTGACTTCAATCGATTTCTTAAGAGATCCGTCTATAGATCTTGCCATTTTTTCCCT
TCACTTAGGCGGTGCCTCATCTATTGCAGCCAGGTTAAATTTTGCAAGGACTGTAGCTAATATACGGCAT
CAAAAACGTGGTTTCCATAAAATTCCTATGTTTCCA

'GEOME_BXI22295.04_'  TTGACTTGTACCTTTAATAATGGTAATACCAGATATGCATTTCCCTCGATTAAATAATTTGAGGTTTTGG
TTTGTACCTAATGCATTTTTTTTGTTAGGAGTATCTGGATTTGTAGAAGGAGGCATGGGTGCTGGTTGAA
CAATCTACCCCCCACTGACTTCAATCGATTTCTTAAGAGATCCGTCTATAGATCTTGCCATTTTTTCCCT
TCATTTAGGCGGTGCCTCATCTATTGCAGCCAGGTTAAATTTTGCAAGGACTGTGGCTAATATACGGCAT
CAAAAACGTGGTTTCCATAAAATTCCTATGTTTCCA

'GEOME_BXI22295.09_'  TTGACTTGTACCTTTAATAATGGTAATACCAGATATGCATTTCCCTCGATTAAATAATTTGAGGTTTTGG
TTTGTACCTAATGCATTTTTTTTGTTAGGAGTATCTGGATTTGTAGAAGGAGGCATGGGTGCTGGTTGAA
CAATCTACCCCCCACTGACTTCAATCGATTTCTTAAGAGATCCGTCTATAGATCTTGCCATTTTTTCCCT
TCATTTAGGCGGTGCCTCATCTATTGCAGCCAGGTTAAATTTTGCAAGGACTGTGGCTAATATACGGCAT
CAAAAACGTGGTTTCCATAAAATTCCTATGTTTCCA

'GEOME_BXI22298.02_'  TTGACTTGTACCTTTAATAATGGTAATACCAGATATGCATTTCCCTCGATTAAATAATTTGAGGTTTTGG
TTTGTACCTAATGCATTTTTTTTGTTAGGAGTATCTGGATTTGTAGAAGGAGGCATGGGTGCTGGTTGAA
CAATCTACCCCCCACTGACTTCAATCGATTTCTTAAGAGATCCGTCTATAGATCTTGCCATTTTTTCCCT
TCACTTAGGCGGTGCCTCATCTATTGCAGCCAGGTTAAATTTTGCAAGGACTGTGGCTAATATACGGCAT
CAAAAACGTGGTTTCCATAAAATTCCTATGTTTCCA

'GEOME_BXI22298.03_'  TTGACTTGTACCTTTAATAATGGTAATACCAGACATGCATTTCCCTCGATTAAATAATTTGAGGTTTTGG
TTTGTACCTAATGCATTTTTTTTGTTAGGAGTATCTGGATTTGTAGAAGGAGGCATGGGTGCTGGTTGAA
CAATCTACCCCCCACTGACTTCAATCGATTTCTTAAGAGATCCGTCTATAGATCTTGCCATTTTTTCCCT
TCACTTAGGCGGTGCCTCATCTATTGCAGCCAGGTTAAATTTTGCAAGGACTGTGGCTAATATACGGCAT
CAAAAACGTGGTTTCCATAAAATTCCTATGTTTCCA

'GEOME_BXI22298.05_'  TTGACTTGTACCTTTAATAATGGTAATACCAGACATGCATTTCCCTCGATTAAATAATTTGAGGTTTTGG
TTTGTACCTAATGCATTTTTTTTGTTAGGAGTATCTGGATTTGTAGAAGGAGGCATGGGTGCTGGTTGAA
CAATCTACCCCCCACTGACTTCAATCGATTTCTTAAGAGATCCGTCTATAGATCTTGCCATTTTTTCCCT
TCACTTAGGCGGTGCCTCATCTATTGCAGCCAGGTTAAATTTTGCAAGGACTGTGGCTAATATACGGCAT
CAAAAACGTGGTTTCCATAAAATTCCTATGTTTCCA

'GEOME_BXI22298.11_'  TTGACTTGTACCTTTAATAATGGTAATACCAGACATGCATTTCCCTCGATTAAATAATTTGAGGTTTTGG
TTTGTACCTAATGCATTTTTTTTGTTAGGAGTATCTGGATTTGTAGAAGGAGGCATGGGTGCTGGTTGAA
CAATCTACCCCCCACTGACTTCAATCGATTTCTTAAGAGATCCGTCTATAGATCTTGCCATTTTTTCCCT
TCACTTAGGCGGTGCCTCATCTATTGCAGCCAGGTTAAATTTTGCAAGGACTGTGGCTAATATACGGCAT
CAAAAACGTGGTTTCCATAAAATTCCTATGTTTCCA

'GEOME_BXI22298.12_'  TTGACTTGTACCTTTAATAATGGTAATACCAGATATGCATTTCCCTCGATTAAATAATTTGAGGTTTTGG
TTTGTACCTAATGCATTTTTTTTGTTAGGAGTATCTGGATTTGTAGAAGGAGGCATGGGTGCTGGTTGAA
CAATCTACCCCCCACTGACTTCAATCGATTTCTTAAGAGATCCGTCTATAGATATTGCCATTTTTTCCCT
TCACTTAGGCGGTGCCTCATCTATTGCAGCCAGGTTAAATTTTGCAAGGACTGTGGCTAATATACGGCAT
CAAAAACGTGGTTTCCATAAAATTCCTATGTTTCCA

'GEOME_BXI22298.13_'  TTGACTTGTACCTTTAATAATGGTAATACCAGATATGCATTTCCCTCGATTAAATAATTTGAGGTTTTGG
TTTGTACCTAATGCATTTTTTTTGTTAGGAGTATCTGGATTTGTAGAAGGAGGCATGGGTGCTGGTTGAA
CAATCTACCCCCCACTGACTTCAATCGATTTCTTAAGAGATCCGTCTATAGATCTTGCCATTTTTTCCCT
TCACTTAGGCGGTGCCTCATCTATTGCAGCCAGGTTAAATTTTGCAAGGACTGTGGCTAATATACGGCAT
CAAAAACGTGGTTTCCATAAAATTCCTATGTTTCCA

'GEOME_BXI22298.1_C'  TTGACTTGTACCTTTAATAATGGTAATACCAGATATGCATTTCCCTCGATTAAATAATTTGAGGTTTTGG
TTTGTACCTAATGCATTTTTTTTGTTAGGAGTATCTGGATTTGTAGAAGGAGGCATGGGTGCTGGTTGAA
CAATCTATCCCCCACTGACTTCAATCGATTTCTTAAGAGATCCGTCTATAGATCTTGCCATTTTTTCCCT
TCACTTAGGCGGTGCCTCATCTATTGCAGCCAGGTTAAATTTTGCAAGGACTGTGGCTAATATACGGCAT
CAAAAACGTGGTTTCCATAAAATTCCTATGTTTCCA

'GEOME_BXI22299.01_'  TTGACTTGTACCTTTAATAATGGTAATACCAGATATGCATTTCCCTCGATTAAACAATTTGAGGTTTTGG
TTTGTACCTAATGCATTTTTTTTGTTAGGAGTATCTGGATTTGTAGAAGGAGGCATGGGTGCTGGTTGAA
CAATCTACCCCCCACTGACTTCAATCGATTTCTTAAGAGATCCGTCTATAGATCTTGCCATTTTTTCCCT
TCACTTAGGCGGTGCCTCATCTATTGCAGCCAGGTTAAATTTTGCAAGGACTGTGGCTAATATACGGCAT
CAAAAACGTGGTTTCCATAAAATTCCTATGTTTCCA

'GEOME_BXI22299.02_'  TTGACTTGTACCTTTAATAATGGTAATACCAGATATGCATTTCCCTCGATTAAATAATTTGAGGTTTTGG
TTTGTACCTAATGCATTTTTTTTGTTAGGAGTATCTGGATTTGTAGAAGGAGGCATGGGTGCTGGTTGAA
CAATCTACCCCCCACTGACTTCAATCGATTTCTTAAGAGATCCGTCTATAGATCTTGCCATTTTTTCCCT
TCACTTAGGCGGTGCCTCATCTATTGCAGCCAGGTTAAATTTTGCAAGGACTGTGGCTAATATACGGCAT
CAAAAACGTGGTTTCCATAAAATTCCTATGTTTCCA

'GEOME_BXI22299.03_'  TTGACTTGTACCTTTAATAATGGTAATACCAGATATGCATTTCCCTCGATTAAATAATTTGAGGTTTTGG
TTTGTACCTAATGCATTTTTTTTGTTAGGAGTATCTGGATTTGTAGAAGGAGGCATGGGTGCTGGTTGAA
CAATCTACCCCCCACTGACTTCAATCGATTTCTTAAGAGATCCGTCTATAGATCTTGCCATTTTTTCCCT
TCACTTAGGCGGTGCCTCATCTATTGCAGCCAGGTTAAATTTTGCAAGGACTGTGGCTAATATACGGCAT
CAAAAACGTGGTTTCCATAAAATTCCTATGTTTCCA

'GEOME_BXI22299.04_'  TTGACTTGTACCTTTAATAATGGTAATACCAGATATGCATTTCCCTCGATTAAATAATTTGAGGTTTTGG
TTTGTACCTAATGCATTTTTTTTGTTAGGAGTATCTGGATTTGTAGAAGGAGGCATGGGTGCTGGTTGAA
CAATCTACCCCCCACTGACTTCAATCGATTTCTTAAGAGATCCGTCTATAGATCTTGCCATTTTTTCCCT
TCACTTAGGCGGTGCCTCATCTATTGCAGCCAGGTTAAATTTTGCAAGGACTGTGGCTAATATACGGCAT
CAAAAACGTGGTTTCCATAAAATTCCTATGTTTCCA

'GEOME_BXI22299.05_'  TTGACTTGTACCTTTAATAATGGTAATACCAGATATGCATTTCCCTCGATTAAATAATTTGAGGTTTTGG
TTTGTACCTAATGCATTTTTTTTGTTAGGAGTATCTGGATTTGTAGAAGGAGGCATGGGTGCTGGTTGAA
CAATCTACCCCCCACTGACTTCAATCGATTTCTTAAGAGATCCGTCTATAGATCTTGCCATTTTTTCCCT
TCACTTAGGCGGTGCCTCATCTATTGCAGCCAGGTTAAATTTTGCAAGGACTGTGGCTAATATACGGCAT
CAAAAACGTGGTTTCCATAAAATTCCTATGTTTCCA

'GEOME_BXI22299.06_'  TTGACTTGTACCTTTAATAATGGTAATACCAGATATGCATTTCCCTCGATTAAATAATTTGAGGTTTTGG
TTTGTACCTAATGCATTTTTTTTGTTAGGAGTATCTGGATTTGTAGAAGGAGGCATGGGTGCTGGTTGAA
CAATCTACCCCCCACTGACTTCAATCGATTTCTTAAGAGATCCGTCTATAGATCTTGCCATTTTTTCCCT
TCACTTAGGCGGTGCCTCATCTATTGCAGCCAGGTTAAATTTTGCAAGGACTGTGGCTAATATACGGCAT
CAAAAACGTGGTTTCCATAAAATTCCTATGTTTCCA

'GEOME_BXI22299.07_'  TTGACTTGTACCTTTAATAATGGTAATACCAGATATGCATTTCCCTCGATTAAATAATTTGAGGTTTTGG
TTTGTACCTAATGCATTTTTTTTGTTAGGAGTATCTGGATTTGTAGAAGGAGGCATGGGTGCTGGTTGAA
CAATCTACCCCCCACTGACTTCAATCGATTTCTTAAGAGATCCGTCTATAGATCTTGCCATTTTTTCCCT
TCACTTAGGCGGTGCCTCATCTATTGCAGCCAGGTTAAATTTTGCAAGGACTGTGGCTAATATACGGCAT
CAAAAACGTGGTTTCCATAAAATTCCTATGTTTCCA

'GEOME_BXI22299.08_'  TTGACTTGTACCTTTAATAATGGTAATACCAGATATGCATTTCCCTCGATTAAATAATTTGAGGTTTTGG
TTTGTACCTAATGCATTTTTTTTGTTAGGAGTATCTGGATTTGTAGAAGGAGGCATGGGTGCTGGTTGAA
CAATCTACCCCCCACTGACTTCAATCGATTTCTTAAGAGATCCGTCTATAGATCTTGCCATTTTTTCCCT
TCACTTAGGCGGTGCCTCATCTATTGCAGCCAGGTTAAATTTTGCAAGGACTGTGGCTAATATACGGCAT
CAAAAACGTGGTTTCCATAAAATTCCTATGTTTCCA

'GEOME_BXI22299.14_'  TTGACTTGTACCTTTAATAATGGTAATACCAGATATGCATTTCCCTCGATTAAATAATTTGAGGTTTTGG
TTTGTACCTAATGCATTTTTTTTGTTAGGAGTATCTGGATTTGTAGAAGGCGGTATGGGCGCTGGTTGAA
CAATCTATCCCCCACTGACTTCAATCGATTTTTTAAGAGACCCGTCTATAGATCTTGCTATTTTTTCCCT
TCATTTAGGCGGTGCCTCATCTATTGCAGCCAGGTTAAATTTTGCAAGTACTGTGGCTAATATACGGCAT
CAAAAACGTGGTTTCCATAAAATTCCTATGTTTCCA

'GEOME_BXI22299.15_'  TTGACTTGTACCTTTAATAATGGTAATACCAGATATGCATTTCCCTCGATTAAATAATTTGAGGTTTTGG
TTTGTACCTAATGCATTTTTTTTGTTAGGAGTATCTGGATTTGTAGAAGGAGGCATGGGTGCTGGTTGAA
CAATCTATCCCCCACTGACTTCAATCGATTTCTTAAGAGATCCGTCTATAGATCTTGCCATTTTTTCCCT
TCACTTAGGCGGTGCCTCATCTATTGCAGCCAGGTTAAATTTTGCAAGGACTGTGGCTAATATACGGCAT
CAAAAACGTGGTTTCCATAAAATTCCTATGTTTCCA

'GEOME_BXI22299.16_'  TTGACTTGTACCTTTAATAATGGTAATACCAGATATGCATTTCCCTCGATTAAATAATTTGAGGTTTTGG
TTTGTACCTAATGCATTTTTTTTGTTGGGAGTATCTGGATTTGTAGAAGGAGGCATGGGTGCTGGTTGAA
CAATCTACCCCCCACTGACTTCAATCGATTTCTTAAGAGATCCGTCTATAGATCTTGCCATTTTTTCCCT
TCACTTAGGCGGTGCCTCATCTATTGCAGCCAGGTTAAATTTTGCAAGGACTGTGGCTAATATACGGCAT
CAAAAACGTGGTTTCCATAAAATTCCTATGTTTCCA

'GEOME_BXI22299.17_'  TTGACTTGTACCTTTAATAATGGTAATACCAGATATGCATTTCCCTCGATTAAATAATTTGAGGTTTTGG
TTTGTACCTAATGCATTTTTTTTGTTAGGAGTATCTGGATTTGTAGAAGGAGGCATGGGTGCTGGTTGAA
CAATCTACCCCCCACTGACTTCAATCGATTTCTTAAGAGATCCGTCTATAGATCTTGCCATTTTTTCCCT
TCACTTAGGCGGTGCCTCATCTATTGCAGCCAGGTTAAATTTTGCAAGGACTGTGGCTAATATACGGCAT
CAAAAACGTGGTTTCCATAAAATTCCTATGTTTCCA

'GEOME_BXI22299.18_'  TTGACTTGTACCTTTAATAATGGTAATACCAGATATGCATTTCCCTCGATTAAATAATTTGAGGTTTTGG
TTTGTACCTAATGCATTTTTTTTGTTAGGAGTATCTGGATTTGTAGAAGGAGGCATGGGTGCTGGTTGAA
CAATCTACCCCCCACTGACTTCAATCGATTTCTTAAGAGATCCGTCTATAGATCTTGCCATTTTTTCCCT
TCACTTAGGCGGTGCCTCATCTATTGCAGCCAGGTTAAATTTTGCAAGGACTGTGGCTAATATACGGCAT
CAAAAACGTGGTTTCCATAAAATTCCTATGTTTCCA

'GEOME_BXI22299.19_'  TTGACTTGTACCTTTAATAATGGTAATACCAGATATGCATTTCCCTCGATTAAATAATTTGAGGTTTTGG
TTTGTACCTAATGCATTTTTTTTGTTAGGAGTATCTGGATTTGTAGAAGGAGGCATGGGTGCTGGTTGAA
CAATCTACCCCCCACTGACTTCAATCGATTTCTTAAGAGATCCGTCTATAGATCTTGCCATTTTTTCCCT
TCACTTAGGCGGTGCCTCATCTATTGCAGCCAGGTTAAATTTTGCAAGGACTGTGGCTAATATACGGCAT
CAAAAACGTGGTTTCCATAAAATTCCTATGTTTCCA

'GEOME_BXI22299.1_C'  TTGACTTGTACCTTTAATAATGGTAATACCAGATATGCATTTCCCTCGATTAAATAATTTGAGGTTTTGG
TTTGTACCTAATGCATTTTTTTTGTTAGGAGTATCTGGATTTGTAGAAGGAGGCATGGGTGCTGGTTGAA
CAATCTACCCCCCACTGACTTCAATCGATTTCTTAAGAGATCCGTCTATAGATCTTGCCATTTTTTCCCT
TCACTTAGGCGGTGCCTCATCTATTGCAGCCAGGTTAAATTTTGCAAGGACTGTGGCTAATATACGGCAT
CAAAAACGTGGTTTCCATAAAATTCCTATGTTTCCA

'GEOME_BXI22299.21_'  TTGACTTGTACCTTTAATAATGGTAATACCAGATATGCATTTCCCTCGATTAAATAATTTGAGGTTTTGG
TTTGTACCTAATGCATTTTTTTTGTTAGGAGTATCTGGATTTGTAGAGGGAGGCATGGGTGCTGGTTGAA
CAATCTACCCCCCACTGACTTCAATCGATTTCTTAAGAGATCCGTCTATAGATCTTGCCATTTTTTCCCT
TCACTTAGGCGGTGCCTCATCTATTGCAGCCAGGTTAAATTTTGCAAGGACTGTGGCTAATATACGGCAT
CAAAAACGTGGTTTCCATAAAATTCCTATGTTTCCA

'GEOME_BXI22301.01_'  TTGACTTGTGCCATTAATAATGGTAATACCAGACATGCACTTTCCTCGGCTAAATAACCTGAGGTTTTGG
TTTGTACCTAATGCATTCTTTTTGTTAGGAGTGTCTGGATTTGTAGAAGGAGGAATGGGTGCCGGTTGAA
CAATCTACCCCCCACTAACTTCAATCGATTTCTTAAGAGACCCATCTATAGATCTTGCTATTTTTTCTCT
TCACTTAGGCGGTGCTTCCTCTATTGCAGCTAGGTTAAATTTCGCAAGGACTGTGGCTAATATACGGCAT
CAAAAACGTGGCTTCCATAAAATTCCTATGTTTCCA

'GEOME_BXI22301.04_'  TTGACTTGTACCTTTAATAATGGTAATACCAGATATGCATTTCCCTCGATTAAATAACTTGAGGTTTTGG
TTTGTACCTAATGCATTTTTTTTGTTAGGAGTATCTGGATTTGTAGAAGGCGGTATGGGCGCTGGTTGAA
CAATCTATCCCCCACTGACTTCAATCGATTTTTTAAGAGACCCGTCTATAGATCTTGCTATTTTTTCCCT
TCATTTAGGCGGTGCCTCATCTATTGCAGCCAGGTTAAATTTTGCAAGGACTGTGGCTAATATACGGCAT
CAAAAACGTGGTTTCCATAAAATTCCCATGTTCCCA

'GEOME_BXI22301.05_'  TTGACTTGTACCTTTAATAATGGTAATACCAGATATGCATTTCCCTCGATTAAATAATTTGAGGTTTTGG
TTTGTACCTAATGCATTTTTTTTGTTAGGAGTATCTGGATTTGTAGAAGGAGGCATGGGTGCTGGTTGAA
CAATCTATCCCCCATTGACTTCAATCGATTTCTTAAGAGATCCGTCTATAGATCTTGCCATTTTTTCCCT
TCACTTAGGCGGTGCCTCATCTATTGCAGCCAGGTTAAATTTTGCAAGGACTGTGGCTAATATACGGCAT
CAAAAACGTGGTTTCCATAAAATTCCTATGTTTCCA

'GEOME_BXI22301.06_'  TTGACTTGTGCCATTAATAATAGTAATACCAGACATGCACTTTCCTCGGCTAAATAACCTGAGGTTTTGG
TTTGTACCTAATGCATTCTTTTTGTTAGGAGTGTCTGGATTTGTAGAAGGAGGAATGGGTGCCGGTTGAA
CAATCTACCCACCACTAACTTCAATCGATTTCTTAAGAGACCCATCTATAGATCTTGCTATTTTTTCTCT
TCACTTAGGCGGTGCTTCCTCTATTGCAGCTAGGTTAAATTTCGCAAGGACTGTGGCTAATATACGGCAT
CAAAAACGTGGTTTCCATAAAATTCCTATGTTTCCA

'GEOME_BXI22301.09_'  TTGACTTGTACCTTTAATAATGGTAATACCAGACATGCATTTCCCTCGATTAAATAATTTGAGGTTTTGG
TTTGTACCTAATGCATTTTTTTTGTTAGGAGTATCTGGGTTTGTAGAAGGAGGCATGGGTGCTGGTTGAA
CAATCTACCCCCCATTGACTTCAATCGATTTCTTAAGAGATCCGTCTATAGATCTTGCCATTTTTTCCCT
TCACTTAGGCGGTGCCTCATCTATTGCAGCCAGGTTAAATTTTGCAAGGACTGTGGCTAATATACGGCAT
CAAAAACGTGGTTTCCATAAAATTCCTATGTTTCCA

'GEOME_BXI22301.12_'  TTGACTTGTACCTTTAATAATGGTAATACCAGATATGCATTTCCCTCGATTAAATAATTTGAGGTTTTGG
TTTGTACCTAATGCATTTTTTTTGTTAGGAGTATCTGGATTTGTAGAAGGAGGCATGGGTGCTGGTTGAA
CAATCTACCCCCCACTGACTTCAATCGATTTCTTAAGAGATCCGTCTATAGATCTTGCCATTTTTTCCCT
TCACTTAGGCGGTGCCTCATCTATTGCAGCCAGGTTAAATTTTGCAAGGACTGTGGCTAATATACGGCAT
CAAAAACGTGGTTTCCATAAAATTCCTATGTTTCCA

'GEOME_BXI22301.13_'  TTGACTTGTACCTTTAATAATGGTAATACCAGATATGCATTTCCCTCGATTAAATAACTTGAGGTTTTGG
TTTGTACCTAATGCATTTTTTTTGTTAGGAGTATCTGGATTTGTAGAAGGCGGTATGGGCGCTGGTTGAA
CAATCTATCCCCCACTGACTTCAATCGATTTTTTAAGGGACCCGTCTATAGATCTTGCTATTTTTTCCCT
TCATTTAGGCGGTGCCTCATCTATTGCAGCCAGGTTAAATTTTGCAAGGACTGTGGCTAATATACGGCAT
CAAAAACGTGGTTTCCATAAAATTCCTATGTTTCCA

'GEOME_BXI22301.15_'  TTGACTTGTACCTTTAATAATGGTAATACCAGATATGCATTTCCCTCGATTAAATAATTTGAGGTTTTGG
TTTGTACCTAATGCATTTTTTTTGTTAGGAGTATCTGGATTTGTAGAAGGAGGCATGGGTGCTGGTTGAA
CAATCTACCCCCCACTGACTTCAATCGATTTTTTAAGAGATCCGTCTATAGATCTTGCCATTTTTTCCCT
TCACTTAGGCGGTGCCTCATCTATTGCAGCCAGGTTAAATTTTGCAAGGACTGTGGCTAATATACGGCAT
CAAAAACGTGGTTTCCATAAAATTCCTATGTTTCCA

'GEOME_BXI22301.16_'  TTGACTTGTACCTTTAATAATGGTAATACCAGATATGCATTTCCCTCGATTAAATAATTTGAGGTTTTGA
TTTGTACCTAATGCATTTTTTTTGTTAGGAGTATCTGGATTTGTAGAAGGAGGCATGGGTGCTGGTTGAA
CAATCTACCCCCCACTGACTTCAATCGATTTCTTAAGAGATCCGTCTATAGATCTTGCCATTTTTTCCCT
TCACTTAGGCGGTGCCTCATCTATTGCAGCTAGGTTAAATTTTGCAAGGACTGTGGCTAATATACGGCAT
CAAAAACGTGGTTTCCATAAAATTCCTATGTTTCCA

'GEOME_BXI22301.18_'  TTGACTTGTACCTTTAATAATGGTAATACCAGATATGCATTTCCCTCGATTAAATAATTTGAGGTTTTGG
TTTGTACCTAATGCATTTTTTTTGTTAGGAGTATCTGGATTCGTAGAAGGAGGCATGGGTGCTGGTTGAA
CAATCTATCCCCCACTAACTTCAATCGATTTCTTAAGAGATCCGTCTATAGATCTTGCTATTTTTTCCCT
TCACTTAGGCGGTGCCTCATCTATTGCAGCCAGGTTAAACTTTGCAAGGACTGTGGCTAATATACGGCAT
CAAAAACGTGGCTTCCATAAAATTCCTATGTTTCCA

'GEOME_BXI22301.19_'  TTGACTTGTGCCATTAATAATAGTAATACCAGACATGCACTTTCCTCGGCTAAATAACCTGAGGTTTTGG
TTTGTACCTAATGCATTCTTTTTGTTAGGAGTGTCTGGATTTGTAGAAGGAGGAATGGGTGCCGGTTGAA
CAATCTACCCACCACTAACTTCAATCGATTTCTTAAGAGACCCATCTATAGATCTTGCTATTTTTTCTCT
TCACTTAGGCGGTGCTTCCTCTATTGCAGCTAGGTTAAATTTCGCAAGGACTGTGGCTAATATACGGCAT
CAAAAACGTGGCTTCCATAAAATTCCTATGTTTCCA

'GEOME_BXI22301.1_C'  TTGACTTGTACCTTTAATAATGGTAATACCAGACATGCATTTCCCTCGATTAAATAATTTGAGGTTTTGG
TTTGTACCTAATGCATTTTTTTTGTTAGGAGTATCTGGATTTGTAGAAGGAGGCATGGGTGCTGGTTGAA
CAATCTACCCCCCACTGACTTCAATCGATTTCTTAAGAGATCCGTCTATAGATCTTGCCATTTTTTCCCT
TCACTTAGGCGGTGCCTCATCTATTGCAGCCAGGTTAAATTTTGCAAGGACTGTGGCTAATATACGGCAT
CAAAAACGTGGTTTCCATAAAATTCCTATGTTTCCA

'GEOME_BXI22301.23_'  TTGACTTGTGCCATTAATAATAGTAATACCAGACATGCACTTTCCTCGGCTAAATAACCTGAGGTTTTGG
TTTGTACCTAATGCATTCTTTTTGTTAGGAGTGTCTGGATTTGTAGAAGGAGGAATGGGTGCCGGTTGAA
CAATCTACCCACCACTAACTTCAATCGATTTCTTAAGAGACCCATCTATAGATCTTGCTATTTTTTCTCT
TCACTTAGGCGGTGCTTCCTCTATTGCAGCTAGGTTAAATTTCGCAAGGACTGTGGCTAATATACGGCAT
CAAAAACGTGGCTTCCATAAAATTCCTATGTTTCCA

'GEOME_BXI22301.24_'  TTGACTTGTACCTTTAATAATGGTAATACCAGACATGCATTTCCCTCGATTAAATAATTTGAGGTTTTGG
TTTGTACCTAATGCATTTTTTTTGTTAGGAGTATCTGGATTTGTAGAAGGAGGCATGGGTGCTGGTTGAA
CAATCTACCCCCCACTGACTTCAATCGATTTCTTAAGAGATCCGTCTATAGATCTTGCCATTTTTTCCCT
TCACTTAGGCGGTGCCTCATCTATTGCAGCCAGGTTAAATTTTGCAAGGACTGTGGCTAATATACGGCAT
CAAAAACGTGGTTTCCATAAAATTCCTATGTTTCCA

'GEOME_BXI22301.25_'  TTGACTTGTACCTTTAATAATGGTAATACCAGATATGCATTTCCCTCGATTAAATAATTTGAGGTTTTGG
TTTGTACCTAATGCATTTTTTTTGTTAGGAGTATCTGGATTTGTAGAAGGAGGCATGGGTGCTGGTTGAA
CAATCTACCCCCCACTGACTTCAATCGATTTCTTAAGAGATCCGTCTATAGATCTTGCCATTTTTTCCCT
TCACTTAGGCGGTGCCTCATCTATTGCAGCCAGGTTAAATTTTGCAAGGACTGTGGCTAATATACGGCAT
CAAAAACGTGGTTTCCATAAAATTCCTATGTTTCCA

'GEOME_BXI22304.01_'  TTGACTTGTGCCATTAATAATGGTAATACCAGACATGCACTTTCCTCGGCTAAATAACCTGAGGTTTTGG
TTTGTACCTAATGCATTCTTTTTGTTAGGAGTGTCTGGATTTGTAGAAGGAGGAATGGGTGCCGGTTGAA
CAATCTACCCCCCACTAACTTCAATCGATTTCTTAAGAGACCCATCTATAGATCTTGCTATTTTTTCTCT
TCACTTAGGCGGTGCTTCCTCTATTGCAGCTAGGTTAAATTTCGCAAGGACTGTGGCTAATATACGGCAT
CAAAAACGTGGCTTCCATAAAATTCCTATGTTTCCA

'GEOME_BXI22304.02_'  TTGACTTGTGCCATTAATAATAGTAATACCAGACATGCACTTTCCTCGGCTAAATAACCTGAGGTTTTGG
TTTGTACCTAATGCATTCTTTTTGTTAGGAGTGTCTGGATTTGTAGAAGGAGGAATGGGTGCCGGTTGAA
CAGTCTACCCTCCACTAACTTCAATTGATTTCTTAAGAGACCCATCTATAGATCTTGCTATTTTTTCTCT
TCACTTAGGCGGTGCTTCCTCTATTGCAGCTAGGTTAAATTTCGCAAGGACTGTGGCTAATATACGGCAT
CAAAAACGTGGCTTCCATAAAATTCCTATGTTTCCA

'GEOME_BXI22304.04_'  TTGACTTGTGCCATTAATAATAGTAATACCAGACATGCACTTTCCTCGGCTAAATAACCTGAGGTTTTGG
TTTGTACCTAATGCATTCTTTTTGTTAGGAGTGTCTGGATTTGTAGAAGGAGGAATGGGTGCCGGTTGAA
CAATCTACCCACCACTAACTTCAATCGATTTCTTAAGAGACCCATCTATAGATCTTGCTATTTTTTCTCT
TCACTTAGGCGGTGCTTCCTCTATTGCAGCTAGGTTAAATTTCGCAAGGACTGTGGCTAATATACGGCAT
CAAAAACGTGGCTTCCATAAAATTCCTATGTTTCCA

'GEOME_BXI22304.07_'  TTGACTTGTGCCATTAATAATAGTAATACCAGACATGCACTTTCCTCGGCTAAATAACCTGAGGTTTTGG
TTTGTACCTAATGCATTCTTTTTGTTAGGAGTGTCTGGATTTGTAGAAGGAGGAATGGGTGCCGGTTGAA
CAATCTACCCACCACTAACTTCAATCGATTTCTTAAGAGACCCATCTATAGATCTTGCTATTTTTTCTCT
TCACTTAGGCGGTGCTTCCTCTATTGCAGCTAGGTTAAATTTCGCAAGGACTGTGGCTAATATACGGCAT
CAAAAACGTGGCTTCCATAAAATTCCTATGTTTCCA

'GEOME_BXI22304.08_'  TTGACTTGTACCTTTAATAATGGTAATACCAGACATGCATTTCCCTCGATTAAATAATTTGAGGTTTTGG
TTTGTACCTAATGCATTTTTTTTGTTAGGAGTATCTGGATTTGTAGAAGGAGGCATGGGTGCTGGTTGAA
CAATTTACCCCCCACTGACTTCAATCGATTTCTTAAGAGATCCGTCTATAGATCTTGCCATTTTTTCCCT
TCACTTAGGCGGTGCCTCATCTATTGCAGCCAGGTTAAATTTTGCAAGGACTGTGGCTAATATACGGCAT
CAAAAACGTGGTTTCCATAAAATTCCTATGTTTCCA

'GEOME_BXI22304.12_'  TTGACTTGTGCCATTAATAATGGTAATACCAGACATGCACTTTCCTCGGCTAAATAACCTGAGGTTTTGG
TTTGTACCTAATGCATTCTTTTTGTTAGGGGTGTCTGGATTTGTAGAAGGAGGAATGGGTGCCGGTTGAA
CAATCTACCCCCCACTAACTTCAATCGATTTCTTAAGAGACCCATCTATAGATCTTGCTATTTTTTCTCT
TCACTTAGGCGGTGCTTCCTCTATTGCAGCTAGGTTAAATTTCGCAAGGACCGTGGCTAATATACGGCAT
CAAAAACGTGGTTTCCATAAAATTCCTATGTTTCCA

'GEOME_BXI22304.16_'  TTGACTTGTGCCATTAATAATAGTAATACCAGACATGCACTTTCCTCGGCTAAATAACCTGAGGTTTTGG
TTTGTACCTAATGCATTCTTTTTGTTAGGAGTGTCTGGATTTGTAGAAGGAGGAATGGGTGCCGGTTGAA
CAATCTACCCACCACTAACTTCAATCGATTTCTTAAGAGACCCATCTATAGATCTTGCTATTTTTTCTCT
TCACTTAGGCGGTGCTTCCTCTATTGCAGCTAGGTTAAATTTCGCAAGGACTGTGGCTAATATACGGCAT
CAAAAACGTGGCTTCCATAAAATTCCTATGTTTCCA

'GEOME_BXI22304.17_'  TTGACTTGTACCTTTAATAATGGTAATACCAGATATGCATTTCCCTCGATTAAATAATTTGAGGTTTTGG
TTTGTACCTAATGCATTTTTTTTGTTAGGAGTATCTGGATTTGTAGAAGGAGGCATGGGTGCTGGTTGAA
CAATCTACCCCCCACTGACTTCAATCGACTTCTTAAGAGATCCGTCTATAGATCTTGCCATTTTTTCCCT
TCACTTAGGCGGTGCCTCATCTATTGCAGCCAGGTTAAATTTTGCAAGGACTGTGGCTAATATACGGCAT
CAAAAACGTGGTTTCCATAAAATTCCTATGTTTCCA

'GEOME_BXI22305.01_'  TTGACTTGTGCCATTAATAATAGTAATACCAGACATGCACTTTCCTCGGCTAAATAACCTGAGGTTTTGG
TTTGTACCTAATGCATTCTTTTTGTTAGGAGTGTCTGGATTTGTAGAAGGAGGAATGGGTGCCGGTTGAA
CAATCTACCCTCCACTAACTTCAATTGATTTCTTAAGAGACCCATCTATAGATCTTGCTATTTTTTCTCT
TCACTTAGGCGGTGCTTCCTCTATTGCAGCTAGGTTAAATTTCGCAAGGACTGTGGCTAATATACGGCAT
CAAAAACGTGGCTTCCATAAAATTCCTATGTTTCCA

'GEOME_BXI22305.02_'  TTGACTTGTACCTTTAATAATGGTAATACCAGATATGCATTTCCCTCGATTAAATAATTTGAGGTTTTGG
TTTGTACCTAATGCATTTTTTTTGTTAGGAGTATCTGGATTTGTAGAAGGAGGCATGGGTGCTGGTTGAA
CAATCTACCCCCCACTGACTTCAATCGATTTCTTAAGAGATCCGTCTATAGATCTTGCCATTTTTTCCCT
TCACTTAGGCGGTGCCTCATCTATTGCAGCCAGGTTAAATTTTGCAAGGACTGTGGCTAATATACGGCAT
CAAAAACGTGGTTTCCATAAAATTCCTATGTTTCCA

'GEOME_BXI22305.05_'  TTGACTTGTGCCATTAATAATAGTAATACCAGACATGCACTTTCCTCGGCTAAATAACCTGAGGTTTTGG
TTTGTACCTAATGCATTCTTTTTGTTAGGAGTGTCTGGATTTGTAGAAGGAGGAATGGGTGCCGGCTGAA
CAATCTACCCCCCACTAACTTCAATCGATTTCTTAAGAGACCCATCTATAGATCTTGCTATTTTTTCTCT
TCACTTAGGCGGTGCTTCCTCTATTGCAGCTAGGTTAAATTTCGCAAGGACTGTGGCTAATATACGGCAT
CAAAAACGTGGCTTCCATAAAATTCCCATGTTTCCA

'GEOME_BXI22305.06_'  TTGACTTGTGCCATTAATAATGGTAATACCAGACATGCACTTTCCTCGGCTAAATAACTTGAGGTTTTGG
TTTGTACCTAATGCATTCTTTTTGTTAGGAGTGTCTGGATTTGTAGAAGGAGGAATGGGTGCCGGTTGAA
CAATCTACCCCCCACTAACTTCAATCGATTTCTTAAGAGACCCATCTATAGATCTTGCTATTTTTTCTCT
TCACTTAGGCGGTGCTTCCTCTATTGCAGCTAGGTTAAATTTCGCAAGGACCGTGGCTAATATACGGCAT
CAAAAACGTGGTTTCCATAAAATTCCTATGTTTCCA

'GEOME_BXI22305.07_'  TTGACTTGTGCCATTAATAATGGTAATACCAGACATGCACTTTCCTCGGCTAAATAACCTGAGGTTTTGG
TTTGTACCTAATGCATTCTTTTTGTTAGGAGTGTCTGGATTTGTAGAAGGAGGAATGGGTGCCGGTTGAA
CAATCTACCCCCCACTAACTTCAATCGATTTCTTAAGAGACCCATCTATAGATCTTGCTATTTTTTCTCT
TCACTTAGGCGGTGCTTCCTCTATTGCAGCTAGGTTAAATTTCGCAAGGACTGTGGCTAATATACGGCAT
CAAAAACGTGGCTTCCATAAAATTCCTATGTTTCCA

'GEOME_BXI22305.08_'  TTGACTTGTGCCATTAATAATAGTAATACCAGACATGCACTTTCCTCGGCTAAATAACCTGAGGTTTTGG
TTTGTACCTAATGCATTTTTTTTGTTAGGAGTGTCTGGATTTGTAGAAGGAGGAATGGGTGCCGGCTGAA
CAATCTACCCCCCACTAACTTCAATCGATTTCTTAAGAGACCCATCTATAGATCTTGCTATTTTTTCTCT
TCACTTAGGCGGTGCTTCCTCTATTGCAGCTAGGTTAAATTTCGCAAGGACTGTGGCTAATATACGGCAT
CAAAAACGTGGCTTCCATAAAATTCCTATGTTTCCA

'GEOME_BXI22305.09_'  TTGACTTGTGCCATTAATAATAGTAATACCAGACATGCACTTTCCTCGGCTAAATAACCTGAGGTTTTGG
TTTGTACCTAATGCATTCTTTTTGTTAGGAGTGTCTGGATTTGTAGAAGGAGGAATGGGTGCCGGTTGAA
CAATCTACCCACCACTAACTTCAATCGATTTCTTAAGAGACCCATCTATAGATCTTGCTATTTTTTCTCT
TCACTTAGGCGGTGCTTCCTCTATTGCAGCTAGGTTAAATTTCGCAAGGACTGTGGCTAATATACGGCAT
CAAAAACGTGGCTTCCATAAAATTCCTATGTTTCCA

'GEOME_BXI22305.12_'  TTGACTTGTGCCATTAATAATGGTAATACCAGACATGCACTTTCCTCGGCTAAATAACCTGAGGTTTTGG
TTTGTACCTAATGCATTCTTTTTGTTAGGAGTGTCTGGATTTGTAGAAGGAGGAATGGGTGCCGGTTGAA
CAATCTACCCCCCACTAACTTCAATCGATTTCTTAAGAGACCCATCTATAGATCTTGCTATTTTTTCTCT
TCACTTAGGCGGTGCTTCCTCTATTGCAGCTAGGTTAAATTTCGCAAGGACTGTGGCTAATATACGGCAT
CAAAAACGTGGCTTCCATAAAATTCCTATGTTTCCA

'GEOME_BXI22308.02_'  TTGACTTGTACCTTTAATAATGGTAATACCAGATATGCATTTCCCTCGATTAAATAATTTGAGGTTTTGG
TTTGTACCTAATGCATTTTTTTTGTTAGGAGTATCTGGATTTGTAGAAGGAGGCATGGGTGCTGGTTGAA
CAATCTACCCCCCACTGACTTCAATCGATTTCTTAAGAGATCCGTCTATAGATCTTGCCATTTTTTCCCT
TCACTTAGGCGGTGCCTCATCTATTGCAGCCAGGTTAAATTTTGCAAGGACTGTGGCTAATATACGGCAT
CAAAAACGTGGTTTCCATAAAATTCCTATGTTTCCA

'GEOME_BXI22308.06_'  TTGACTTGTACCTTTAATAATGGTAATACCAGACATGCATTTCCCTCGATTAAATAATTTGAGGTTTTGG
TTTGTACCTAATGCATTTTTTTTGTTAGGAGTATCTGGATTTGTAGAAGGAGGCATGGGTGCTGGTTGAA
CAATCTACCCCCCACTGACTTCAATCGATTTCTTAAGAGATCCGTCTATAGATCTTGCCATTTTTTCCCT
TCACTTAGGCGGTGCCTCATCTATTGCAGCCAGGTTAAATTTTGCAAGGACTGTGGCTAATATACGGCAT
CAAAAACGTGGTTTCCATAAAATTCCTATGTTTCCA

'GEOME_BXI22308.08_'  TTGACTTGTGCCATTAATAATAGTAATACCAGACATGCACTTTCCTCGGCTAAATAACCTGAGGTTTTGG
TTTGTACCTAATGCATTCTTTTTGTTAGGAGTGTCTGGATTTGTAGAAGGAGGAATGGGTGCCGGTTGAA
CAATCTACCCTCCACTAACTTCAATCGATTTCTTAAGAGACCCATCTATAGATCTTGCTATTTTCTCTCT
TCACTTAGGCGGTGCTTCCTCTATTGCAGCTAGGTTAAATTTCGCAAGGACTGTGGCTAATATACGGCAT
CAAAAACGTGGCTTCCATAAAATTCCTATGTTTCCA

'GEOME_BXI22309.03_'  TTGACTTGTACCTTTAATAATGGTAATACCAGATATGCATTTCCCTCGATTAAATAACTTGAGGTTTTGG
TTTGTACCTAATGCATTTTTTTTGTTAGGAGTATCTGGATTTGTAGAAGGCGGTATGGGCGCTGGTTGAA
CAATCTATCCCCCACTGACTTCAATCGATTTTTTAAGAGACCCGTCTATAGATCTTGCTATTTTTTCCCT
TCATTTAGGCGGTGCCTCATCTATTGCAGCCAGGTTAAATTTTGCAAGGACTGTGGCTAATATACGGCAT
CAAAAACGTGGTTTCCATAAAATTCCTATGTTTCCA

'GEOME_BXI22309.05_'  TTGACTTGTGCCATTAATAATAGTAATACCAGACATGCACTTTCCTCGGCTAAATAACCTGAGGTTTTGG
TTTGTACCTAATGCATTCTTTTTGTTAGGAGTGTCTGGATTTGTAGAAGGAGGAATGGGCGCCGGTTGAA
CAATCTACCCACCACTAACTTCAATCGATTTCTTAAGAGACCCATCTATAGATCTTGCTATTTTTTCTCT
TCACTTAGGCGGTGCTTCCTCTATTGCAGCTAGGTTAAATTTCGCAAGGACTGTGGCTAATATACGGCAT
CAAAAACGTGGCTTCCATAAAATTCCTATGTTTCCA

'GEOME_BXI22309.07_'  TTGACTTGTGCCATTAATAATGGTAATACCAGACATGCACTTTCCTCGGCTAAATAACTTGAGGTTTTGG
TTTGTACCTAATGCATTCTTTTTGTTAGGAGTGTCTGGATTTGTAGAAGGAGGAATGGGTGCCGGTTGAA
CAATCTACCCCCCACTAACTTCAATCGATTTCTTAAGAGACCCATCTATAGATCTTGCTATTTTTTCTCT
TCACTTAGGCGGTGCTTCCTCTATTGCAGCTAGGTTAAATTTCGCAAGGACCGTGGCTAATATACGGCAT
CAAAAACGTGGTTTCCATAAAATTCCTATGTTTCCA

'GEOME_BXI22309.12_'  TTGACTTGTGCCATTAATAATAGTAATACCAGACATGCACTTTCCTCGGCTAAATAACCTGAGGTTTTGG
TTTGTACCTAATGCATTCTTTTTGTTAGGAGTGTCTGGATTTGTAGAAGGAGGAATGGGTGCCGGTTGAA
CAATCTACCCACCACTAACTTCAATCGATTTCTTAAGAGACCCATCTATAGATCTTGCTATTTTTTCTCT
TCACTTAGGCGGTGCTTCCTCTATTGCAGCTAGGTTAAATTTCGCAAGGACTGTGGCTAATATACGGCAT
CAAAAACGTGGCTTCCATAAAATTCCTATGTTTCCA

'GEOME_BXI22309.13_'  TTGACTTGTGCCATTAATAATGGTAATACCAGACATGCACTTTCCTCGGCTAAATAACCTGAGGTTTTGG
TTTGTACCTAATGCATTCTTTTTGTTAGGAGTGTCTGGATTTGTAGAAGGAGGAATGGGTGCCGGTTGAA
CAATCTACCCCCCACTAACTTCAATCGATTTCTTAAGAGACCCATCTATAGATCTTGCTATTTTTTCTCT
TCACTTAGGCGGTGCTTCCTCTATTGCAGCTAGGTTAAATTTCGCAAGGACTGTGGCTAATATACGGCAT
CAAAAACGTGGCTTCCATAAAATTCCTATGTTTCCA

'GEOME_BXI22309.14_'  TTGACTTGTGCCATTAATAATAGTAATACCAGACATGCACTTTCCTCGGCTAAATAACCTGAGGTTTTGG
TTTGTACCTAATGCATTCTTTTTGTTAGGAGTGTCTGGATTTGTAGAAGGAGGAATGGGTGCCGGCTGAA
CAATCTACCCCCCACTAACTTCAATCGATTTCTTAAGAGACCCATCTATAGATCTTGCTATTTTTTCTCT
TCACTTAGGCGGTGCTTCCTCTATTGCAGCTAGGTTAAATTTCGCAAGGACTGTGGCTAATATACGGCAT
CAAAAACGTGGCTTCCATAAAATTCCTATGTTTCCA

'GEOME_BXI22316.02_'  TTGACTTGTACCTTTAATAATGGTAATACCAGACATGCATTTCCCTCGATTAAATAATTTGAGGTTTTGG
TTTGTACCTAATGCATTTTTTTTGTTAGGAGTGTCTGGATTTGTAGAAGGAGGCATGGGTGCTGGTTGAA
CAATCTACCCCCCACTGACTTCAATCGATTTCTTAAGAGATCCGTCTATAGATCTTGCCATTTTTTCCCT
TCACTTAGGCGGTGCCTCATCTATTGCAGCCAGGTTAAATTTTGCAAGGACTGTGGCTAATATACGGCAT
CAAAAACGTGGTTTCCATAAAATTCCTATGTTTCCA

'GEOME_BXI22318.01_'  TTGACTTGTACCTTTAATAATGGTAATACCAGATATGCATTTCCCTCGATTAAATAATTTGAGGTTTTGG
TTTGTACCTAATGCATTTTTTTTGTTAGGAGTATCTGGATTTGTAGAAGGAGGCATGGGTGCTGGTTGAA
CAATCTACCCCCCACTGACTTCAATCGATTTTTTAAGAGATCCGTCTATAGATCTTGCCATTTTTTCCCT
TCACTTAGGCGGTGCCTCATCTATTGCAGCCAGGTTAAATTTTGCAAGGACTGTGGCTAATATACGGCAT
CAAAAACGTGGTTTCCATAAAATTCCTATGTTTCCA

'GEOME_BXI22318.02_'  TTGACTTGTACCTTTAATAATGGTAATACCAGATATGCATTTCCCTCGATTAAATAATTTGAGGTTTTGG
TTTGTACCTAATGCATTTTTTTTGTTAGGAGTATCTGGATTTGTAGAAGGAGGCATGGGTGCTGGTTGAA
CAATCTACCCCCCACTGACTTCAATCGATTTTTTAAGAGATCCGTCTATAGATCTTGCCATTTTTTCCCT
TCACTTAGGCGGTGCCTCATCTATTGCAGCCAGGTTAAATTTTGCAAGGACTGTGGCTAATATACGGCAT
CAAAAACGTGGTTTCCATAAAATTCCTATGTTTCCA

'GEOME_BXI22318.03_'  TTGACTTGTACCTTTAATAATGGTAATACCAGATATGCATTTCCCTCGATTAAATAATTTGAGGTTTTGG
TTTGTACCTAATGCATTTTTTTTGTTAGGAGTATCTGGATTCGTAGAAGGAGGCATGGGTGCTGGTTGAA
CAATCTATCCCCCACTAACTTCAATCGATTTCTTAAGAGATCCGTCTATAGATCTTGCTATTTTTTCCCT
TCACTTAGGCGGTGCCTCATCTATTGCAGCCAGGTTAAACTTTGCAAGGACTGTGGCTAATATACGGCAT
CAAAAACGTGGCTTCCATAAAATTCCTATGTTTCCA

'GEOME_BXI22318.05_'  TTGACTTGTACCTTTAATAATGGTAATACCAGATATGCATTTCCCTCGATTAAATAATTTGAGGTTTTGG
TTTGTACCTAATGCATTTTTTTTGTTAGGAGTATCTGGATTTGTAGAAGGAGGCATGGGTGCTGGTTGAA
CAATCTACCCCCCACTGACTTCAATCGATTTTTTAAGAGATCCGTCTATAGATCTTGCCATTTTTTCCCT
TCACTTAGGCGGTGCCTCATCTATTGCAGCCAGGTTAAATTTTGCAAGGACTGTGGCTAATATACGGCAT
CAAAAACGTGGTTTCCATAAAATTCCTATGTTTCCA

'GEOME_BXI22318.06_'  TTGACTTGTACCTTTAATAATGGTAATACCAGATATGCATTTCCCTCGATTAAATAATTTGAGGTTTTGG
TTTGTACCTAATGCATTTTTTTTGTTAGGAGTATCTGGATTTGTAGAAGGAGGCATGGGTGCCGGTTGAA
CAATCTACCCCCCACTGACTTCAATCGATTTCTTAAGAGATCCGTCTATAGATCTTGCCATTTTTTCCCT
TCACTTAGGCGGTGCCTCATCTATTGCAGCCAGGTTAAATTTTGCAAGGACTGTGGCTAATATACGGCAT
CAAAAACGTGGTTTCCATAAAATTCCTATGTTTCCA

'GEOME_BXI22318.07_'  TTGACTTGTACCTTTAATAATGGTAATACCAGATATGCATTTCCCTCGATTAAATAATTTGAGGTTTTGG
TTTGTACCTAATGCATTTTTTTTGTTAGGAGTATCTGGATTTGTAGAAGGAGGCATGGGTGCTGGTTGAA
CAATCTACCCCCCACTGACTTCAATCGATTTCTTAAGAGATCCGTCTATAGATCTTGCCATTTTTTCCCT
TCACTTAGGCGGTGCCTCATCTATTGCAGCCAGGTTAAATTTTGCAAGGACTGTGGCTAATATACGGCAT
CAAAAACGTGGTTTCCATAAAATTCCTATGTTTCCA

'GEOME_BXI22318.08_'  TTGACTTGTACCTTTAATAATGGTAATACCAGATATGCATTTCCCTCGATTAAATAATTTGAGGTTTTGG
TTTGTACCTAATGCATTTTTTTTGTTAGGAGTATCTGGATTTGTAGAAGGAGGCATGGGTGCTGGTTGAA
CAATCTACCCCCCACTGACTTCAATCGATTTCTTAAGAGATCCGTCTATAGATCTTGCCATTTTTTCCCT
TCACTTAGGCGGTGCCTCATCTATTGCAGCCAGGTTAAATTTTGCAAGGACTGTGGCTAATATACGGCAT
CAAAAACGTGGTTTCCATAAAATTCCTATGTTTCCA

'GEOME_BXI22318.09_'  TTGACTTGTACCTTTAATAATGGTAATACCAGATATGCATTTCCCTCGATTAAATAATTTGAGGTTTTGG
TTTGTACCTAATGCATTTTTTTTGTTAGGAGTATCCGGATTTGTAGAAGGAGGCATGGGTGCTGGTTGAA
CAATCTACCCCCCACTGACTTCAATCGATTTCTTAAGAGATCCGTCTATAGATCTTGCTATTTTTTCCCT
TCACTTAGGCGGTGCTTCATCTATTGCAGCCAGGTTAAATTTTGCAAGGACTGTGGCTAATATACGGCAT
CAAAAACGTGGTTTCCATAAAATTCCTATGTTTCCA

'GEOME_BXI22318.1_C'  TTGACTTGTACCTTTAATAATGGTAATACCAGATATGCATTTCCCTCGATTAAATAATTTGAGGTTTTGG
TTTGTACCTAATGCATTTTTTTTGTTAGGAGTATCTGGATTTGTAGAAGGAGGCATGGGTGCTGGTTGAA
CAATCTACCCCCCACTGACTTCAATCGATTTCTTAAGAGATCCGTCTATAGATCTTGCCATTTTTTCCCT
TCACTTAGGCGGTGCCTCATCTATTGCAGCCAGGTTAAATTTTGCAAGGACTGTGGCTAATATACGGCAT
CAAAAACGTGGTTTCCATAAAATTCCTATGTTTCCA

'GEOME_BXI22320.04_'  TTGACTTGTACCTTTAATAATGGTAATACCAGATATGCATTTCCCTCGATTAAATAATTTGAGGTTTTGG
TTTGTACCTAATGCATTTTTTTTGTTAGGAGTATCCGGATTTGTAGAAGGAGGCATGGGTGCTGGTTGAA
CAATCTACCCCCCACTGACTTCAATCGATTTCTTAAGAGATCCGTCTATAGATCTTGCTATTTTTTCCCT
TCACTTAGGCGGTGCTTCATCTATTGCAGCCAGGTTAAATTTTGCAAGGACTGTGGCTAATATACGGCAT
CAAAAACGTGGTTTCCATAAAATTCCTATGTTTCCA

'GEOME_BXI22320.08_'  TTGACTTGTACCTTTAATAATGGTAATACCAGATATGCATTTCCCTCGATTAAATAACTTGAGGTTTTGG
TTTGTACCTAATGCATTTTTTTTGTTAGGAGTATCTGGATTTGTAGAAGGCGGTATGGGCGCTGGTTGAA
CAATCTATCCCCCACTGACTTCAATCGATTTTTTAAGAGACCCGTCTATAGATCTTGCTATTTTTTCCCT
TCATTTAGGCGGTGCCTCATCTATTGCAGCCAGGTTAAATTTTGCAAGGACTGTGGCTAATATACGGCAT
CAAAAACGTGGTTTCCATAAAATTCCTATGTTTCCA

'GEOME_BXI22321.01_'  TTGACTTGTACCTTTAATAATGGTAATACCAGATATGCATTTCCCTCGATTAAATAACTTGAGGTTTTGG
TTTGTACCTAATGCATTTTTTTTGTTAGGAGTATCTGGATTTGTAGAAGGCGGTATGGGCGCTGGTTGAA
CAATTTATCCCCCACTGACTTCAATCGATTTTTTAAGAGACCCGTCTATAGATCTTGCTATTTTTTCCCT
TCATTTAGGCGGTGCCTCATCTATTGCAGCCAGGTTAAATTTTGCAAGGACTGTGGCTAATATACGGCAT
CAAAAACGTGGTTTCCATAAAATTCCTATGTTTCCA

'GEOME_BXI22321.03_'  TTGACTTGTACCTTTAATAATGGTAATACCAGATATGCATTTCCCTCGATTAAATAATTTGAGGTTTTGG
TTTGTACCTAATGCATTTTTTTTGTTAGGAGTATCTGGATTTGTAGAAGGAGGCATGGGTGCTGGTTGAA
CAATCTATCCCCCACTGACTTCAATCGATTTCTTAAGAGATCCGTCTATAGATCTTGCCATTTTTTCCCT
TCATTTAGGCGGTGCCTCATCTATTGCAGCCAGGTTAAATTTTGCAAGGACTGTGGCTAATATACGGCAT
CAAAAACGTGGTTTCCATAAAATTCCTATGTTTCCA

'GEOME_BXI22321.05_'  TTGACTTGTACCTTTAATAATGGTAATACCAGATATGCATTTCCCTCGATTAAATAATTTGAGGTTTTGG
TTTGTACCTAATGCATTTTTTTTGTTAGGAGTATCTGGATTTGTAGAAGGAGGCATGGGTGCTGGTTGAA
CAATCTACCCCCCACTGACTTCAATCGATTTCTTAAGAGATCCGTCTATAGATCTTGCCATTTTTTCCCT
TCACTTAGGCGGTGCCTCATCTATTGCAGCCAGGTTAAATTTTGCAAGGACTGTGGCTAATATACGGCAT
CAAAAACGTGGTTTCCATAAAATTCCTATGTTTCCA

'GEOME_BXI22321.12_'  TTGACTTGTACCTTTAATAATGGTAATACCAGATATGCATTTCCCTCGATTAAATAATTTGAGGTTTTGG
TTTGTACCTAATGCATTTTTTTTGTTAGGAGTATCTGGATTTGTAGAAGGAGGCATGGGTGCTGGTTGAA
CAATCTACCCCCCACTGACTTCAATCGATTTCTTAAGAGATCCGTCTATAGATCTTGCCATTTTTTCCCT
TCACTTAGGCGGTGCCTCATCTATTGCAGCCAGGTTAAATTTTGCAAGGACTGTGGCTAATATACGGCAT
CAAAAACGTGGTTTCCATAAAATTCCTATGTTTCCA

'GEOME_BXI22321.18_'  TTGACTTGTACCTTTAATAATGGTAATACCAGATATGCATTTCCCTCGATTAAATAACTTGAGGTTTTGG
TTTGTACCTAATGCATTTTTTTTGTTAGGAGTATCTGGATTTGTAGAAGGCGGTATGGGCGCTGGTTGAA
CAATCTATCCCCCACTGACTTCAATCGATTTTTTAAGAGACCCGTCTATAGATCTTGCTATTTTTTCCCT
TCATTTAGGCGGTGCCTCATCTATTGCAGCCAGGTTAAATTTTGCAAGGACTGTGGCTAATATACGGCAT
CAAAAACGTGGTTTCCATAAAATTCCTATGTTTCCA

'GEOME_BXI22321.19_'  TTGACTTGTACCTTTAATAATGGTAATACCAGATATGCATTTCCCTCGATTAAATAACTTGAGTTTTTGG
TTTGTACCTAATGCATTTTTTTTGTTAGGAGTATCTGGATTTGTAGAAGGCGGTATGGGCGCTGGTTGAA
CAATCTATCCCCCACTGACTTCAATTGATTTTTTAAGAGACCCGTCTATAGATCTTGCTATTTTTTCCCT
TCATTTAGGCGGTGCCTCATCTATTGCAGCCAGGTTAAATTTTGCAAGGACTGTGGCTAATATACGGCAT
CAAAAACGTGGTTTCCATAAAATTCCTATGTTTCCA

'GEOME_BXI22321.23_'  TTGACTTGTACCTTTAATAATGGTAATACCAGATATGCATTTCCCTCGATTAAATAACTTGAGGTTTTGG
TTTGTACCTAATGCATTTTTTTTGTTAGGAGTATCTGGATTTGTAGAAGGCGGTATGGGCGCTGGTTGAA
CAATCTATCCCCCACTGACTTCAATCGATTTTTTAAGAGACCCGTCTATAGATCTTGCTATTTTTTCCCT
TCATTTAGGCGGTGCCTCATCTATTGCAGCCAGGTTAAATTTTGCAAGGACTGTGGCTAATATACGGCAT
CAAAAACGTGGTTTCCATAAAATTCCTATGTTTCCA

'GEOME_BXI22321.2_C'  TTGACTTGTACCTTTAATAATGGTAATACCAGATATGCATTTCCCTCGATTAAATAACTTGAGGTTTTGG
TTTGTACCTAATGCATTTTTTTTGTTAGGAGTATCTGGATTTGTAGAAGGCGGTATGGGCGCTGGTTGAA
CAATCTATCCCCCACTGACTTCAATCGATTTTTTAAGAGACCCGTCTATAGATCTTGCTATTTTTTCCCT
TCATTTAGGCGGTGCCTCATCTATTGCAGCCAGGTTAAATTTTGCAAGGACTGTGGCTAATATACGGCAT
CAAAAACGTGGTTTCCATAAAATTCCTATGTTTCCA

'GEOME_BXI22322.01_'  TTGACTTGTACCTTTAATAATGGTAATACCAGATATGCATTTCCCTCGATTAAATAACTTGAGGTTTTGG
TTTGTACCTAATGCATTTTTTTTGTTAGGAGTATCTGGATTTGTAGAAGGCGGTATGGGCGCTGGTTGAA
CAATCTATCCCCCACTGACTTCAATCGATTTTTTAAGAGACCCGTCTATAGATCTTGCTATTTTTTCCCT
TCATTTAGGCGGTGCCTCATCTATTGCAGCCAGGTTAAATTTTGCAAGGACTGTGGCTAATATACGGCAT
CAAAAACGTGGTTTCCATAAAATTCCTATGTTTCCA

'GEOME_BXI22322.04_'  TTGACTTGTACCTTTAATAATGGTAATACCAGATATGCATTTCCCTCGATTAAATAATTTGAGGTTTTGG
TTTGTACCTAATGCATTTTTTTTGTTAGGAGTATCTGGATTTGTAGAAGGAGGCATGGGTGCTGGTTGAA
CAATCTATCCCCCACTGACTTCAATCGATTTCTTAAGAGATCCGTCTATAGATCTTGCCATTTTTTCCCT
TCACTTAGGCGGTGCCTCATCTATTGCAGCCAGGTTAAATTTTGCAAGGACTGTGGCTAATATACGGCAT
CAAAAACGTGGTTTCCATAAAATTCCTATGTTTCCA

'GEOME_BXI22322.05_'  TTGACTTGTACCTTTAATAATGGTAATACCAGATATGCATTTCCCTCGATTAAATAACTTGAGGTTTTGG
TTTGTACCTAATGCATTTTTTTTGTTAGGAGTATCTGGATTTGTAGAAGGCGGTATGGGCGCTGGTTGAA
CAATCTATCCCCCACTGACTTCAATCGATTTTTTAAGAGACCCGTCTATAGATCTTGCTATTTTTTCCCT
TCATTTAGGCGGTGCCTCATCTATTGCAGCCAGGTTAAATTTTGCAAGGACTGTGGCTAATATACGGCAT
CAAAAACGTGGTTTCCATAAAATTCCTATGTTTCCA

'GEOME_BXI22322.11_'  TTGACTTGTACCTTTAATAATGGTAATACCAGATATGCATTTCCCTCGATTAAATAACTTGAGGTTTTGG
TTTGTACCTAATGCATTTTTTTTGTTAGGAGTATCTGGATTTGTAGAAGGCGGTATGGGCGCTGGTTGAA
CAATCTATCCCCCACTGACTTCAATCGATTTTTTAAGAGACCCGTCTATAGATCTTGCTATTTTTTCCCT
TCATTTAGGCGGTGCCTCATCTATTGCAGCCAGGTTAAATTTTGCAAGGACTGTGGCTAATATACGGCAT
CAAAAACGTGGTTTCCATAAAATTCCTATGTTTCCA

'GEOME_BXI22322.13_'  TTGACTTGTACCTTTAATAATGGTAATACCAGATATGCATTTCCCTCGATTAAATAACTTGAGGTTTTGG
TTTGTACCTAATGCATTTTTTTTGTTAGGAGTATCTGGATTTGTAGAAGGCGGTATGGGCGCTGGTTGAA
CAATCTATCCCCCACTGACTTCAATCGATTTTTTAAGAGACCCGTCTATAGATCTTGCTATTTTTTCCCT
TCATTTAGGCGGTGCCTCATCTATTGCAGCCAGGTTAAATTTTGCAAGGACTGTGGCTAATATACGGCAT
CAAAAACGTGGTTTCCATAAAATTCCTATGTTTCCA

'GEOME_BXI22322.14_'  TTGACTTGTACCTTTAATAATGGTAATACCAGATATGCATTTCCCTCGATTAAATAACTTGAGGTTTTGG
TTTGTACCTAATGCATTTTTTTTGTTAGGAGTATCTGGATTTGTAGAAGGCGGTATGGGCGCTGGTTGAA
CAATCTATCCCCCACTGACTTCAATCGATTTTTTAAGAGACCCGTCTATAGATCTTGCTATTTTTTCCCT
TCATTTAGGCGGTGCCTCATCTATTGCAGCCAGGTTAAATTTTGCAAGGACTGTGGCTAATATACGGCAT
CAAAAACGTGGTTTCCATAAAATTCCTATGTTTCCA

'GEOME_BXI22322.15_'  TTGACTTGTACCTTTAATAATGGTAATACCAGATATGCATTTCCCTCGATTAAATAACTTGAGGTTTTGG
TTTGTACCTAATGCATTTTTTTTGTTAGGAGTATCTGGATTTGTAGAAGGCGGTATGGGCGCTGGTTGAA
CAATCTATCCCCCACTGACTTCAATCGATTTTTTAAGAGACCCGTCTATAGATCTTGCTATTTTTTCCCT
TCATTTAGGCGGTGCCTCATCTATTGCAGCCAGGTTAAATTTTGCAAGGACTGTGGCTAATATACGGCAT
CAAAAACGTGGTTTCCATAAAATTCCTATGTTTCCA

'GEOME_BXI22322.16_'  TTGACTTGTACCTTTAATAATGGTAATACCAGATATGCATTTCCCTCGATTAAATAACTTGAGGTTTTGG
TTTGTACCTAATGCATTTTTTTTGTTAGGAGTATCTGGATTTGTAGAAGGCGGTATGGGCGCTGGTTGAA
CAATCTATCCCCCACTGACTTCAATCGATTTTTTAAGAGACCCGTCTATAGATCTTGCTATTTTTTCCCT
TCATTTAGGCGGTGCCTCATCTATTGCAGCCAGGTTAAATTTTGCAAGGACTGTGGCTAATATACGGCAT
CAAAAACGTGGTTTCCATAAAATTCCTATGTTTCCA

'GEOME_BXI22322.23_'  TTGACTTGTACCTTTAATAATGGTAATACCAGATATGCATTTCCCTCGATTAAATAACTTGAGGTTTTGG
TTTGTACCTAATGCATTTTTTTTGTTAGGAGTATCTGGATTTGTAGAAGGCGGTATGGGCGCTGGTTGAA
CAATCTATCCCCCACTGACTTCAATCGATTTTTTAAGAGACCCGTCTATAGATCTTGCTATTTTTTCCCT
TCATTTAGGCGGTGCCTCATCTATTGCAGCCAGGTTAAATTTTGCAAGGACTGTGGCTAATATACGGCAT
CAAAAACGTGGTTTCCATAAAATTCCTATGTTTCCA

'GEOME_BXI22322.2_C'  TTGACTTGTACCTTTAATAATGGTAATACCAGATATGCATTTCCCTCGATTAAATAACTTGAGGTTTTGG
TTTGTACCTAATGCATTTTTTTTGTTAGGAGTATCTGGATTTGTAGAAGGCGGTATGGGCGCTGGTTGAA
CAATCTATCCCCCACTGACTTCAATCGATTTTTTAAGAGACCCGTCTATAGATCTTGCTATTTTTTCCCT
TCATTTAGGCGGTGCCTCATCTATTGCAGCCAGGTTAAATTTTGCAAGGACTGTGGCTAATATACGGCAT
CAAAAACGTGGTTTCCATAAAATTCCTATGTTTCCA

'GEOME_BXI22324.02_'  TTGACTTGTACCTTTAATAATGGTAATACCAGATATGCATTTCCCTCGATTAAATAACTTGAGGTTTTGG
TTTGTACCTAATGCATTTTTTTTGTTAGGAGTATCTGGATTTGTAGAAGGCGGTATGGGCGCTGGTTGAA
CAATCTATCCCCCACTGACTTCAATCGATTTTTTAAGAGACCCGTCTATAGATCTTGCTATTTTTTCCCT
TCATTTAGGCGGTGCCTCATCTATTGCAGCCAGGTTAAATTTTGCAAGGACTGTGGCTAATATACGGCAT
CAAAAACGTGGTTTCCATAAAATTCCTATGTTTCCA

'GEOME_BXI22324.06_'  TTGACTTGTACCTTTAATAATGGTAATACCAGATATGCATTTCCCTCGATTAAATAACTTGAGGTTTTGG
TTTGTACCTAATGCATTTTTTTTGTTAGGAGTATCTGGATTTGTAGAAGGCGGTATGGGCGCTGGTTGAA
CAATCTATCCCCCACTGACTTCAATCGATTTTTTAAGAGACCCGTCTATAGATCTTGCTATTTTTTCCCT
TCATTTAGGCGGTGCCTCATCTATTGCAGCCAGGTTAAATTTTGCAAGGACTGTGGCTAATATACGGCAT
CAAAAACGTGGTTTCCATAAAATTCCTATGTTTCCA

'GEOME_BXI22324.13_'  TTGACTTGTACCTTTAATAATGGTAATACCAGATATGCATTTCCCTCGATTAAATAATTTGAGGTTTTGG
TTTGTACCTAATGCATTTTTTTTGTTAGGAGTATCTGGATTTGTAGAAGGAGGCATGGGTGCTGGTTGAA
CAATCTACCCCCCACTGACTTCAATCGATTTCTTAAGAGATCCGTCTATAGATCTTGCCATTTTTTCCCT
TCACTTAGGCGGTGCCTCATCTATTGCAGCCAGGTTAAATTTTGCAAGGACTGTGGCTAATATACGGCAT
CAAAAACGTGGTTTCCATAAAATTCCTATGTTTCCA

'GEOME_BXI22324.15_'  TTGACTTGTACCTTTAATAATGGTAATACCAGATATGCATTTCCCTCGATTAAATAACTTGAGGTTTTGG
TTTGTACCTAATGCATTTTTTTTGTTAGGAGTATCTGGATTTGTAGAAGGCGGTATGGGCGCTGGTTGAA
CAATCTATCCCCCACTGACTTCAATCGATTTCTTAAGAGACCCGTCTATAGATCTTGCTATTTTTTCCCT
TCATTTAGGCGGTGCCTCATCTATTGCAGCCAGGTTAAATTTTGCAAGGACTGTGGCTAATATACGGCAT
CAAAAACGTGGTTTCCATAAAATTCCTATGTTTCCA

'GEOME_BXI22328.01_'  TTGACTTGTACCTTTAATAATGGTAATACCAGATATGCATTTCCCTCGATTAAATAACTTGAGGTTTTGG
TTTGTACCTAATGCATTTTTTTTGTTAGGAGTATCTGGATTTGTAGAAGGCGGTATGGGCGCTGGTTGAA
CAATCTATCCCCCACTGACTTCAATCGATTTTTTAAGAGACCCGTCTATAGATCTTGCTATTTTTTCCCT
TCATTTAGGCGGTGCCTCATCTATTGCAGCCAGGTTAAATTTTGCAAGGACTGTGGCTAATATACGGCAT
CAAAAACGTGGTTTCCATAAAATTCCTATGTTTCCA

'GEOME_BXI22328.02_'  TTGACTTGTACCTTTAATAATGGTAATACCAGATATGCATTTCCCTCGATTAAATAACTTGAGGTTTTGG
TTTGTACCTAATGCATTTTTTTTGTTAGGAGTATCTGGATTTGTAGAAGGCGGTATGGGCGCTGGTTGAA
CAATCTATCCCCCACTGACTTCAATCGATTTTTTAAGAGACCCGTCTATAGATCTTGCTATTTTTTCCCT
TCATTTAGGCGGTGCCTCATCTATTGCAGCCAGGTTAAATTTTGCAAGGACTGTGGCTAATATACGGCAT
CAAAAACGTGGTTTCCATAAAATTCCTATGTTTCCA

'GEOME_BXI22328.03_'  TTGACTTGTACCTTTAATAATGGTAATACCAGATATGCATTTCCCTCGATTAAATAACTTGAGGTTTTGG
TTTGTACCTAATGCATTTTTTTTGTTAGGGGTATCTGGATTTGTAGAAGGCGGTATGGGCGCTGGTTGAA
CAATCTATCCCCCACTGACTTCAATCGATTTTTTAAGAGACCCGTCTATAGATCTTGCTATTTTTTCCCT
TCATTTAGGCGGTGCCTCATCTATTGCAGCCAGGTTAAATTTTGCAAGGACTGTGGCTAATATACGGCAT
CAAAAACGTGGTTTCCATAAAATTCCTATGTTTCCA

'GEOME_BXI22328.04_'  TTGACTTGTACCTTTAATAATGGTAATACCAGATATGCATTTCCCTCGATTAAATAACTTGAGGTTTTGG
TTTGTACCTAATGCATTTTTTTTGTTAGGAGTATCTGGATTTGTAGAAGGCGGTATGGGCGCTGGTTGAA
CAATCTATCCCCCACTGACTTCAATCGATTTTTTAAGAGACCCGTCTATAGATCTTGCTATTTTTTCCCT
TCATTTAGGCGGTGCCTCATCTATTGCAGCCAGGTTAAATTTTGCAAGGACTGTGGCTAATATACGGCAT
CAAAAACGTGGTTTCCATAAAATTCCTATGTTTCCA

'GEOME_BXI22328.07_'  TTGACTTGTACCTTTAATAATGGTAATACCAGATATGCATTTCCCTCGATTAAATAACTTGAGGTTTTGG
TTTGTACCTAATGCATTTTTTTTGTTAGGAGTATCTGGATTTGTAGAAGGCGGTATGGGCGCTGGTTGAA
CAATCTATCCCCCACTGACTTCAATCGATTTTTTAAGAGACCCGTCTATAGATCTTGCTATTTTTTCCCT
TCATTTAGGCGGTGCCTCATCTATTGCAGCCAGGTTAAATTTTGCAAGGACTGTGGCTAATATACGGCAT
CAAAAACGTGGTTTCCATAAAATTCCTATGTTTCCA

'GEOME_BXI22328.08_'  TTGACTTGTACCTTTAATAATGGTAATACCAGATATGCATTTCCCTCGATTAAATAATTTGAGGTTTTGG
TTTGTACCTAATGCATTTTTTTTGTTAGGAGTATCTGGATTTGTAGAAGGCGGTATGGGCGCTGGTTGAA
CAATCTATCCCCCACTGACTTCAATCGATTTTTTAAGAGACCCGTCTATAGATCTTGCTATTTTTTCCCT
TCATTTAGGCGGTGCCTCATCTATTGCAGCCAGGTTAAATTTTGCAAGTACTGTGGCTAATATACGGCAT
CAAAAACGTGGTTTCCATAAAATTCCTATGTTTCCA

'GEOME_BXI22328.09_'  TTGACTTGTACCTTTAATAATGGTAATACCAGATATGCATTTCCCTCGATTAAATAACTTGAGGTTTTGG
TTTGTACCTAATGCATTTTTTTTGTTAGGAGTATCTGGATTTGTAGAAGGAGGTATGGGCGCTGGTTGAA
CAATCTATCCCCCACTGACTTCAATCGATTTTTTAAGAGACCCGTCTATAGATCTTGCTATTTTTTCCCT
TCATTTAGGCGGTGCCTCATCTATTGCAGCCAGGTTAAATTTTGCAAGGACTGTGGCTAATATACGGCAT
CAAAAACGTGGTTTCCATAAAATTCCTATGTTTCCA

'GEOME_BXI22328.11_'  TTGACTTGTACCTTTAATAATGGTAATACCAGATATGCATTTCCCTCGATTAAATAACTTGAGGTTTTGG
TTTGTACCTAATGCATTTTTTTTGTTAGGAGTATCTGGATTTGTAGAAGGCGGTATGGGCGCTGGTTGAA
CAATCTATCCCCCACTGACTTCAATCGATTTTTTAAGAGACCCGTCTATAGATCTTGCTATTTTTTCCCT
TCATTTAGGCGGTGCCTCATCTATTGCAGCCAGGTTAAATTTTGCAAGGACTGTGGCTAATATACGGCAT
CAAAAACGTGGTTTCCATAAAATTCCTATGTTTCCA

'GEOME_BXI22328.1_C'  TTGACTTGTACCTTTAATAATGGTAATACCAGATATGCATTTCCCTCGATTAAATAACTTGAGGTTTTGG
TTTGTACCTAATGCATTTTTTTTGTTAGGAGTATCTGGATTTGTAGAAGGCGGTATGGGCGCTGGTTGAA
CAATCTATCCCCCACTGACTTCAATCGATTTTTTAAGAGACCCGTCTATAGATCTTGCTATTTTTTCCCT
TCATTTAGGCGGTGCCTCATCTATTGCAGCCAGGTTAAATTTTGCAAGGACTGTGGCTAATATACGGCAT
CAAAAACGTGGTTTCCATAAAATTCCTATGTTTCCA

'GEOME_BXI22330.02_'  TTGACTTGTACCTTTAATAATGGTAATACCAGATATGCATTTCCCTCGATTAAATAATTTGAGGTTTTGG
TTTGTACCTAATGCATTTTTTTTGTTAGGAGTATCTGGATTTGTAGAAGGAGGCATGGGTGCTGGTTGAA
CAATCTACCCCCCACTGACTTCAATCGATTTCTTAAGAGATCCGTCTATAGATCTTGCCATTTTTTCCCT
TCACTTAGGCGGTGCCTCATCTATTGCAGCCAGGTTAAATTTTGCAAGGACTGTGGCTAATATACGGCAT
CAAAAACGTGGTTTCCATAAAATTCCTATGTTTCCA

'GEOME_BXI22330.03_'  TTGACTTGTACCTTTAATAATGGTAATACCAGATATGCATTTCCCTCGATTAAATAATTTGAGGTTTTGG
TTTGTACCTAATGCATTTTTTTTGTTAGGAGTATCTGGATTTGTAGAAGGAGGCATGGGTGCTGGTTGAA
CAATCTACCCCCCACTGACTTCAATCGATTTCTTAAGAGATCCGTCTATAGATCTTGCCATTTTTTCCCT
TCACTTAGGCGGTGCCTCATCTATTGCAGCCAGGTTAAATTTTGCAAGGACTGTGGCTAATATACGGCAT
CAAAAACGTGGTTTCCATAAAATTCCTATGTTTCCA

'GEOME_BXI22330.06_'  TTGACTTGTACCTTTAATAATGGTAATACCAGATATGCATTTCCCTCGATTAAATAATTTGAGGTTTTGG
TTTGTACCTAATGCATTTTTTTTGTTAGGAGTATCTGGATTTGTAGAAGGAGGCATGGGTGCTGGTTGAA
CAATCTACCCCCCACTGACTTCAATCGATTTCTTAAGAGATCCGTCTATAGATCTTGCCATTTTTTCCCT
TCACTTAGGCGGTGCCTCATCTATTGCAGCCAGGTTAAATTTTGCAAGGACTGTGGCTAATATACGGCAT
CAAAAACGTGGTTTCCATAAAATTCCTATGTTTCCA

'GEOME_BXI22330.07_'  TTGACTTGTACCTTTAATAATGGTAATACCAGATATGCATTTCCCTCGATTAAATAATTTGAGGTTTTGG
TTTGTACCTAATGCATTTTTTTTGTTAGGAGTATCTGGATTTGTAGAAGGAGGCATGGGTGCTGGTTGAA
CAATCTACCCCCCACTGACTTCAATCGATTTCTTAAGAGATCCGTCTATAGATCTTGCCATTTTTTCCCT
TCACTTAGGCGGTGCCTCATCTATTGCAGCCAGGTTAAATTTTGCAAGGACTGTGGCTAATATACGGCAT
CAAAAACGTGGTTTCCATAAAATTCCTATGTTTCCA

'GEOME_BXI22331.01_'  TTGACTTGTACCTTTAATAATGGTAATACCAGATATACATTTCCCTCGATTAAATAATTTGAGCTTTTGG
TTTGTACCTAATGCATTTTTTTTGTTAGGAGTATCTGGATTTGTAGAAGGAGGTATGGGTGCTGGTTGAA
CAATCTACCCCCCACTGACTTCAATCGATTTCTTAAGAGATCCGTCTATAGATCTTGCCATTTTTTCCCT
TCACTTAGGCGGTGCCTCATCTATTGCAGCCAGGTTAAATTTTGCAAGGACTGTGGCTAATATACGGCAT
CAAAAACGTGGTTTCCATAAAATTCCTATGTTTCCA

'GEOME_BXI22331.02_'  TTGACTTGTACCTTTAATAATGGTAATACCAGATATGCATTTCCCTCGATTAAATAACTTGAGGTTTTGG
TTTGTACCTAATGCATTTTTTTTGTTAGGAGTATCTGGATTTGTAGAAGGCGGTATGGGCGCTGGTTGAA
CAATCTATCCCCCACTGACTTCAATCGATTTTTTAAGAGACCCGTCTATAGATCTTGCTATTTTTTCCCT
TCATTTAGGCGGTGCCTCATCTATTGCAGCCAGGTTAAATTTTGCAAGGACTGTGGCTAATATACGGCAT
CAAAAACGTGGTTTCCATAAAATTCCTATGTTTCCA

'GEOME_BXI22331.04_'  TTGACTTGTACCTTTAATAATGGTAATACCAGATATGCATTTCCCTCGATTAAATAATTTGAGGTTTTGG
TTTGTACCTAATGCATTTTTTTTGTTAGGGGTATCTGGATTTGTAGAAGGAGGCATGGGTGCTGGTTGAA
CAATCTATCCCCCACTGACTTCAATCGATTTCTTAAGAGATCCGTCTATAGATCTTGCCATTTTTTCCCT
TCACTTAGGCGGTGCCTCATCTATTGCAGCCAGGTTAAATTTTGCAAGGACTGTGGCTAATATACGGCAT
CAAAAACGTGGTTTCCATAAAATTCCTATGTTTCCA

'GEOME_BXI22332.02_'  TTGACTTGTACCTTTAATAATGGTAATACCAGATATGCATTTCCCTCGATTAAATAACTTGAGGTTTTGG
TTTGTACCTAATGCATTTTTTTTGTTAGGAGTATCTGGATTTGTAGAAGGCGGTATGGGCGCTGGTTGAA
CAATCTATCCCCCACTGACTTCAATCGATTTTTTAAGAGACCCGTCTATAGATCTTGCTATTTTTTCCCT
TCATTTAGGCGGTGCCTCATCTATTGCAGCCAGGTTAAATTTTGCAAGGACTGTGGCTAATATACGGCAT
CAAAAACGTGGTTTCCATAAAATTCCTATGTTTCCA

'GEOME_BXI22335.01_'  TTGACTTGTACCTTTAATAATGGTAATACCAGATATGCATTTCCCTCGATTAAATAATTTGAGGTTTTGG
TTTGTACCTAATGCATTTTTTTTGTTAGGAGTATCTGGATTTGTAGAAGGAGGCATGGGTGCTGGTTGAA
CAATCTACCCCCCACTGACTTCAATCGATTTCTTAAGAGATCCGTCTATAGATCTTGCCATTTTTTCCCT
TCACTTAGGCGGTGCCTCATCTATTGCAGCCAGGTTAAATTTTGCAAGGACTGTGGCTAATATACGGCAT
CAAAAACGTGGTTTCCATAAAATTCCTATGTTTCCA

'GEOME_BXI22335.02_'  TTGACTTGTACCTTTAATAATGGTAATACCAGATATGCATTTCCCTCGATTAAATAATTTGAGGTTTTGG
TTTGTACCTAATGCATTTTTTTTGTTAGGAGTATCTGGATTTGTAGAAGGAGGCATGGGTGCTGGTTGAA
CAATCTACCCCCCACTGACTTCAATCGATTTCTTAAGAGATCCGTCTATAGATCTTGCCATTTTTTCCCT
TCACTTAGGCGGTGCCTCATCTATTGCAGCCAGGTTAAATTTTGCAAGGACTGTGGCTAATATACGGCAT
CAAAAACGTGGTTTCCATAAAATTCCTATGTTTCCA

'GEOME_BXI22335.05_'  TTGACTTGTACCTTTAATAATGGTAATACCAGACATGCATTTCCCTCGATTAAATAATTTGAGGTTTTGG
TTTGTACCTAATGCATTTTTTTTGTTAGGAGTATCTGGGTTTGTAGAAGGAGGCATGGGTGCTGGTTGAA
CAATCTACCCCCCACTGACTTCAATCGATTTCTTAAGAGATCCGTCTATAGATCTTGCCATTTTTTCCCT
TCACTTAGGCGGTGCCTCATCTATTGCAGCCAGGTTAAATTTTGCAAGGACTGTGGCTAATATACGGCAT
CAAAAACGTGGTTTCCATAAAATTCCTATGTTTCCA

'GEOME_BXI22335.09_'  TTGACTTGTACCTTTAATAATGGTAATACCAGATATGCATTTCCCTCGATTAAATAATTTGAGGTTTTGG
TTTGTACCTAATGCATTTTTTTTGTTAGGAGTATCTGGATTTGTAGAAGGAGGCATGGGTGCTGGTTGAA
CAATCTACCCCCCACTGACTTCAATCGATTTCTTAAGAGATCCGTCTATAGATCTTGCCATTTTTTCCCT
TCACTTAGGCGGTGCCTCATCTATTGCAGCCAGGTTAAATTTTGCAAGGACTGTGGCTAATATACGGCAT
CAAAAACGTGGTTTCCATAAAATTCCTATGTTTCCA

'GEOME_BXI22335.11_'  TTGACTTGTACCTTTAATAATGGTAATACCAGATATGCATTTCCCTCGATTAAATAATTTGAGGTTTTGG
TTTGTACCTAATGCATTTTTTTTGTTAGGAGTATCTGGATTTGTAGAAGGAGGCATGGGTGCTGGTTGAA
CAATCTACCCCCCACTGACTTCAATCGATTTCTTAAGAGATCCGTCTATAGATCTTGCCATTTTTTCCCT
TCACTTAGGCGGTGCCTCATCTATTGCAGCCAGGTTAAATTTTGCAAGGACTGTGGCTAATATACGGCAT
CAAAAACGTGGTTTCCATAAAATTCCTATGTTTCCA

'GEOME_BXI22335.12_'  TTGACTTGTACCTTTAATAATGGTAATACCAGATATGCATTTCCCTCGATTAAATAATTTGAGGTTTTGG
TTTGTACCTAATGCATTTTTTTTGTTAGGAGTATCTGGATTTGTAGAAGGAGGCATGGGTGCTGGTTGAA
CAATCTACCCCCCACTGACTTCAATCGATTTCTTAAGAGATCCGTCTATAGATCTTGCCATTTTTTCCCT
TCACTTAGGCGGTGCCTCATCTATTGCAGCCAGGTTAAATTTTGCAAGGACTGTGGCTAATATACGGCAT
CAAAAACGTGGTTTCCATAAAATTCCTATGTTTCCA

'GEOME_BXI22335.13_'  TTGACTTGTACCTTTAATAATGGTAATACCAGACATGCATTTCCCTCGATTAAATAATTTGAGGTTTTGG
TTTGTACCTAATGCATTTTTTTTGTTAGGAGTATCTGGATTTGTAGAGGGAGGCATGGGTGCTGGTTGAA
CAATCTACCCCCCACTGACTTCAATCGATTTCTTAAGAGATCCGTCTATAGATCTTGCCATTTTTTCCCT
TCACTTAGGCGGTGCCTCATCTATTGCAGCCAGGTTAAATTTTGCAAGGACTGTGGCTAATATACGGCAT
CAAAAACGTGGTTTCCATAAAATTCCTATGTTTCCA

'GEOME_BXI22335.15_'  TTGACTTGTACCTTTAATAATGGTAATACCAGATATGCATTTCCCTCGATTAAATAATTTGAGGTTTTGG
TTTGTACCTAATGCATTTTTTTTGTTAGGAGTATCTGGATTTGTAGAAGGAGGCATGGGTGCTGGTTGAA
CAATCTACCCCCCACTGACTTCAATCGATTTCTTAAGAGATCCGTCTATAGATCTTGCCATTTTTTCCCT
TCACTTAGGCGGTGCCTCATCTATTGCAGCCAGGTTAAATTTTGCAAGGACTGTGGCTAATATACGGCAT
CAAAAACGTGGTTTCCATAAAATTCCTATGTTTCCA

'GEOME_BXI22337.01_'  TTGACTTGTACCTTTAATAATGGTAATACCAGATATGCATTTCCCTCGATTAAATAACTTGAGGTTTTGG
TTTGTACCTAATGCATTTTTTTTGTTAGGAGTATCTGGATTTGTAGAAGGCGGTATGGGCGCTGGTTGAA
CAATCTATCCCCCACTGACTTCAATCGATTTTTTAAGAGACCCGTCTATAGATCTTGCTATTTTTTCCCT
TCATTTAGGCGGTGCCTCATCTATTGCAGCCAGGTTAAATTTTGCAAGGACTGTGGCTAATATACGGCAT
CAAAAACGTGGTTTCCATAAAATTCCTATGTTTCCA

'GEOME_BXI22337.02_'  TTGACTTGTACCTTTAATAATGGTAATACCAGATATGCATTTCCCTCGATTAAATAACTTGAGGTTTTGG
TTTGTACCTAATGCATTTTTTTTGTTAGGAGTATCTGGATTTGTAGAAGGCGGTATGGGCGCTGGTTGAA
CAATCTATCCCCCACTGACTTCAATCGATTTTTTAAGAGACCCGTCTATAGATCTTGCTATTTTTTCCCT
TCATTTAGGCGGTGCCTCATCTATTGCAGCCAGGTTAAATTTTGCAAGGACTGTGGCTAATATACGGCAT
CAAAAACGTGGTTTCCATAAAATTCCTATGTTTCCA

'GEOME_BXI22337.03_'  TTGACTTGTACCTTTAATAATGGTAATACCAGATATGCATTTCCCTCGATTAAATAACTTGAGGTTTTGG
TTTGTACCTAATGCATTTTTTTTGTTAGGAGTATCTGGATTTGTAGAAGGCGGTATGGGCGCTGGTTGAA
CAATCTATCCTCCACTGACTTCAATCGATTTTTTAAGAGACCCGTCTATAGATCTTGCTATTTTTTCCCT
TCATTTAGGCGGTGCCTCATCTATTGCAGCCAGGTTAAATTTTGCAAGGACTGTGGCTAATATACGGCAT
CAAAAACGTGGTTTCCATAAAATTCCTATGTTTCCA

'GEOME_BXI22337.04_'  TTGACTTGTACCTTTAATAATGGTAATACCAGATATGCATTTCCCTCGATTAAATAACTTGAGGTTTTGG
TTTGTACCTAATGCATTTTTTTTGTTAGGAGTATCTGGATTTGTAGAAGGCGGTATGGGCGCTGGTTGAA
CAATCTATCCCCCACTGACTTCAATCGATTTTTTAAGAGACCCGTCTATAGATCTTGCTATTTTTTCCCT
TCATTTAGGCGGTGCCTCATCTATTGCAGCCAGGTTAAATTTTGCAAGGACTGTGGCTAATATACGGCAT
CAAAAACGTGGTTTCCATAAAATTCCTATGTTTCCA

'GEOME_BXI22337.05_'  TTGACTTGTACCTTTAATAATGGTAATACCAGATATGCATTTCCCTCGATTAAATAACTTGAGGTTTTGG
TTTGTACCTAATGCATTTTTTTTGTTAGGAGTATCTGGATTTGTAGAAGGCGGTATGGGCGCTGGTTGAA
CAATCTATCCCCCACTGACTTCAATCGATTTTTTAAGAGACCCGTCTATAGATCTTGCTATTTTTTCCCT
TCATTTAGGCGGTGCCTCATCTATTGCAGCCAGGTTAAATTTTGCAAGGACTGTGGCTAATATACGGCAT
CAAAAACGTGGTTTCCATAAAATTCCTATGTTTCCA

'GEOME_BXI22337.06_'  TTGACTTGTACCTTTAATAATGGTAATACCAGATATGCATTTCCCTCGATTAAATAACTTGAGGTTTTGG
TTTGTACCTAATGCATTTTTTTTGTTAGGAGTATCTGGATTTGTAGAAGGCGGTATGGGCGCTGGTTGAA
CAATCTATCCCCCACTGACTTCAATCGATTTTTTAAGAGACCCGTCTATAGATCTTGCTATTTTTTCCCT
TCATTTAGGCGGTGCCTCATCTATTGCAGCCAGGTTAAATTTTGCAAGGACTGTGGCTAATATACGGCAT
CAAAAACGTGGTTTCCATAAAATTCCTATGTTTCCA

'GEOME_BXI22337.07_'  TTGACTTGTACCTTTAATAATGGTAATACCAGATATGCATTTCCCTCGATTAAATAACTTGAGGTTTTGG
TTTGTACCTAATGCATTTTTTTTGTTAGGAGTATCTGGATTTGTAGAAGGCGGTATGGGCGCTGGTTGAA
CAATCTATCCCCCACTGACTTCAATCGATTTTTTAAGAGACCCGTCTATAGATCTTGCTATTTTTTCCCT
TCATTTAGGCGGTGCCTCATCTATTGCAGCCAGGTTAAATTTTGCAAGGACTGTGGCTAATATACGGCAT
CAAAAACGTGGTTTCCATAAAATTCCTATGTTTCCA

'GEOME_BXI22339.03_'  TTGACTTGTACCTTTAATAATGGTAATACCAGATATGCATTTCCCTCGATTAAATAATTTGAGGTTTTGG
TTTGTACCTAATGCATTTTTTTTGTTAGGAGTATCTGGATTTGTAGAAGGGGGCATGGGTGCTGGTTGAA
CAATCTACCCACCACTGACTTCAATCGATTTCTTAAGAGATCCGTCTATAGATCTTGCCATTTTTTCCCT
TCACTTAGGCGGTGCCTCATCTATTGCAGCCAGGTTAAATTTTGCAAGGACTGTGGCTAATATACGGCAT
CAAAAACGTGGTTTCCATAAAATTCCTATGTTTCCA

'GEOME_BXI22339.07_'  TTGACTTGTACCTTTAATAATGGTAATACCAGATATGCATTTCCCTCGATTAAATAATTTGAGGTTTTGG
TTTGTACCTAATGCATTTTTTTTGTTAGGAGTATCTGGATTCGTAGAAGGAGGCATGGGTGCTGGTTGAA
CAATCTATCCCCCACTAACTTCAATCGATTTCTTAAGAGATCCGTCTATAGATCTTGCTATTTTTTCCCT
TCACTTAGGCGGTGCCTCATCTATTGCAGCCAGGTTAAACTTTGCAAGGACTGTGGCTAATATACGGCAT
CAAAAACGTGGCTTCCATAAAATTCCTATGTTTCCA

'GEOME_BXI22339.08_'  TTGACTTGTACCTTTAATAATGGTAATACCAGATATGCATTTCCCTCGATTAAATAATTTGAGGTTTTGG
TTTGTACCTAATGCATTTTTTTTGTTAGGAGTATCTGGATTTGTAGAAGGAGGCATGGGTGCTGGTTGAA
CAATCTACCCCCCACTGACTTCAATCGATTTCTTAAGAGATCCGTCTATAGATCTTGCCATTTTTTCCCT
TCACTTAGGCGGTGCCTCATCTATTGCAGCCAGGTTAAATTTTGCAAGGACTGTGGCTAATATACGGCAT
CAAAAACGTGGTTTCCATAAAATTCCTATGTTTCCA

'GEOME_BXI22339.11_'  TTGACTTGTACCTTTAATAATGGTAATACCAGATATACATTTCCCTCGATTAAATAATTTGAGCTTTTGG
TTTGTACCTAATGCATTTTTTTTGTTAGGAGTATCTGGATTTGTAGAAGGAGGTATGGGTGCTGGTTGAA
CAATCTACCCCCCACTGACTTCAATCGATTTCTTAAGAGATCCGTCTATAGATCTTGCCATTTTTTCCCT
TCACTTAGGCGGTGCCTCATCTATTGCAGCCAGGTTAAATTTTGCAAGGACTGTGGCTAATATACGGCAT
CAAAAACGTGGTTTCCATAAAATTCCTATGTTTCCA

'GEOME_BXI22339.13_'  TTGACTTGTACCTTTAATAATGGTAATACCAGATATGCATTTCCCTCGATTAAATAATTTGAGGTTTTGG
TTTGTACCTAATGCATTTTTTTTGTTAGGAGTATCTGGATTTGTAGAAGGAGGCATGGGTGCTGGCTGAA
CAATCTACCCCCCACTGACTTCAATCGATTTCTTAAGAGATCCGTCTATAGATCTTGCCATTTTTTCCCT
TCACTTAGGCGGTGCCTCATCTATTGCAGCCAGGTTAAATTTTGCAAGGACTGTGGCTAATATACGGCAT
CAAAAACGTGGTTTCCATAAAATTCCTATGTTTCCA

'GEOME_BXI22339.14_'  TTGACTTGTACCTTTAATAATGGTAATACCAGATATGCATTTCCCTCGATTAAATAATTTGAGGTTTTGG
TTTGTACCTAATGCATTTTTTTTGTTAGGAGTATCTGGATTTGTAGAAGGAGGCATGGGTGCTGGTTGAA
CAATCTACCCCCCACTGACTTCAATCGATTTCTTAAGAGATCCGTCTATAGATCTTGCCATTTTTTCCCT
TCACTTAGGCGGTGCCTCATCTATTGCAGCCAGGTTAAATTTTGCAAGGACTGTGGCTAATATACGGCAT
CAAAAACGTGGTTTCCATAAAATTCCTATGTTTCCA

'GEOME_BXI22339.17_'  TTGACTTGTACCTTTAATAATGGTAATACCAGATATGCATTTCCCTCGATTAAATAATTTGAGGTTTTGG
TTTGTACCTAATGCATTTTTTTTGTTAGGAGTATCTGGATTTGTAGAAGGAGGCATGGGTGCTGGTTGAA
CAATCTACCCCCCACTGACTTCAATCGATTTCTTAAGAGATCCGTCTATAGATCTTGCCATTTTTTCCCT
TCACTTAGGCGGTGCCTCATCTATTGCAGCCAGGTTAAATTTTGCAAGGACTGTGGCTAATATACGGCAT
CAAAAACGTGGTTTCCATAAAATTCCTATGTTTCCA

'GEOME_BXI22339.2_C'  TTGACTTGTACCTTTAATAATGGTAATACCAGATATGCATTTCCCTCGATTAAATAATTTGAGGTTTTGG
TTTGTACCTAATGCATTTTTTTTGTTAGGAGTATCTGGATTTGTAGAAGGAGGCATGGGTGCTGGTTGAA
CAATCTACCCCCCACTGACTTCAATCGATTTCTTAAGAGATCCGTCTATAGATCTTGCCATTTTTTCCCT
TCATATAGGCGGTGCCTCATCTATTGCAGCCAGGTTAAATTTTGCAAGGACTGTGGCTAATATACGGCAT
CAAAAACGTGGTTTCCATAAAATTCCTATGTTTCCA

'GEOME_BXI22341.01_'  TTGACTTGTACCTTTAATAATGGTAATACCAGATATGCATTTCCCTCGATTAAATAACTTGAGGTTTTGG
TTTGTACCTAATGCATTTTTTTTGTTAGGAGTATCTGGATTTGTAGAGGGCGGTATGGGCGCTGGTTGAA
CAATCTATCCCCCACTGACTTCAATCGATTTTTTAAGAGACCCGTCTATAGATCTTGCTATTTTTTCCCT
TCATTTAGGCGGTGCCTCATCTATTGCAGCCAGGTTAAATTTTGCAAGGACTGTGGCTAATATACGGCAT
CAAAAACGTGGTTTCCATAAAATTCCTATGTTTCCA

'GEOME_BXI22341.04_'  TTGACTTGTACCTTTAATAATGGTAATACCAGATATGCATTTCCCTCGATTAAATAACTTGAGGTTTTGG
TTTGTACCTAATGCATTTTTTTTGTTAGGAGTATCTGGATTTGTAGAAGGCGGTATGGGCGCTGGTTGAA
CAATCTATCCCCCACTGACTTCAATCGATTTTTTAAGAGACCCGTCTATAGATCTTGCTATTTTTTCCCT
TCATTTAGGCGGTGCCTCATCTATTGCAGCCAGGTTAAATTTTGCAAGGACTGTGGCTAATATACGGCAT
CAAAAACGTGGTTTCCATAAAATTCCTATGTTTCCA

'GEOME_BXI22341.05_'  TTGACTTGTACCTTTAATAATGGTAATACCAGATATGCATTTCCCTCGATTAAATAACTTGAGGTTTTGG
TTTGTACCTAATGCATTTTTTTTGTTAGGAGTATCTGGATTTGTAGAAGGCGGCATGGGCGCTGGTTGAA
CAATCTATCCTCCACTGACTTCAATCGATTTTTTAAGAGACCCGTCTATAGATCTTGCTATTTTTTCCCT
TCATTTAGGCGGTGCCTCATCTATTGCAGCCAGGTTAAATTTTGCAAGGACTGTAGCTAATATACGGCAT
CAAAAACGTGGTTTCCATAAAATTCCTATGTTTCCA

'GEOME_BXI22341.06_'  TTGACTTGTACCTTTAATAATGGTAATACCAGATATGCATTTCCCTCGATTAAATAACTTGAGGTTTTGG
TTTGTACCTAATGCATTTTTTTTGTTAGGAGTATCTGGATTTGTAGAAGGCGGTATGGGCGCTGGTTGAA
CAATCTATCCCCCACTGACTTCAATCGATTTTTTAAGAGACCCGTCTATAGATCTTGCTATTTTTTCCCT
TCATTTAGGCGGTGCCTCATCTATTGCAGCCAGGTTAAATTTTGCAAGGACTGTGGCTAATATACGGCAT
CAAAAACGTGGTTTCCATAAAATTCCTATGTTTCCA

'GEOME_BXI22341.07_'  TTGACTTGTACCTTTAATAATGGTAATACCAGATATGCATTTCCCTCGATTAAATAACTTGAGGTTTTGG
TTTGTACCTAATGCATTTTTTTTGTTAGGAGTATCTGGATTTGTAGAAGGCGGTATGGGCGCTGGTTGAA
CAATCTATCCCCCACTGACTTCAATCGATTTTTTAAGAGACCCGTCTATAGATCTTGCTATTTTTTCCCT
TCATTTAGGCGGTGCCTCATCTATTGCAGCCAGGTTAAATTTTGCAAGGACTGTGGCTAATATACGGCAT
CAAAAACGTGGTTTCCATAAAATTCCTATGTTTCCA

'GEOME_BXI22341.08_'  TTGACTTGTACCTTTAATAATGGTAATACCAGATATGCATTTCCCTCGATTAAATAACTTGAGGTTTTGG
TTTGTACCTAATGCATTTTTTTTGTTAGGAGTATCTGGATTTGTAGAAGGCGGTATGGGCGCTGGTTGAA
CAATCTATCCCCCACTGACTTCAATCGATTTTTTAAGAGACCCGTCTATAGATCTTGCTATTTTTTCCCT
TCATTTAGGCGGTGCCTCATCTATTGCAGCCAGGTTAAATTTTGCAAGGACTGTGGCTAATATACGGCAT
CAAAAACGTGGTTTCCATAAAATTCCTATGTTTCCA

'GEOME_BXI22341.09_'  TTGACTTGTACCTTTAATAATGGTAATACCAGATATGCATTTCCCTCGATTAAATAACTTGAGGTTTTGG
TTTGTACCTAATGCATTTTTTTTGTTAGGAGTATCTGGATTTGTAGAAGGCGGTATGGGCGCTGGTTGAA
CAATCTACCCCCCACTGACTTCAATCGATTTTTTAAGAGACCCGTCTATAGATCTTGCTATTTTTTCCCT
TCATTTAGGCGGTGCCTCATCTATTGCAGCCAGGTTAAATTTTGCAAGGACTGTGGCTAATATACGGCAT
CAAAAACGTGGTTTCCATAAAATTCCTATGTTTCCA

'GEOME_BXI22344.01_'  TTGACTTGTACCTTTAATAATGGTAATACCAGATATGCATTTCCCTCGATTAAATAACTTGAGGTTTTGG
TTTGTACCTAATGCATTTTTTTTGTTAGGAGTATCTGGATTTGTAGAAGGCGGTATGGGCGCTGGTTGAA
CAATCTATCCCCCACTGACTTCAATCGATTTTTTAAGAGACCCGTCTATAGATCTTGCTATTTTTTCCCT
TCATTTAGGCGGTGCCTCATCTATTGCAGCCAGGTTAAATTTTGCAAGGACTGTGGCTAATATACGGCAT
CAAAAACGTGGTTTCCATAAAATTCCTATGTTTCCA

'GEOME_BXI22344.02_'  TTGACTTGTACCTTTAATAATGGTAATACCAGATATGCATTTCCCTCGATTAAATAATTTGAGGTTTTGG
TTTGTACCTAATGCATTTTTTTTGTTAGGAGTATCTGGATTTGTAGAAGGAGGCATGGGTGCTGGTTGAA
CAATCTACCCCCCACTGACTTCAATCGATTTCTTAAGAGATCCGTCTATAGATCTTGCCATTTTTTCCCT
TCACTTAGGCGGTGCCTCATCTATTGCAGCCAGGTTAAATTTTGCAAGGACTGTGGCTAATATACGGCAT
CAAAAACGTGGTTTCCATAAAATTCCTATGTTTCCA

'GEOME_BXI22344.03_'  TTGACTTGTACCTTTAATAATGGTAATACCAGATATGCATTTCCCTCGATTAAATAATTTGAGGTTTTGG
TTTGTACCTAATGCATTTTTTTTGTTAGGAGTATCTGGATTTGTAGAAGGAGGCATGGGTGCTGGTTGAA
CAATCTACCCCCCACTGACTTCAATCGATTTCTTAAGAGATCCGTCTATAGATCTTGCCATTTTTTCCCT
TCACTTAGGCGGTGCCTCATCTATTGCAGCCAGGTTAAATTTTGCAAGGACTGTGGCTAATATACGGCAT
CAAAAACGTGGTTTCCATAAAATTCCTATGTTTCCA

'GEOME_BXI22344.07_'  TTGACTTGTACCTTTAATAATGGTAATACCAGACATGCATTTCCCTCGATTAAATAATTTGAGGTTTTGG
TTTGTACCTAATGCATTTTTTTTGTTAGGAGTATCTGGATTTGTAGAAGGAGGCATGGGTGCTGGTTGAA
CAATCTACCCCCCACTGACTTCAATCGATTTCTTAAGAGATCCGTCTATAGATCTTGCCATTTTTTCCCT
TCACTTAGGCGGTGCCTCATCTATTGCAGCCAGGTTAAATTTTGCAAGGACTGTGGCTAATATACGGCAT
CAAAAACGTGGTTTCCATAAAATTCCTATGTTTCCA

'GEOME_BXI22344.09_'  TTGACTTGTACCTTTAATAATGGTAATACCAGATATGCATTTCCCTCGATTAAATAACTTGAGGTTTTGG
TTTGTACCTAATGCATTTTTTTTGTTAGGAGTATCTGGATTTGTAGAAGGCGGTATGGGCGCTGGTTGAA
CAATCTATCCCCCACTGACTTCAATCGATTTTTTAAGAGACCCGTCTATAGATCTTGCTATTTTTTCCCT
TCATTTAGGCGGTGCCTCATCTATTGCAGCCAGGTTAAATTTTGCAAGGACTGTGGCTAATATACGGCAT
CAAAAACGTGGTTTCCATAAAATTCCTATGTTTCCA

'GEOME_BXI22344.11_'  TTGACTTGTACCTTTAATAATGGTAATACCAGATATGCATTTCCCTCGATTAAATAACTTGAGGTTTTGG
TTTGTACCTAATGCATTTTTTTTGTTAGGAGTATCTGGATTTGTAGAAGGCGGTATGGGCGCTGGTTGAA
CAATCTATCCCCCACTGACTTCAATCGATTTTTTAAGAGACCCGTCTATAGATCTTGCTATTTTTTCCCT
TCATTTAGGCGGTGCCTCATCTATTGCAGCCAGGTTAAATTTTGCAAGGACTGTGGCTAATATACGGCAT
CAAAAACGTGGTTTCCATAAAATTCCTATGTTTCCA

'GEOME_BXI22344.12_'  TTGACTTGTACCTTTAATAATGGTAATACCAGATATGCATTTCCCTCGATTAAATAATTTGAGGTTTTGG
TTTGTACCTAATGCATTTTTTTTGTTAGGAGTATCTGGATTTGTAGAAGGAGGCATGGGTGCTGGTTGAA
CAATCTACCCCCCACTGACTTCAATCGATTTCTTAAGAGATCCGTCTATAGATCTTGCCATTTTTTCCCT
TCACTTAGGCGGTGCCTCATCTATTGCAGCCAGGTTAAATTTTGCAAGGACTGTGGCTAATATACGGCAT
CAAAAACGTGGTTTCCATAAAATTCCTATGTTTCCA

'GEOME_BXI22344.13_'  TTGACTTGTACCTTTAATAATGGTAATACCAGATATGCATTTCCCTCGATTAAATAACTTGAGGTTTTGG
TTTGTACCTAATGCATTTTTTTTGTTAGGAGTATCTGGATTTGTAGAAGGCGGTATGGGCGCTGGTTGAA
CAATCTATCCCCCACTGACTTCAATCGATTTTTTAAGAGACCCGTCTATAGATCTTGCTATTTTTTCCCT
TCATTTAGGCGGTGCCTCATCTATTGCAGCCAGGTTAAATTTTGCAAGGACTGTGGCTAATATACGGCAT
CAAAAACGTGGTTTCCATAAAATTCCTATGTTTCCA

'GEOME_BXI22344.14_'  TTGACTTGTACCTTTAATAATGGTAATACCAGACATGCATTTCCCTCGATTAAATAATTTGAGGTTTTGG
TTTGTACCTAATGCATTTTTTTTGTTAGGAGTATCTGGATTTGTAGAAGGAGGCATGGGTGCTGGTTGAA
CAATCTACCCCCCACTGACTTCAATCGATTTCTTAAGAGATCCGTCTATAGATCTTGCCATTTTTTCCCT
TCACTTAGGCGGTGCCTCATCTATTGCAGCCAGGTTAAATTTTGCAAGGACTGTGGCTAATATACGGCAT
CAAAAACGTGGTTTCCATAAAATTCCTATGTTTCCA

'GEOME_BXI22344.15_'  TTGACTTGTACCTTTAATAATGGTAATACCAGATATGCATTTCCCTCGATTAAATAATTTGAGGTTTTGG
TTTGTACCTAATGCATTTTTTTTGTTAGGAGTATCTGGATTTGTAGAAGGAGGCATGGGTGCTGGTTGAA
CAATCTACCCCCCACTGACTTCAATCGATTTCTTAAGAGATCCGTCTATAGATCTTGCCATTTTTTCCCT
TCACTTAGGCGGTGCCTCATCTATTGCAGCCAGGTTAAATTTTGCAAGGACTGTGGCTAATATACGGCAT
CAAAAACGTGGTTTCCATAAAATTCCTATGTTTCCA

'GEOME_BXI22345.02_'  TTGACTTGTACCTTTAATAATGGTAATACCAGATATGCATTTCCCTCGATTAAATAACTTGAGGTTTTGG
TTTGTACCTAATGCATTTTTTTTGTTAGGAGTATCTGGATTTGTAGAAGGCGGTATGGGCGCTGGTTGAA
CAATCTATCCCCCACTGACTTCAATCGATTTTTTAAGAGACCCGTCTATAGATCTTGCTATTTTTTCCCT
TCATTTAGGCGGTGCCTCATCTATTGCAGCCAGGTTAAATTTTGCAAGGACTGTGGCTAATATACGGCAT
CAAAAACGTGGTTTCCATAAAATTCCTATGTTTCCA

'GEOME_BXI22345.04_'  TTGACTTGTACCTTTAATAATGGTAATACCAGATATGCATTTCCCTCGATTAAATAACTTGAGGTTTTGG
TTTGTACCTAATGCATTTTTTTTGTTAGGAGTATCTGGATTTGTAGAAGGCGGTATGGGCGCTGGTTGAA
CAATCTATCCCCCACTGACTTCAATCGATTTTTTAAGAGACCCGTCTATAGATCTTGCTATTTTTTCCCT
TCATTTAGGCGGTGCCTCATCTATTGCAGCCAGGTTAAATTTTGCAAGGACTGTGGCTAATATACGGCAT
CAAAAACGTGGTTTCCATAAAATTCCTATGTTTCCA

'GEOME_BXI22345.05_'  TTGACTTGTACCTTTAATAATGGTAATACCAGATATGCATTTCCCTCGATTAAATAACTTGAGGTTTTGG
TTTGTACCTAATGCATTTTTTTTGTTAGGAGTATCTGGATTTGTAGAAGGCGGTATGGGCGCTGGTTGAA
CAATCTACCCCCCACTGACTTCAATCGATTTTTTAAGAGACCCGTCTATAGATCTTGCTATTTTTTCCCT
TCATTTAGGCGGTGCCTCATCTATTGCAGCCAGGTTAAATTTTGCAAGGACTGTGGCTAATATACGGCAT
CAAAAACGTGGTTTCCATAAAATTCCTATGTTTCCA

'GEOME_BXI22345.07_'  TTGACTTGTACCTTTAATAATGGTAATACCAGATATGCATTTCCCTCGATTAAATAACTTGAGGTTTTGG
TTTGTACCTAATGCATTTTTTTTGTTAGGAGTATCTGGATTTGTAGAAGGCGGTATGGGCGCTGGTTGAA
CAATCTATCCCCCACTGACTTCAATCGATTTTTTAAGAGACCCGTCTATAGATCTTGCTATTTTTTCCCT
TCATTTAGGCGGTGCCTCATCTATTGCAGCCAGGTTAAATTTTGCAAGGACTGTGGCTAATATACGGCAT
CAAAAACGTGGTTTCCATAAAATTCCTATGTTTCCA

'GEOME_BXI22345.08_'  TTGACTTGTACCTTTAATAATGGTAATACCAGATATGCATTTCCCTCGATTAAATAACTTGAGGTTTTGG
TTTGTACCTAATGCATTTTTTTTGTTAGGAGTATCTGGATTTGTAGAAGGCGGTATGGGCGCTGGTTGAA
CAATCTATCCCCCACTGACTTCAATCGATTTTTTAAGAGACCCGTCTATAGATCTTGCTATTTTTTCCCT
TCATTTAGGCGGTGCCTCATCTATTGCAGCCAGGTTAAATTTTGCAAGGACTGTGGCTAATATACGGCAT
CAAAAACGTGGTTTCCATAAAATTCCTATGTTTCCA

'GEOME_BXI22345.09_'  TTGACTTGTACCTTTAATAATGGTAATACCAGATATGCATTTCCCTCGATTAAATAACTTGAGGTTTTGG
TTTGTACCTAATGCATTTTTTTTGTTAGGAGTATCTGGATTTGTAGAAGGCGGTATGGGCGCTGGTTGAA
CAATCTATCCCCCACTGACTTCAATCGATTTTTTAAGAGACCCGTCTATAGATCTTGCTATTTTTTCCCT
TCATTTAGGCGGTGCCTCATCTATTGCAGCCAGGTTAAATTTTGCAAGGACTGTGGCTAATATACGGCAT
CAAAAACGTGGTTTCCATAAAATTCCTATGTTTCCA

'GEOME_BXI22345.11_'  TTGACTTGTACCTTTAATAATGGTAATACCAGATATGCATTTCCCTCGATTAAATAACTTGAGGTTTTGG
TTTGTACCTAATGCATTTTTTTTGTTAGGAGTATCTGGATTTGTAGAAGGCGGTATGGGCGCTGGTTGAA
CAATCTATCCCCCACTGACTTCAATCGATTTTTTAAGAGACCCGTCTATAGATCTTGCTATTTTTTCCCT
TCATTTAGGCGGTGCCTCATCTATTGCAGCCAGGTTAAATTTTGCAAGGACTGTGGCTAATATACGGCAT
CAAAAACGTGGTTTCCATAAAATTCCTATGTTTCCA

'GEOME_BXI22345.14_'  TTGACTTGTACCTTTAATAATGGTAATACCAGATATGCATTTCCCTCGATTAAATAACTTGAGGTTTTGG
TTTGTACCTAATGCATTTTTTTTGTTAGGAGTATCTGGATTTGTAGAAGGCGGTATGGGCGCTGGTTGAA
CAATCTATCCCCCACTGACTTCAATCGATTTTTTAAGAGACCCGTCTATAGATCTTGCTATTTTTTCCCT
TCATTTAGGCGGTGCCTCATCTATTGCAGCCAGGTTAAATTTTGCAAGGACTGTGGCTAATATACGGCAT
CAAAAACGTGGTTTCCATAAAATTCCTATGTTTCCA

'GEOME_BXI22345.15_'  TTGACTTGTACCTTTAATAATGGTAATACCAGATATGCATTTCCCTCGATTAAATAACTTGAGGTTTTGG
TTTGTACCTAATGCATTTTTTTTGTTAGGAGTATCTGGATTTGTAGAAGGCGGTATGGGCGCTGGTTGAA
CAATCTATCCCCCACTGACTTCAATCGATTTTTTAAGAGACCCGTCTATAGATCTTGCTATTTTTTCCCT
TCATTTAGGCGGTGCCTCATCTATTGCAGCCAGGTTAAATTTTGCAAGGACTGTGGCTAATATACGGCAT
CAAAAACGTGGTTTCCATAAAATTCCTATGTTTCCA

'GEOME_BXI22345.16_'  TTGACTTGTACCTTTAATAATGGTAATACCAGATATGCATTTCCCTCGATTAAATAACTTGAGGTTTTGG
TTTGTACCTAATGCATTTTTTTTGTTAGGAGTATCTGGATTTGTAGAAGGCGGTATGGGCGCTGGTTGAA
CAATCTATCCCCCACTGACTTCAATCGATTTTTTAAGAGACCCGTCTATAGATCTTGCTATTTTTTCCCT
TCATTTAGGCGGTGCCTCATCTATTGCAGCCAGGTTAAATTTTGCAAGGACTGTGGCTAATATACGGCAT
CAAAAACGTGGTTTCCATAAAATTCCTATGTTTCCA

'GEOME_BXI22345.17_'  TTGACTTGTACCTTTAATAATGGTAATACCAGATATGCATTTCCCTCGATTAAATAACTTGAGGTTTTGG
TTTGTACCTAATGCATTTTTTTTGTTAGGAGTATCTGGATTTGTAGAAGGCGGAATGGGCGCTGGTTGAA
CAATCTATCCCCCACTGACTTCAATCGATTTTTTAAGAGACCCGTCTATAGATCTTGCTATTTTTTCCCT
TCATTTAGGCGGTGCCTCATCTATTGCAGCCAGGTTAAATTTTGCAAGGACTGTGGCTAATATACGGCAT
CAAAAACGTGGCTTCCATAAAATTCCTATGTTTCCA

'GEOME_BXI22345.1_C'  TTGACTTGTACCTTTAATAATGGTAATACCAGATATGCATTTCCCTCGATTAAATAACTTGAGGTTTTGG
TTTGTACCTAATGCATTTTTTTTGTTAGGAGTATCTGGATTTGTAGAAGGCGGTATGGGCGCTGGTTGAA
CAATCTATCCCCCACTGACTTCAATCGATTTTTTAAGAGACCCGTCTATAGATCTTGCTATTTTTTCCCT
TCATTTAGGCGGTGCCTCATCTATTGCAGCCAGGTTAAATTTTGCAAGGACTGTGGCTAATATACGGCAT
CAAAAACGTGGTTTCCATAAAATTCCTATGTTTCCA

'GEOME_BXI22345.21_'  TTGACTTGTACCTTTAATAATGGTAATACCAGATATGCATTTCCCTCGATTAAATAACTTGAGGTTTTGG
TTTGTACCTAATGCATTTTTTTTGTTAGGAGTATCTGGATTTGTAGAAGGCGGTATGGGCGCTGGTTGAA
CAATCTATCCCCCACTGACTTCAATCGATTTTTTAAGAGACCCGTCTATAGATCTTGCTATTTTTTCCCT
TCATTTAGGCGGTGCCTCATCTATTGCAGCCAGGTTAAATTTTGCAAGGACTGTGGCTAATATACGGCAT
CAAAAACGTGGTTTCCATAAAATTCCTATGTTTCCA

'GEOME_BXI22349.05_'  TTGACTTGTACCTTTAATAATGGTAATACCAGATATGCATTTCCCTCGATTAAATAACTTGAGGTTTTGG
TTTGTACCTAATGCATTTTTTTTGTTAGGAGTATCTGGATTTGTAGAAGGCGGTATGGGCGCTGGTTGAA
CAATCTATCCCCCACTGACTTCAATCGATTTTTTAAGAGACCCGTCTATAGATCTTGCTATTTTTTCCCT
TCATTTAGGCGGTGCCTCATCTATTGCAGCCAGGTTAAATTTTGCAAGGACTGTGGCTAATATACGGCAT
CAAAAACGTGGTTTCCATAAAATTCCTATGTTTCCA

'GEOME_BXI22349.07_'  TTGACTTGTACCTTTAATAATGGTAATACCAGATATGCATTTCCCTCGATTAAATAATTTGAGGTTTTGG
TTTGTACCTAATGCATTTTTTTTGTTAGGAGTATCTGGATTTGTAGAAGGAGGCATGGGTGCTGGTTGAA
CAATCTACCCACCACTGACTTCAATCGATTTCTTAAGAGATCCGTCTATAGATCTTGCCATTTTTTCCCT
TCATTTAGGCGGTGCCTCATCTATTGCAGCCAGGTTAAATTTTGCAAGGACTGTGGCTAATATACGGCAT
CAAAAACGTGGTTTCCATAAAATTCCTATGTTTCCA

'GEOME_BXI22349.12_'  TTGACTTGTACCTTTAATAATGGTAATACCAGATATGCATTTCCCTCGATTAAATAACTTGAGGTTTTGG
TTTGTACCTAATGCATTTTTTTTGTTAGGAGTATCTGGATTTGTAGAAGGCGGTATGGGCGCTGGTTGAA
CAATCTATCCCCCACTGACTTCAATCGATTTTTTAAGAGACCCGTCTATAGATCTTGCTATTTTTTCCCT
TCATTTAGGCGGTGCCTCATCTATTGCAGCCAGGTTAAATTTTGCAAGGACTGTGGCTAATATACGGCAT
CAAAAACGTGGTTTCCATAAAATTCCTATGTTTCCA

'GEOME_BXI22349.14_'  TTGACTTGTACCTTTAATAATGGTAATACCAGATATGCATTTCCCTCGATTAAATAACTTGAGGTTTTGG
TTTGTACCTAATGCATTTTTTTTGTTAGGAGTATCTGGATTTGTAGAAGGCGGTATGGGCGCTGGTTGAA
CAATCTATCCTCCACTGACTTCAATCGATTTTTTAAGAGACCCGTCTATAGATCTTGCTATTTTTTCCCT
TCATTTAGGCGGTGCCTCATCTATTGCAGCCAGGTTAAATTTTGCAAGGACTGTGGCTAATATACGGCAT
CAAAAACGTGGTTTCCATAAAATTCCTATGTTTCCA

'GEOME_BXI22349.15_'  TTGACTTGTACCTTTAATAATGGTAATACCAGATATGCATTTCCCTCGATTAAATAACTTGAGGTTTTGG
TTTGTACCTAATGCATTTTTTTTGTTAGGAGTATCTGGATTTGTAGAAGGCGGTATGGGCGCTGGTTGAA
CAATCTATCCCCCACTGACTTCAATCGATTTTTTAAGAGACCCGTCTATAGATCTTGCTATTTTTTCCCT
TCATTTAGGCGGTGCCTCATCTATTGCAGCCAGGTTAAATTTTGCAAGGACTGTGGCTAATATACGGCAT
CAAAAACGTGGTTTCCATAAAATTCCTATGTTTCCA

'GEOME_BXI22349.17_'  TTGACTTGTACCTTTAATAATGGTAATACCAGATATGCATTTCCCTCGATTAAATAACTTGAGGTTTTGG
TTTGTACCTAATGCATTTTTTTTGTTAGGAGTATCTGGATTTGTAGAAGGCGGTATGGGCGCTGGTTGAA
CAATCTATCCCCCACTGACTTCAATCGATTTTTTAAGAGACCCGTCTATAGATCTTGCTATTTTTTCCCT
TCATTTAGGCGGTGCCTCATCTATTGCAGCCAGGTTAAATTTTGCAAGGACTGTGGCTAATATACGGCAT
CAAAAACGTGGTTTCCATAAAATTCCTATGTTTCCA

'GEOME_BXI22349.18_'  TTGACTTGTACCTTTAATAATGGTAATACCAGATATGCATTTCCCTCGGCTAAATAACTTGAGGTTTTGG
TTTGTACCTAATGCATTTTTTTTGTTAGGAGTATCTGGATTTGTAGAAGGCGGTATGGGCGCTGGTTGAA
CAATCTATCCCCCACTGACTTCAATCGATTTTTTAAGAGACCCGTCTATAGATCTTGCTATTTTTTCCCT
TCATTTAGGCGGTGCCTCATCTATTGCAGCCAGGTTAAATTTTGCAAGGACTGTGGCTAATATACGGCAT
CAAAAACGTGGTTTCCATAAAATTCCTATGTTTCCA

'GEOME_BXI22349.19_'  TTGACTTGTACCTTTAATAATGGTAATACCAGATATGCATTTCCCTCGATTAAATAACTTGAGGTTTTGG
TTTGTACCTAATGCATTTTTTTTGTTAGGAGTATCTGGATTTGTAGAAGGCGGTATGGGCGCTGGTTGAA
CAATCTATCCCCCACTGACTTCAATCGATTTTTTAAGAGACCCGTCTATAGATCTTGCTATTTTTTCCCT
TCATTTAGGCGGTGCCTCATCTATTGCAGCCAGGTTAAATTTTGCAAGGACTGTGGCTAATATACGGCAT
CAAAAACGTGGTTTCCATAAAATTCCTATGTTTCCA

'GEOME_BXI22349.1_C'  TTGACTTGTACCTTTAATAATGGTAATACCAGATATGCATTTCCCTCGATTAAATAACTTGAGGTTTTGG
TTTGTACCTAATGCATTTTTTTTGTTAGGAGTATCTGGATTTGTAGAAGGCGGTATGGGCGCTGGTTGAA
CAATCTATCCTCCACTGACTTCAATCGATTTTTTAAGAGACCCGTCTATAGATCTTGCTATTTTTTCCCT
TCACTTAGGCGGTGCCTCATCTATTGCAGCCAGGTTAAATTTTGCAAGGACTGTGGCTAATATACGGCAT
CAAAAACGTGGTTTCCATAAAATTCCTATGTTCCCA

'GEOME_BXI22349.2_C'  TTGACTTGTACCTTTAATAATGGTAATACCAGATATGCATTTCCCTCGATTAAATAACTTGAGGTTTTGG
TTTGTACCTAATGCATTTTTTTTGTTAGGAGTATCTGGATTTGTAGAAGGCGGTATGGGCGCTGGTTGAA
CAATCTATCCCCCACTGACTTCAATCGATTTTTTAAGAGACCCGTCTATAGATCTTGCTATTTTTTCCCT
TCATTTAGGCGGTGCCTCATCTATTGCAGCCAGGTTAAATTTTGCAAGGACTGTGGCTAATATACGGCAT
CAAAAACGTGGTTTCCATAAAATTCCTATGTTTCCA

'GEOME_BXI22350.19_'  TTGACTTGTACCTTTAATAATGGTAATACCAGATATGCATTTCCCTCGATTAAATAATTTGAGGTTTTGG
TTTGTACCTAATGCATTTTTTTTGTTAGGAGTATCTGGATTTGTAGAAGGAGGCATGGGTGCTGGTTGAA
CAATCTACCCCCCACTGACTTCAATCGACTTCTTAAGAGATCCGTCTATAGATCTTGCCATTTTTTCCCT
TCACTTAGGCGGTGCCTCATCTATTGCAGCCAGGTTAAATTTTGCAAGGACTGTGGCTAATATACGGCAT
CAAAAACGTGGTTTCCATAAAATTCCTATGTTTCCA

'GEOME_BXI22351.01_'  TTGACTTGTACCTTTAATAATGGTAATACCAGATATGCATTTCCCTCGATTAAATAACTTGAGGTTTTGG
TTTGTACCTAATGCATTTTTTTTGTTAGGAGTATCTGGATTTGTAGAAGGCGGTATGGGCGCTGGTTGAA
CAATCTATCCCCCACTGACTTCAATCGATTTTTTAAGAGACCCGTCTATAGATCTTGCTATTTTTTCCCT
TCATTTAGGCGGTGCCTCATCTATTGCAGCCAGGTTAAATTTTGCAAGGACTGTGGCTAACATACGGCAT
CAAAAACGTGGTTTCCATAAAATTCCTATGTTTCCA

'GEOME_BXI22351.02_'  TTGACTTGTACCTCTAATAATGGTAATACCAGATATGCATTTCCCTCGATTAAATAATTTGAGGTTTTGG
TTTGTACCTAATGCATTTTTTTTGTTAGGAGTATCTGGATTTGTAGAAGGAGGCATGGGTGCTGGTTGAA
CAATCTACCCCCCACTGACTTCAATCGATTTCTTAAGAGATCCGTCTATAGATCTTGCCATTTTTTCCCT
TCACTTAGGCGGTGCCTCATCTATTGCAGCCAGGTTAAATTTTGCAAGGACTGTGGCTAATATACGGCAT
CAAAAACGTGGTTTCCATAAAATTCCTATGTTTCCA

'GEOME_BXI22351.03_'  TTGACTTGTACCTTTAATAATGGTAATACCAGATATGCATTTCCCTCGATTAAATAACTTGAGGTTTTGG
TTTGTACCTAATGCATTTTTTTTGTTAGGAGTATCTGGATTTGTAGAAGGCGGCATGGGCGCTGGTTGAA
CAATCTATCCCCCACTGACTTCAATCGATTTTTTAAGAGACCCGTCTATAGATCTTGCTATTTTTTCCCT
TCATTTAGGCGGTGCCTCATCTATTGCAGCCAGGTTAAATTTTGCAAGGACTGTGGCTAATATACGGCAT
CAAAAACGTGGTTTCCATAAAATTCCTATGTTTCCA

'GEOME_BXI22351.04_'  TTGACTTGTACCTTTAATAATGGTAATACCAGATATGCATTTCCCTCGATTAAATAATTTGAGGTTTTGG
TTTGTACCTAATGCATTTTTTTTGTTAGGAGTATCTGGATTTGTAGAAGGAGGCATGGGTGCTGGTTGAA
CAATCTATCCCCCACTGACTTCAATCGATTTCTTAAGAGATCCGTCTATAGATCTTGCCATTTTTTCCCT
TCACTTAGGCGGTGCCTCATCTATTGCAGCCAGGTTAAATTTTGCAAGGACTGTGGCTAATATACGGCAT
CAAAAACGTGGTTTCCATAAAATTCCTATGTTTCCA

'GEOME_BXI22351.05_'  TTGACTTGTACCTCTAATAATGGTAATACCAGATATGCATTTCCCTCGATTAAATAATTTGAGGTTTTGG
TTTGTACCTAATGCATTTTTTTTGTTAGGAGTATCTGGATTTGTAGAAGGAGGCATGGGTGCTGGTTGAA
CAATCTACCCCCCACTGACTTCAATCGATTTCTTAAGAGATCCGTCTATAGATCTTGCCATTTTTTCCCT
TCACTTAGGCGGTGCCTCATCTATTGCAGCCAGGTTAAATTTTGCAAGGACTGTGGCTAATATACGGCAT
CAAAAACGTGGTTTCCATAAAATTCCTATGTTTCCA

'GEOME_BXI22351.06_'  TTGACTTGTACCTTTAATAATGGTAATACCAGATATGCATTTCCCTCGATTAAATAATTTGAGGTTTTGG
TTTGTACCTAATGCATTTTTTTTGTTAGGAGTATCTGGATTTGTAGAAGGAGGCATGGGTGCTGGTTGAA
CAATCTACCCTCCACTGACTTCAATCGATTTCTTAAGAGATCCGTCTATAGATCTTGCCATTTTTTCCCT
TCACTTAGGCGGTGCCTCATCTATTGCAGCCAGGTTAAATTTTGCAAGGACTGTGGCTAATATACGGCAT
CAAAAACGTGGTTTCCATAAAATTCCTATGTTTCCA

'GEOME_BXI22351.09_'  TTGACTTGTACCTTTAATAATGGTAATACCAGATATGCATTTCCCTCGATTAAATAACTTGAGGTTTTGG
TTTGTACCTAATGCATTTTTTTTGTTAGGAGTATCTGGATTTGTAGAAGGCGGTATGGGCGCTGGTTGAA
CAATCTATCCCCCACTGACTTCAATCGATTTTTTAAGAGACCCGTCTATAGATCTTGCTATTTTTTCCCT
TCATTTAGGCGGTGCCTCATCTATTGCAGCCAGGTTAAATTTTGCAAGGACTGTGGCTAATATACGGCAT
CAAAAACGTGGTTTCCATAAAATTCCTATGTTTCCA

'GEOME_BXI22351.13_'  TTGACTTGTACCTTTAATAATGGTAATACCAGATATGCATTTCCCTCGATTAAATAACTTGAGGTTTTGG
TTTGTACCTAATGCATTTTTTTTGTTAGGAGTATCTGGATTTGTAGAAGGCGGTATGGGCGCTGGTTGAA
CAATCTATCCCCCACTGACTTCAATCGATTTTTTAAGAGACCCGTCTATAGATCTTGCTATTTTTTCCCT
TCATTTAGGCGGTGCCTCATCTATTGCAGCCAGGTTAAATTTTGCAAGGACTGTGGCTAATATACGGCAT
CAAAAACGTGGTTTCCATAAAATTCCTATGTTTCCA

'GEOME_BXI22351.16_'  TTGACTTGTACCTTTAATAATGGTAATACCAGATATGCATTTCCCTCGATTAAATAACTTGAGGTTTTGG
TTTGTACCTAATGCATTTTTTTTGTTAGGAGTATCTGGATTTGTAGAAGGCGGTATGGGCGCTGGTTGAA
CAATCTATCCCCCACTGACTTCAATCGATTTTTTAAGAGACCCGTCTATAGATCTTGCTATTTTTTCCCT
TCATTTAGGCGGTGCCTCATCTATTGCAGCCAGGTTAAATTTTGCAAGGACTGTGGCTAATATACGGCAT
CAAAAACGTGGTTTCCATAAAATTCCTATGTTTCCA

'GEOME_BXI22368.02_'  TTGACTTGTGCCATTAATAATAGTAATACCAGACATGCACTTTCCTCGGCTAAATAACCTGAGGTTTTGG
TTTGTACCTAATGCATTCTTTTTGTTAGGAGTGTCTGGATTTGTAGAAGGAGGAATGGGTGCCGGTTGAA
CAATCTACCCACCACTAACTTCAATCGATTTCTTAAGAGACCCATCTATAGATCTTGCTATTTTTTCTCT
TCACTTAGGCGGTGCTTCCTCTATTGCAGCTAGGTTAAATTTCGCAAGGACTGTGGCTAATATACGGCAT
CAAAAACGTGGCTTCCATAAAATTCCTATGTTTCCA

'GEOME_BXI22368.03_'  TTGACTTGTGCCATTAATAATGGTAATACCAGACATGCACTTTCCTCGGCTAAATAACCTGAGGTTTTGG
TTTGTACCTAATGCATTCTTTTTGTTAGGGGTGTCTGGATTTGTAGAAGGAGGAATGGGTGCCGGTTGAA
CAATCTACCCCCCACTAACTTCAATCGATTTCTTAAGAGACCCATCTATAGATCTTGCTATTTTTTCTCT
TCATTTAGGCGGTGCTTCCTCTATTGCAGCTAGGCTAAATTTCGCAAGGACCGTGGCTAATATACGGCAT
CAAAAACGTGGTTTCCATAAAATTCCTATGTTTCCA

'GEOME_BXI22368.04_'  TTGACTTGTGCCATTAATAATAGTAATACCAGACATGCACTTTCCTCGGCTAAATAACCTGAGGTTTTGG
TTTGTACCTAATGCATTCTTTTTGTTAGGAGTGTCTGGATTTGTAGAAGGAGGAATGGGTGCCGGTTGAA
CAATCTACCCACCACTAACTTCAATCGATTTCTTAAGAGACCCATCTATAGATCTTGCTATTTTTTCTCT
TCACTTAGGCGGTGCTTCCTCTATTGCAGCTAGGTTAAATTTCGCAAGGACTGTGGCTAATATACGGCAT
CAAAAACGTGGCTTCCATAAAATTCCTATGTTTCCA

'GEOME_BXI22368.06_'  TTGACTTGTGCCATTAATAATAGTAATACCAGACATGCACTTTCCTCGGCTAAATAACCTGAGGTTTTGG
TTTGTACCTAATGCATTCTTTTTGTTAGGAGTGTCTGGATTTGTAGAAGGAGGAATGGGTGCCGGTTGAA
CAATCTACCCACCACTAACTTCAATCGATTTCTTAAGAGACCCATCTATAGATCTTGCTATTTTTTCTCT
TCACTTAGGCGGTGCTTCCTCTATTGCAGCTAGGTTAAATTTCGCAAGGACTGTGGCTAATATACGGCAT
CAAAAACGTGGCTTCCATAAAATTCCTATGTTTCCA

'GEOME_BXI22371.01_'  TTGACTTGTACCTTTAATAATGGTAATACCAGATATGCATTTCCCTCGATTAAATAATTTGAGGTTTTGG
TTTGTACCTAATGCATTTTTTTTGTTAGGAGTATCTGGATTTGTAGAAGGAGGCATGGGTGCTGGTTGAA
CAATCTACCCCCCACTGACTTCAATCGATTTCTTAAGAGATCCGTCTATAGATCTTGCCATTTTTTCCCT
TCACTTAGGCGGTGCCTCATCTATTGCAGCCAGGTTAAATTTTGCAAGGACTGTGGCTAATATACGGCAT
CAAAAACGTGGTTTCCATAAAATTCCTATGTTTCCA

'GEOME_BXI22371.03_'  TTGACTTGTACCTTTAATAATGGTAATACCAGATATGCATTTCCCTCGATTAAATAATTTGAGGTTTTGG
TTTGTACCTAATGCATTTTTTTTGTTAGGAGTATCTGGATTTGTAGAAGGAGGCATGGGTGCTGGTTGAA
CAATCTACCCCCCACTGACTTCAATCGATTTCTTAAGAGATCCGTCTATAGATCTTGCCATTTTTTCCCT
TCACTTAGGCGGTGCCTCATCTATTGCAGCCAGGTTAAATTTTGCAAGGACTGTGGCTAATATACGGCAT
CAAAAACGTGGTTTCCATAAAATTCCTATGTTTCCA

'GEOME_BXI22371.05_'  TTGACTTGTACCTTTAATAATGGTAATACCAGATATGCATTTCCCTCGATTAAATAATTTGAGGTTTTGG
TTTGTACCTAATGCATTTTTTTTGTTAGGAGTATCTGGATTTGTAGAAGGAGGCATGGGTGCTGGTTGAA
CAATCTACCCCCCACTGACTTCAATCGATTTCTTAAGAGATCCGTCTATAGATCTTGCCATTTTTTCCCT
TCACTTAGGCGGTGCCTCATCTATTGCAGCCAGGTTAAATTTTGCAAGGACTGTGGCTAATATACGGCAT
CAAAAACGTGGTTTCCATAAAATTCCTATGTTTCCA

'GEOME_BXI22371.07_'  TTGACTTGTACCTTTAATAATGGTAATACCAGATATGCATTTCCCTCGATTAAATAATTTGAGGTTTTGG
TTTGTACCTAATGCATTTTTTTTGTTAGGAGTATCTGGATTTGTAGAAGGAGGCATGGGTGCTGGTTGAA
CAATCTACCCCCCACTGACTTCAATCGATTTCTTAAGAGATCCGTCTATAGATCTTGCCATTTTTTCCCT
TCACTTAGGCGGTGCCTCATCTATTGCAGCCAGGTTAAATTTTGCAAGGACTGTGGCTAATATACGGCAT
CAAAAACGTGGTTTCCATAAAATTCCTATGTTTCCA

'GEOME_BXI22371.08_'  TTGACTTGTACCTTTAATAATGGTAATACCAGATATGCATTTCCCTCGATTAAATAATTTGAGGTTTTGG
TTTGTACCTAATGCATTTTTTTTGTTAGGAGTATCTGGATTTGTAGAAGGAGGCATGGGTGCTGGTTGAA
CAATCTACCCCCCACTGACTTCAATCGATTTCTTAAGAGATCCGTCTATAGATCTTGCCATTTTTTCCCT
TCACTTAGGCGGTGCCTCATCTATTGCAGCCAGGTTAAATTTTGCAAGGACTGTGGCTAATATACGGCAT
CAAAAACGTGGTTTCCATAAAATTCCTATGTTTCCA

'GEOME_BXI22371.09_'  TTGACTTGTACCTTTAATAATGGTAATACCAGATATGCATTTCCCTCGATTAAATAATTTGAGGTTTTGG
TTTGTACCTAATGCATTTTTTTTGTTAGGAGTATCTGGATTTGTAGAAGGAGGCATGGGTGCTGGTTGAA
CAATCTACCCCCCACTGACTTCAATCGATTTCTTAAGAGATCCGTCTATAGATCTTGCCATTTTTTCCCT
TCACTTAGGCGGTGCCTCATCTATTGCAGCCAGGTTAAATTTTGCAAGGACTGTGGCTAATATACGGCAT
CAAAAACGTGGTTTCCATAAAATTCCTATGTTTCCA

'GEOME_BXI22371.11_'  TTGACTTGTACCTTTAATAATGGTAATACCAGATATGCATTTCCCTCGATTAAATAATTTGAGGTTTTGG
TTTGTACCTAATGCATTTTTTTTGTTAGGAGTATCTGGATTTGTAGAAGGAGGCATGGGTGCTGGTTGAA
CAATCTACCCCCCACTGACTTCAATCGATTTCTTAAGAGATCCGTCTATAGATCTTGCCATTTTTTCCCT
TCACTTAGGCGGTGCCTCATCTATTGCAGCCAGGTTAAATTTTGCAAGGACTGTGGCTAATATACGGCAT
CAAAAACGTGGTTTCCATAAAATTCCTATGTTTCCA

'GEOME_BXI22371.12_'  TTGACTTGTACCTTTAATAATGGTAATACCAGATATGCATTTCCCTCGATTAAATAATTTGAGGTTTTGG
TTTGTACCTAATGCATTTTTTTTGTTAGGAGTATCTGGATTTGTAGAAGGAGGCATGGGTGCTGGTTGAA
CAATCTACCCCCCACTGACTTCAATCGATTTCTTAAGAGATCCGTCTATAGATCTTGCCATTTTTTCCCT
TCACTTAGGCGGTGCCTCATCTATTGCAGCCAGGTTAAATTTTGCAAGGACTGTGGCTAATATACGGCAT
CAAAAACGTGGTTTCCATAAAATTCCTATGTTTCCA

'GEOME_BXI22371.13_'  TTGACTTGTACCTTTAATAATGGTAATACCAGATATGCATTTCCCTCGATTAAATAATTTGAGGTTTTGG
TTTGTACCTAATGCATTTTTTTTGTTAGGAGTATCTGGATTTGTAGAAGGAGGCATGGGTGCTGGTTGAA
CAATCTACCCCCCACTGACTTCAATTGATTTCTTAAGAGATCCGTCTATAGATCTTGCCATTTTTTCCCT
TCACTTAGGCGGTGCCTCATCTATTGCAGCCAGGTTAAATTTTGCAAGGACTGTGGCTAATATACGGCAT
CAAAAACGTGGTTTCCATAAAATTCCTATGTTTCCA

'GEOME_BXI22371.14_'  TTGACTTGTACCTTTAATAATGGTAATACCAGATATGCATTTCCCTCGATTAAATAATTTGAGGTTTTGG
TTTGTACCTAATGCATTTTTTTTGTTAGGAGTATCTGGATTTGTAGAAGGAGGCATGGGTGCTGGTTGAA
CAATCTACCCCCCACTGACTTCAATCGATTTCTTAAGAGATCCGTCTATAGATCTTGCCATTTTTTCCCT
TCACTTAGGCGGTGCCTCATCTATTGCAGCCAGGTTAAATTTTGCAAGGACTGTGGCTAATATACGGCAT
CAAAAACGTGGTTTCCATAAAATTCCTATGTTTCCA

'GEOME_BXI22371.15_'  TTGACTTGTACCTTTAATAATGGTAATACCAGACATGCATTTCCCTCGATTAAATAATTTGAGGTTTTGG
TTTGTACCTAATGCATTTTTTTTGTTAGGAGTATCTGGATTTGTAGAAGGAGGCATGGGTGCTGGTTGAA
CAATCTACCCCCCACTGACTTCAATCGATTTCTTAAGAGATCCGTCTATAGATCTTGCCATTTTTTCCCT
TCACTTAGGCGGTGCCTCATCTATTGCAGCCAGGTTAAATTTTGCAAGGACTGTGGCTAATATACGGCAT
CAAAAACGTGGTTTCCATAAAATTCCTATGTTTCCA

'GEOME_BXI22371.16_'  TTGACTTGTACCTTTAATAATGGTAATACCAGACATGCATTTCCCTCGATTAAATAATTTGAGGTTTTGG
TTTGTACCTAATGCATTTTTTTTGTTAGGAGTATCTGGATTTGTAGAAGGAGGCATGGGTGCTGGTTGAA
CAATCTACCCCCCACTGACTTCAATCGATTTCTTAAGAGATCCGTCTATAGATCTTGCCATTTTTTCCCT
TCACTTAGGCGGTGCCTCATCTATTGCAGCCAGGTTAAATTTTGCAAGGACTGTGGCTAATATACGGCAT
CAAAAACGTGGTTTCCATAAAATTCCTATGTTTCCA

'GEOME_BXI22371.17_'  TTGACTTGTACCTTTAATAATGGTAATACCAGATATGCATTTCCCTCGATTAAATAATTTGAGGTTTTGG
TTTGTACCTAATGCATTTTTTTTGTTAGGAGTATCTGGATTTGTAGAAGGAGGCATGGGTGCTGGTTGAA
CAATCTACCCCCCACTGACTTCAATCGATTTCTTAAGAGATCCGTCTATAGATCTTGCCATTTTTTCCCT
TCACTTAGGCGGTGCCTCATCTATTGCAGCCAGGTTAAATTTTGCAAGGACTGTGGCTAATATACGGCAT
CAAAAACGTGGTTTCCATAAAATTCCTATGTTTCCA

'GEOME_BXI22371.18_'  TTGACTTGTACCTTTAATAATGGTAATACCAGATATGCATTTCCCTCGATTAAATAATTTGAGGTTTTGG
TTTGTACCTAATGCATTTTTTTTGTTAGGAGTATCTGGATTTGTAGAAGGAGGCATGGGTGCTGGTTGAA
CAATCTACCCCCCACTGACTTCAATCGATTTCTTAAGAGATCCGTCTATAGATCTTGCCATTTTTTCCCT
TCACTTAGGCGGTGCCTCATCTATTGCAGCCAGGTTAAATTTTGCAAGGACTGTGGCTAATATACGGCAT
CAAAAACGTGGTTTCCATAAAATTCCTATGTTTCCA

'GEOME_BXI22371.21_'  TTGACTTGTACCTTTAATAATGGTAATACCAGATATGCATTTCCCTCGATTAAATAATTTGAGGTTTTGG
TTTGTACCTAATGCATTTTTTTTGTTAGGAGTATCTGGATTTGTAGAAGGAGGCATGGGTGCTGGCTGAA
CAATCTACCCCCCACTGACTTCAATCGATTTCTTAAGAGATCCGTCTATAGATCTTGCCATTTTTTCCCT
TCACTTAGGCGGTGCCTCATCTATTGCAGCCAGGTTAAATTTTGCAAGGACTGTGGCTAATATACGGCAT
CAAAAACGTGGTTTCCATAAAATTCCTATGTTTCCA

'GEOME_BXI22371.22_'  TTGACTTGTACCTTTAATAATGGTAATACCAGATATGCATTTCCCTCGATTAAATAATTTGAGGTTTTGG
TTTGTACCTAATGCATTTTTTTTGTTAGGAGTATCTGGATTTGTAGAAGGAGGCATGGGTGCTGGTTGAA
CAATCTACCCCCCACTGACTTCAATCGATTTCTTAAGAGATCCGTCTATAGATCTTGCCATTTTTTCCCT
TCACTTAGGCGGTGCCTCATCTATTGCAGCCAGGTTAAATTTTGCAAGGACTGTGGCTAATATACGGCAT
CAAAAACGTGGTTTCCATAAAATTCCTATGTTTCCA

'GEOME_BXI22371.2_C'  TTGACTTGTACCTTTAATAATGGTAATACCAGATATGCATTTCCCTCGATTAAATAATTTGAGGTTTTGG
TTTGTACCTAATGCATTTTTTTTGTTAGGAGTATCTGGATTTGTAGAAGGAGGCATGGGTGCTGGTTGAA
CAATCTACCCCCCACTGACTTCAATCGATTTCTTAAGAGATCCGTCCATAGATCTTGCCATTTTTTCCCT
TCACTTAGGCGGTGCCTCATCTATTGCAGCCAGGTTAAATTTTGCAAGGACTGTGGCTAATATACGGCAT
CAAAAACGTGGTTTCCATAAAATTCCTATGTTTCCA

'GEOME_BXI22373.01_'  TTGACTTGTACCTTTAATAATGGTAATACCAGATATGCATTTCCCTCGATTAAATAACTTGAGGTTTTGG
TTTGTACCTAATGCATTTTTTTTGTTAGGAGTATCTGGGTTTGTAGAAGGCGGTATGGGCGCTGGTTGAA
CAATCTATCCACCACTGACTTCAATCGATTTTTTAAGAGACCCGTCTATAGATCTTGCTATTTTTTCCCT
TCATTTAGGCGGTGCCTCATCTATTGCAGCCAGGTTAAATTTTGCAAGGACTGTGGCTAATATACGGCAT
CAAAAACGTGGTTTCCATAAAATTCCTATGTTTCCA

'GEOME_BXI22373.03_'  TTGACTTGTACCTTTAATAATGGTAATACCAGATATGCATTTCCCTCGATTAAATAACTTGAGGTTTTGG
TTTGTACCTAATGCATTTTTTTTGTTAGGAGTATCTGGGTTTGTAGAAGGCGGTATGGGCGCTGGTTGAA
CAATCTATCCACCACTGACTTCAATCGATTTTTTAAGAGACCCGTCTATAGATCTTGCTATTTTTTCCCT
TCATTTAGGCGGTGCCTCATCTATTGCAGCCAGGTTAAATTTTGCAAGGACTGTGGCTAATATACGGCAT
CAAAAACGTGGTTTCCATAAAATTCCTATGTTTCCA

'GEOME_BXI22373.04_'  TTGACTTGTACCTTTAATAATGGTAATACCAGATATGCATTTCCCTCGATTAAATAACTTGAGGTTTTGG
TTTGTACCTAATGCATTTTTTTTGTTAGGAGTATCTGGATTTGTAGAAGGCGGTATGGGCGCTGGTTGAA
CAATCTATCCCCCACTGACTTCAATCGATTTTTTAAGAGACCCGTCTATAGATCTTGCTATTTTTTCCCT
TCATTTAGGCGGTGCCTCATCTATTGCAGCCAGGTTAAATTTTGCAAGGACTGTGGCTAATATACGGCAT
CAAAAACGTGGTTTCCATAAAATTCCTATGTTTCCA

'GEOME_BXI22373.06_'  TTGACTTGTACCTTTAATAATGGTAATACCAGATATGCATTTCCCTCGATTAAATAACTTGAGGTTTTGG
TTTGTACCTAATGCATTTTTTTTGTTAGGAGTATCTGGATTTGTAGAAGGCGGTATGGGCGCTGGTTGAA
CAATCTATCCCCCACTGACTTCAATCGATTTTTTAAGAGACCCGTCTATAGATCTTGCTATTTTTTCCCT
TCATTTAGGCGGTGCCTCATCTATTGCAGCCAGGTTAAATTTTGCAAGGACTGTGGCTAATATACGGCAT
CAAAAACGTGGTTTCCATAAAATTCCTATGTTTCCA

'GEOME_BXI22373.09_'  TTGACTTGTACCTTTAATAATGGTAATACCAGATATGCATTTCCCTCGATTAAATAACTTGAGGTTTTGG
TTTGTACCTAATGCATTTTTTTTGTTAGGAGTATCTGGATTTGTAGAAGGCGGTATGGGCGCTGGTTGAA
CAATCTATCCACCACTGACTTCAATCGATTTTTTAAGAGACCCGTCTATAGATCTTGCTATTTTTTCCCT
TCATTTAGGCGGTGCCTCATCTATTGCAGCCAGGTTAAATTTTGCAAGGACTGTGGCTAATATACGGCAT
CAAAAACGTGGTTTCCATAAAATTCCTATGTTTCCA

'GEOME_BXI22373.11_'  TTGACTTGTACCTTTAATAATGGTAATACCAGATATGCATTTCCCTCGATTAAATAACTTGAGGTTTTGG
TTTGTACCTAATGCATTTTTTTTGTTAGGAGTATCTGGATTTGTAGAAGGCGGTATGGGCGCTGGTTGAA
CAATCTATCCACCACTGACTTCAATCGATTTTTTAAGAGACCCGTCTATAGATCTTGCTATTTTTTCCCT
TCATTTAGGCGGTGCCTCATCTATTGCAGCCAGGTTAAATTTTGCAAGGACTGTGGCTAATATACGGCAT
CAAAAACGTGGTTTCCATAAAATTCCTATGTTTCCA

'GEOME_BXI22373.12_'  TTGACTTGTACCTTTAATAATGGTAATACCAGATATGCATTTCCCTCGATTAAATAACTTGAGGTTTTGG
TTTGTACCTAATGCATTTTTTTTGTTAGGAGTATCTGGATTTGTAGAAGGCGGTATGGGCGCTGGTTGAA
CAATCTATCCCCCACTGACTTCAATCGATTTTTTAAGAGACCCGTCTATAGATCTTGCTATTTTTTCCCT
TCATTTAGGCGGTGCCTCATCTATTGCAGCCAGGTTAAATTTTGCAAGGACTGTGGCTAATATACGGCAT
CAAAAACGTGGTTTCCATAAAATTCCTATGTTTCCA

'GEOME_BXI22373.15_'  TTGACTTGTACCTTTAATAATGGTAATACCAGATATGCATTTCCCTCGATTAAATAACTTGAGGTTTTGG
TTTGTACCTAATGCATTTTTTTTGTTAGGAGTATCTGGATTTGTAGAAGGCGGTATGGGCGCTGGTTGAA
CAATCTATCCCCCACTGACTTCAATCGATTTTTTAAGAGACCCGTCTATAGATCTTGCTATTTTTTCCCT
TCATTTAGGCGGTGCCTCATCTATTGCAGCCAGGTTAAATTTTGCAAGGACTGTGGCTAATATACGGCAT
CAAAAACGTGGTTTCCATAAAATTCCTATGTTTCCA

'GEOME_BXI22373.16_'  TTGACTTGTACCTTTAATAATGGTAATACCAGATATGCATTTCCCTCGATTAAATAACTTGAGGTTTTGG
TTTGTACCTAATGCATTTTTTTTGTTAGGAGTATCTGGATTTGTAGAAGGCGGTATGGGCGCTGGTTGAA
CAATCTATCCCCCACTGACTTCAATCGATTTTTTAAGAGACCCGTCTATAGATCTTGCTATTTTTTCCCT
TCATTTAGGCGGTGCCTCATCTATTGCAGCCAGGTTAAATTTTGCAAGGACTGTGGCTAATATACGGCAT
CAAAAACGTGGTTTCCATAAAATTCCTATGTTTCCA

'GEOME_BXI22373.17_'  TTGACTTGTACCTTTAATAATGGTAATACCAGATATGCATTTCCCTCGATTAAATAACTTGAGGTTTTGG
TTTGTACCTAATGCATTTTTTTTGTTAGGAGTATCTGGATTTGTAGAAGGCGGTATGGGCGCTGGTTGAA
CAATCTATCCCCCACTGACTTCAATCGATTTTTTAAGAGACCCGTCTATAGATCTTGCTATTTTTTCCCT
TCATTTAGGCGGTGCCTCATCTATTGCAGCCAGGTTAAATTTTGCAAGGACTGTGGCTAATATACGGCAT
CAAAAACGTGGTTTCCATAAAATTCCTATGTTTCCA

'GEOME_BXI22373.18_'  TTGACTTGTACCTTTAATAATGGTAATACCAGATATGCATTTCCCTCGATTAAATAACTTGAGGTTTTGG
TTTGTACCTAATGCATTTTTTTTGTTAGGAGTATCTGGATTTGTAGAAGGCGGTATGGGCGCTGGTTGAA
CAATCTACCCCCCACTGACTTCAATCGATTTTTTAAGAGACCCGTCTATAGATCTTGCTATTTTTTCCCT
TCATTTAGGCGGTGCCTCATCTATTGCAGCCAGGTTAAATTTTGCAAGGACTGTGGCTAATATACGGCAT
CAAAAACGTGGTTTCCATAAAATTCCTATGTTTCCA

'GEOME_BXI22373.21_'  TTGACTTGTACCTTTAATAATGGTAATACCAGATATGCATTTCCCTCGATTAAATAACTTGAGGTTTTGG
TTTGTACCTAATGCATTTTTTTTGTTAGGAGTATCTGGATTTGTAGAAGGCGGTATGGGCGCTGGTTGAA
CAATCTATCCCCCACTGACTTCAATCGATTTTTTAAGAGACCCGTCTATAGATCTTGCTATTTTTTCCCT
TCATTTAGGCGGTGCCTCATCTATTGCAGCCAGGTTAAATTTTGCAAGGACTGTGGCTAATATACGGCAT
CAAAAACGTGGTTTCCATAAAATTCCTATGTTTCCA

'GEOME_BXI22373.23_'  TTGACTTGTACCTTTAATAATGGTAATACCAGATATGCATTTCCCTCGATTAAATAACTTGAGGTTTTGG
TTTGTACCTAATGCATTTTTTTTGTTAGGAGTATCTGGGTTTGTAGAAGGCGGTATGGGCGCTGGTTGAA
CAATCTATCCCCCACTGACTTCAATCGATTTTTTAAGAGACCCGTCTATAGATCTTGCTATTTTTTCCCT
TCATTTAGGCGGTGCCTCATCTATTGCAGCCAGGTTAAATTTTGCAAGGACTGTGGCTAATATACGGCAT
CAAAAACGTGGTTTCCATAAAATTCCTATGTTTCCA

'GEOME_BXI22373.24_'  TTGACTTGTACCTTTAATAATGGTAATACCAGATATGCATTTCCCTCGATTAAATAACTTGAGGTTTTGG
TTTGTACCTAATGCATTTTTTTTGTTAGGAGTATCTGGATTTGTAGAAGGCGGTATGGGCGCTGGTTGAA
CAATCTATCCCCCACTGACTTCAATCGATTTTTTAAGAGACCCGTCTATAGATCTTGCTATTTTTTCCCT
TCATTTAGGCGGTGCCTCATCTATTGCAGCCAGGTTAAATTTTGCAAGGACTGTGGCTAATATACGGCAT
CAAAAACGTGGTTTCCATAAAATTCCTATGTTTCCA

'GEOME_BXI22373.25_'  TTGACTTGTACCTTTAATAATGGTAATACCAGATATGCATTTCCCTCGATTAAATAACTTGAGGTTTTGG
TTTGTACCTAATGCATTTTTTTTGTTAGGAGTATCTGGATTTGTAGAAGGCGGTATGGGCGCTGGTTGAA
CAATCTATCCTCCACTGACTTCAATCGATTTTTTAAGAGACCCGTCTATAGATCTTGCTATTTTTTCCCT
TCATTTAGGCGGTGCCTCATCTATTGCAGCCAGGTTAAATTTTGCAAGGACTGTGGCTAATATACGGCAT
CAAAAACGTGGTTTCCATAAAATTCCTATGTTTCCA

'GEOME_BXI22553.01_'  TTGACTTGTACCTTTAATAATGGTAATACCAGATATGCATTTCCCTCGATTAAATAATTTGAGGTTTTGG
TTTGTACCTAATGCATTTTTTTTGTTAGGAGTATCTGGATTTGTAGAAGGAGGCATGGGTGCTGGTTGAA
CAATCTACCCCCCACTGACTTCAATCGATTTCTTAAGAGATCCGTCTATAGATCTTGCCATTTTTTCCCT
TCACTTAGGCGGTGCCTCATCTATTGCAGCCAGGTTAAATTTTGCAAGGACTGTGGCTAATATACGGCAT
CAAAAACGTGGTTTCCATAAAATTCCTATGTTTCCA

'GEOME_BXI22553.02_'  TTGACTTGTACCTTTAATAATGGTAATACCAGACATGCATTTCCCTCGATTAAATAATTTGAGGTTTTGG
TTTGTACCTAATGCATTTTTTTTGTTAGGAGTATCTGGATTTGTAGAAGGAGGCATGGGTGCTGGTTGAA
CAATCTACCCCCCACTGACTTCAATCGATTTCTTAAGAGATCCGTCTATAGATCTTGCCATTTTTTCCCT
TCACTTAGGCGGTGCCTCATCTATTGCAGCCAGGTTAAATTTTGCAAGGACTGTGGCTAATATACGGCAT
CAAAAACGTGGTTTCCATAAAATTCCTATGTTTCCA

'GEOME_BXI22554.01_'  TTGACTTGTACCTTTAATAATGGTAATACCAGACATGCATTTCCCTCGATTAAATAATTTGAGGTTTTGG
TTTGTACCTAATGCATTTTTTTTGTTAGGAGTATCTGGATTTGTAGAAGGAGGCATGGGTGCTGGTTGAA
CAATCTACCCCCCACTGACTTCAATCGATTTCTTAAGAGATCCGTCTATAGATCTTGCCATTTTTTCCCT
TCACTTAGGCGGTGCCTCATCTATTGCAGCCAGGTTAAATTTTGCAAGGACTGTGGCTAATATACGGCAT
CAAAAACGTGGTTTCCATAAAATTCCTATGTTTCCA

'GEOME_BXI22554.03_'  TTGACTTGTACCTTTAATAATGGTAATACCAGATATGCATTTCCCTCGATTAAATAATTTGAGGTTTTGG
TTTGTACCTAATGCATTTTTTTTGTTAGGAGTATCTGGATTTGTAGAAGGAGGCATGGGTGCTGGTTGAA
CAATCTACCCCCCACTGACTTCAATCGATTTCTTAAGAGATCCGTCTATAGATCTTGCCATTTTTTCCCT
TCACTTAGGCGGTGCCTCATCTATTGCAGCCAGGTTAAATTTTGCAAGGACTGTGGCTAATATACGGCAT
CAAAAACGTGGTTTCCATAAAATTCCTATGTTTCCA

'GEOME_BXI22554.04_'  TTGACTTGTACCTTTAATAATGGTAATACCAGATATGCATTTCCCTCGATTAAATAATTTGAGGTTTTGG
TTTGTACCTAATGCATTTTTTTTGTTAGGAGTATCTGGATTTGTAGAAGGAGGCATGGGTGCTGGTTGAA
CAATCTACCCCCCACTGACTTCAATCGATTTTTTAAGAGATCCGTCTATAGATCTTGCCATTTTTTCCCT
TCACTTAGGCGGTGCCTCTTCTATTGCAGCCAGGTTAAATTTTGCAAGGACTGTGGCTAATATACGGCAT
CAAAAACGTGGTTTCCATAAAATTCCTATGTTTCCA

'GEOME_BXI22554.05_'  TTGACTTGTACCTTTAATAATGGTAATACCAGATATGCATTTCCCTCGATTAAATAATTTGAGGTTTTGG
TTTGTACCTAATGCATTTTTTTTGTTAGGAGTATCTGGATTTGTAGAAGGAGGCATGGGTGCTGGTTGAA
CAATCTACCCCCCACTGACTTCAATCGATTTCTTAAGAGATCCGTCTATAGATCTTGCCATTTTTTCCCT
TCACTTAGGCGGTGCCTCATCTATTGCAGCCAGGTTAAATTTTGCAAGGACTGTGGCTAATATACGGCAT
CAAAAACGTGGTTTCCATAAAATTCCTATGTTTCCA

'GEOME_BXI22554.06_'  TTGACTTGTACCTTTAATAATGGTAATACCAGATATGCATTTCCCTCGATTAAATAATTTGAGGTTTTGG
TTTGTACCTAATGCATTTTTTTTGTTGGGAGTATCTGGATTTGTAGAAGGAGGCATGGGTGCTGGTTGAA
CAATCTACCCCCCACTGACTTCAATCGATTTCTTAAGAGATCCGTCTATAGATCTTGCCATTTTTTCCCT
TCACTTAGGCGGTGCCTCATCTATTGCAGCCAGGTTAAATTTTGCAAGGACTGTGGCTAATATACGGCAT
CAAAAACGTGGTTTCCATAAAATTCCTATGTTTCCA

'GEOME_BXI22554.08_'  TTGACTTGTACCTTTAATAATGGTAATACCAGATATGCATTTCCCTCGATTAAATAATTTGAGGTTTTGG
TTTGTACCTAATGCATTTTTTTTGTTAGGAGTATCTGGATTTGTAGAAGGAGGCATGGGTGCTGGTTGAA
CAATCTACCCCCCACTGACTTCAATCGATTTCTTAAGAGATCCGTCTATAGATCTTGCCATTTTTTCCCT
TCACTTAGGCGGTGCCTCATCTATTGCAGCCAGGTTAAATTTTGCAAGGACTGTGGCTAATATACGGCAT
CAAAAACGTGGTTTCCATAAAATTCCTATGTTTCCA

'GEOME_BXI22582.02_'  TTGACTTGTACCTTTAATAATGGTAATACCAGACATGCATTTCCCTCGATTAAATAATTTGAGGTTTTGG
TTTGTACCTAATGCATTTTTTTTGTTAGGAGTATCTGGATTTGTAGAAGGAGGCATGGGTGCTGGTTGAA
CAATCTACCCCCCACTGACTTCAATCGATTTCTTAAGAGATCCGTCTATAGATCTTGCCATTTTTTCCCT
TCACTTAGGCGGTGCCTCATCTATTGCAGCCAGGTTAAATTTTGCAAGGACTGTGGCTAATATACGGCAT
CAAAAACGTGGTTTCCATAAAATTCCTATGTTTCCA

'GEOME_BXI22586.02_'  TTGACTTGTACCTTTAATAATGGTAATACCAGATATGCATTTCCCTCGATTAAATAATTTGAGGTTTTGG
TTTGTACCTAATGCATTTTTTTTGTTAGGAGTATCTGGATTTGTAGAAGGAGGCATGGGTGCTGGTTGAA
CAATCTACCCCCCACTGACTTCAATCGATTTCTTAAGAGATCCGTCTATAGATCTTGCCATTTTTTCCCT
TCACTTAGGCGGTGCCTCATCTATTGCAGCCAGGTTAAATTTTGCAAGGACTGTGGCTAATATACGGCAT
CAAAAACGTGGTTTCCATAAAATTCCTATGTTTCCA

'GEOME_BXI22608.13_'  TTGACTTGTACCTTTAATAATGGTAATACCAGATATGCATTTCCCTCGATTAAATAATTTGAGGTTTTGG
TTTGTACCTAATGCATTTTTTTTGTTGGGAGTATCTGGATTTGTAGAAGGAGGCATGGGTGCTGGTTGAA
CAATCTACCCCCCACTGACTTCAATCGATTTCTTAAGAGATCCGTCTATAGATCTTGCCATTTTTTCCCT
TCACTTAGGCGGTGCCTCATCTATTGCAGCCAGGTTAAATTTTGCAAGGACTGTGGCTAATATACGGCAT
CAAAAACGTGGTTTCCATAAAATTCCTATGTTTCCA

'GEOME_BXI22608.14_'  TTGACTTGTACCTTTAATAATGGTAATACCAGATATGCATTTCCCTCGATTAAATAATTTGAGGTTTTGG
TTTGTACCTAATGCATTTTTTTTGTTAGGAGTATCTGGATTTGTAGAAGGAGGCATGGGTGCTGGTTGAA
CAATCTATCCCCCACTGACTTCAATCGATTTCTTAAGAGATCCGTCTATAGATCTTGCCATTTTTTCCCT
TCACTTAGGCGGTGCCTCATCTATTGCAGCCAGGTTAAATTTTGCAAGGACTGTGGCTAATATACGGCAT
CAAAAACGTGGTTTCCATAAAATTCCTATGTTTCCA

'GEOME_BXI22608.16_'  TTGACTTGTACCTTTAATAATGGTAATACCAGATATGCATTTCCCTCGATTAAATAATTTGAGGTTTTGG
TTTGTACCTAATGCATTTTTTTTGTTAGGAGTATCTGGATTTGTAGAAGGAGGCATGGGTGCTGGTTGAA
CAATCTACCCCCCACTGACTTCAATCGATTTCTTAAGAGATCCGTCTATAGATCTTGCCATTTTTTCCCT
TCACTTAGGCGGTGCCTCATCTATTGCAGCCAGGTTAAATTTTGCAAGGACTGTGGCTAATATACGGCAT
CAAAAACGTGGTTTCCATAAAATTCCTATGTTTCCA

'GEOME_BXI22608.17_'  TTGACTTGTACCTTTAATAATGGTAATACCAGATATGCATTTCCCTCGATTAAATAATTTGAGGTTTTGG
TTTGTACCTAATGCATTTTTTTTGTTGGGAGTATCTGGATTTGTAGAAGGAGGCATGGGTGCTGGTTGAA
CAATCTACCCCCCACTGACTTCAATCGATTTCTTAAGAGATCCGTCTATAGATCTTGCCATTTTTTCCCT
TCACTTAGGCGGTGCCTCATCTATTGCAGCCAGGTTAAATTTTGCAAGGACTGTGGCTAATATACGGCAT
CAAAAACGTGGTTTCCATAAAATTCCTATGTTTCCA

'GEOME_BXI22614.01_'  TTGACTTGTACCTTTAATAATGGTAATACCAGATATGCATTTCCCTCGATTAAATAATTTGAGGTTTTGG
TTTGTACCTAATGCATTTTTTTTGTTAGGAGTATCTGGATTTGTAGAAGGAGGCATGGGTGCTGGTTGAA
CAATCTACCCCCCACTGACTTCAATCGATTTCTTAAGAGATCCGTCTATAGATCTTGCCATTTTTTCCCT
TCACTTAGGCGGTGCCTCATCTATTGCAGCCAGGTTAAATTTTGCAAGGACTGTGGCTAATATACGGCAT
CAAAAACGTGGTTTCCATAAAATTCCTATGTTTCCA

'GEOME_BXI22614.03_'  TTGACTTGTACCTTTAATAATGGTAATACCAGATATGCATTTCCCTCGATTAAATAACTTGAGGTTTTGG
TTCGTACCTAATGCATTTTTTTTGTTAGGAGTATCTGGGTTTGTAGAAGGCGGTATGGGCGCTGGTTGAA
CAATCTATCCCCCACTGACTTCAATTGATTTTTTAAGAGACCCGTCTATAGATCTTGCTATTTTTTCCCT
TCATTTAGGCGGTGCCTCATCTATTGCAGCCAGGTTAAATTTTGCAAGGACTGTGGCTAATATACGGCAT
CAAAAACGTGGTTTCCATAAAATTCCTATGTTTCCA

'GEOME_BXI22614.05_'  TTGACTTGTACCTTTAATAATGGTAATACCAGATATGCATTTCCCTCGATTAAATAATTTGAGGTTTTGG
TTTGTACCTAATGCATTTTTTTTGTTAGGAGTATCTGGATTTGTAGAAGGAGGCATGGGTGCTGGTTGAA
CAATCTACCCCCCACTGACTTCAATCGATTTCTTAAGAGATCCGTCTATAGATCTTGCCATTTTTTCCCT
TCACTTAGGCGGTGCCTCATCTATTGCAGCCAGGTTAAATTTTGCAAGGACTGTGGCTAATATACGGCAT
CAAAAACGTGGTTTCCATAAAATTCCTATGTTTCCA

'GEOME_BXI22833.02_'  TTGACTTGTACCTTTAATAATGGTAATACCAGATATGCATTTCCCTCGATTAAATAATTTGAGGTTTTGG
TTTGTACCTAATGCATTTTTTTTGTTAGGAGTATCTGGATTTGTAGAAGGAGGCATGGGTGCTGGTTGAA
CAATCTACCCCCCACTGACTTCAATCGATTTCTTAAGAGATCCGTCTATAGATCTTGCCATTTTTTCCCT
TCACTTAGGCGGTGCCTCATCTATTGCAGCCAGGTTAAATTTTGCAAGGACTGTGGCTAATATACGGCAT
CAAAAACGTGGTTTCCATAAAATTCCTATGTTTCCA

'GEOME_BXI23070.01_'  TTGACTTGTGCCATTAATAATGGTAATACCAGACATGCACTTTCCTCGGTTAAATAACCTGAGGTTTTGG
TTTGTACCTAATGCATTCTTTTTGTTAGGAGTGTCTGGATTTGTAGAAGGAGGAATGGGTGCCGGTTGAA
CAATCTACCCCCCACTAACTTCAATCGATTTCTTAAGAGACCCATCTATAGATCTTGCTATTTTTTCTCT
TCACTTAGGCGGTGCTTCCTCTATTGCAGCTAGGTTAAATTTCGCAAGGACCGTGGCTAATATACGGCAT
CAAAAACGTGGTTTCCATAAAATTCCTATGTTTCCA

'GEOME_BXI23239.19_'  TTGACTTGTGCCATTAATAATAGTAATACCAGACATGCACTTTCCTCGGCTAAATAACCTGAGGTTTTGG
TTTGTACCTAATGCATTCTTTTTGTTAGGAGTGTCTGGATTTGTAGAAGGAGGAATGGGTGCCGGCTGAA
CAATCTACCCCCCACTAACTTCAATCGATTTCTTAAGAGACCCATCTATAGATCTTGCTATTTTTTCTCT
TCACTTAGGCGGTGCTTCCTCTATTGCAGCTAGGTTAAATTTCGCAAGGACTGTGGCTAATATACGGCAT
CAAAAACGTGGCTTCCATAAAATTCCTATGTTTCCA

'GEOME_BXI23390.03_'  TTGACTTGTACCTTTAATAATGGTAATACCAGATATGCATTTCCCTCGATTAAATAATTTGAGGTTTTGG
TTTGTACCTAATGCATTTTTTTTGTTAGGAGTATCTGGATTTGTAGAAGGAGGCATGGGTGCTGGTTGAA
CAATCTATCCCCCACTGACTTCAATCGATTTCTTAAGAGATCCGTCTATAGATCTTGCCATTTTTTCCCT
TCACTTAGGCGGTGCCTCATCTATTGCAGCCAGGTTAAATTTTGCAAGGACTGTGGCTAATATACGGCAT
CAAAAACGTGGTTTCCATAAAATTCCTATGTTTCCA

'GEOME_BXI23390.04_'  TTGACTTGTACCTTTAATAATGGTAATACCAGATATGCATTTCCCTCGATTAAATAATTTGAGGTTTTGG
TTTGTACCTAATGCATTTTTTTTGTTAGGAGTATCTGGATTTGTAGAAGGAGGCATGGGTGCTGGTTGAA
CAATCTATCCCCCACTGACTTCAATCGATTTCTTAAGAGATCCGTCTATAGATCTTGCCATTTTTTCCCT
TCACTTAGGCGGTGCCTCATCTATTGCAGCCAGGTTAAATTTTGCAAGGACTGTGGCTAATATACGGCAT
CAAAAACGTGGTTTCCATAAAATTCCTATGTTTCCA

'GEOME_BXI23390.08_'  TTGACTTGTACCTTTAATAATGGTAATACCAGATATGCATTTCCCTCGATTAAATAATTTGAGGTTTTGG
TTTGTACCTAATGCATTTTTTTTGTTAGGAGTATCTGGATTTGTAGAAGGAGGCATGGGTGCTGGTTGAA
CAATCTACCCCCCACTGACTTCAATCGATTTCTTAAGAGATCCGTCTATAGATCTTGCCATTTTTTCCCT
TCACTTAGGCGGTGCCTCATCTATTGCAGCCAGGTTAAATTTTGCAAGGACTGTGGCTAATATACGGCAT
CAAAAACGTGGTTTCCATAAAATTCCTATGTTTCCA

'GEOME_BXI23390.12_'  TTGACTTGTACCTTTAATAATGGTAATACCAGATATGCATTTCCCTCGATTAAATAATTTGAGGTTTTGG
TTTGTACCTAATGCATTTTTTTTGTTAGGAGTATCTGGATTTGTAGAAGGAGGCATGGGTGCTGGTTGAA
CAATCTACCCCCCACTGACTTCAATCGATTTCTTAAGAGATCCGTCTATAGATCTTGCCATTTTTTCCCT
TCACTTAGGCGGTGCCTCATCTATTGCAGCCAGGTTAAATTTTGCAAGGACTGTGGCTAATATACGGCAT
CAAAAACGTGGTTTCCATAAAATTCCTATGTTTCCA

'GEOME_BXI23390.15_'  TTGACTTGTACCTTTAATAATGGTAATACCAGATATGCATTTCCCTCGATTAAATAATTTGAGGTTTTGG
TTTGTACCTAATGCATTTTTTTTGTTAGGAGTATCTGGATTTGTAGAAGGAGGCATGGGTGCTGGTTGAA
CAATCTACCCCCCACTGACTTCAATCGATTTCTTAAGAGATCCGTCTATAGATCTTGCCATTTTTTCCCT
TCACTTAGGCGGTGCCTCATCTATTGCAGCCAGGTTAAATTTTGCAAGGACTGTGGCTAATATACGGCAT
CAAAAACGTGGTTTCCATAAAATTCCTATGTTTCCA

'GEOME_BXI23390.17_'  TTGACTTGTACCTTTAATAATGGTAATACCAGATATGCATTTCCCTCGATTAAATAATTTGAGGTTTTGG
TTTGTACCTAATGCATTTTTTTTGTTAGGAGTATCTGGATTTGTAGAAGGAGGCATGGGTGCTGGTTGAA
CAATCTACCCCCCACTGACTTCAATCGATTTCTTAAGAGATCCGTCTATAGATCTTGCCATTTTTTCCCT
TCACTTAGGCGGTGCCTCATCTATTGCAGCCAGGTTAAATTTTGCAAGGACTGTGGCTAATATACGGCAT
CAAAAACGTGGTTTCCATAAAATTCCTATGTTTCCA

'GEOME_BXI23390.19_'  TTGACTTGTACCTTTAATAATGGTAATACCAGACATGCATTTCCCTCGATTAAATAATTTGAGGTTTTGG
TTTGTACCTAATGCATTTTTTTTGTTAGGAGTATCTGGATTTGTAGAAGGAGGCATGGGTGCTGGTTGAA
CAATCTACCCCCCACTGACTTCAATCGATTTCTTAAGAGATCCGTCTATAGATCTTGCCATTTTTTCCCT
TCACTTAGGCGGTGCCTCATCTATTGCAGCCAGGTTAAATTTTGCAAGGACTGTGGCTAATATACGGCAT
CAAAAACGTGGTTTCCATAAAATTCCTATGTTTCCA

'GEOME_BXI23390.1_C'  TTGACTTGTACCTTTAATAATGGTAATACCAGATATGCATTTCCCTCGATTAAATAATTTGAGGTTTTGG
TTTGTACCTAATGCATTTTTTTTGTTAGGAGTATCTGGATTTGTAGAAGGAGGCATGGGTGCTGGTTGAA
CAATCTATCCCCCACTGACTTCAATCGATTTCTTAAGAGATCCGTCTATAGATCTTGCCATTTTTTCCCT
TCACTTAGGCGGTGCCTCATCTATTGCAGCCAGGTTAAATTTTGCAAGGACTGTGGCTAATATACGGCAT
CAAAAACGTGGTTTCCATAAAATTCCTATGTTTCCA

'GEOME_BXI23390.22_'  TTGACTTGTACCTTTAATAATGGTAATACCAGATATGCATTTCCCTCGATTAAATAATTTGAGGTTTTGG
TTTGTACCTAATGCATTTTTTTTGTTAGGAGTATCTGGATTTGTAGAAGGAGGCATGGGTGCTGGTTGAA
CAATCTACCCCCCACTGACTTCAATCGATTTCTTAAGAGATCCGTCTATAGATCTTGCCATTTTTTCCCT
TCACTTAGGCGGTGCCTCATCTATTGCAGCCAGGTTAAATTTTGCAAGGACTGTGGCTAATATACGGCAT
CAAAAACGTGGTTTCCATAAAATTCCTATGTTTCCA

'GEOME_BXI23390.2_C'  TTGACTTGTACCTTTAATAATGGTAATACCAGACATGCATTTCCCTCGATTAAATAATTTGAGGTTTTGG
TTTGTACCTAATGCATTTTTTTTGTTAGGAGTATCTGGATTTGTAGAAGGAGGCATGGGTGCTGGTTGAA
CAATCTACCCCCCACTGACTTCAATCGATTTCTTAAGAGATCCGTCTATAGATCTTGCCATTTTTTCCCT
TCACTTAGGCGGTGCCTCATCTATTGCAGCCAGGTTAAATTTTGCAAGGACTGTGGCTAATATACGGCAT
CAAAAACGTGGTTTCCATAAAATTCCTATGTTTCCA

'GEOME_BXI23716.07_'  TTGACTTGTACCTTTAATAATGGTAATACCAGATATGCATTTCCCTCGATTAAATAATTTGAGGTTTTGG
TTTGTACCTAATGCATTTTTTTTGTTAGGAGTATCTGGATTTGTAGAAGGGGGCATGGGTGCTGGTTGAA
CAATCTACCCCCCACTGACTTCAATCGATTTCTTAAGAGATCCGTCTATAGATCTTGCCATTTTTTCCCT
TCACTTAGGCGGTGCCTCATCTATTGCAGCCAGGTTAAATTTTGCAAGGACTGTGGCTAATATACGGCAT
CAAAAACGTGGTTTCCATAAAATTCCTATGTTTCCA

'GEOME_BXI23716.08_'  TTGACTTGTACCTTTAATAATGGTAATACCAGACATGCATTTCCCTCGATTAAATAATTTGAGGTTTTGG
TTCGTACCTAATGCATTTTTTTTGTTAGGAGTATCTGGATTTGTAGAAGGAGGCATGGGTGCTGGTTGAA
CAATCTACCCCCCACTGACTTCAATCGATTTCTTAAGAGATCCGTCTATAGATCTTGCCATTTTTTCCCT
TCACTTAGGCGGTGCCTCATCTATTGCAGCCAGGTTAAATTTTGCAAGGACTGTGGCTAATATACGGCAT
CAAAAACGTGGTTTCCATAAAATTCCTATGTTTCCA

'GEOME_BXI23716.12_'  TTGACTTGTACCTTTAATAATGGTAATACCAGATATGCATTTCCCTCGATTAAATAATTTGAGGTTTTGG
TTTGTACCTAATGCATTTTTTTTGTTAGGAGTATCTGGATTTGTAGAAGGAGGCATGGGTGCTGGTTGAA
CAATCTACCCCCCACTGACTTCAATCGATTTCTTAAGAGATCCGTCTATAGATCTTGCCATTTTTTCCCT
TCACTTAGGCGGTGCCTCATCTATTGCAGCCAGGTTAAATTTTGCAAGGACTGTGGCTAATATACGGCAT
CAAAAACGTGGTTTCCATAAAATTCCTATGTTTCCA

'GEOME_BXI23716.17_'  TTGACTTGTACCTTTAATAATGGTAATACCAGATATGCATTTCCCTCGATTAAATAATTTGAGGTTTTGG
TTTGTACCTAATGCATTTTTTTTGTTAGGAGTATCTGGATTTGTAGAAGGAGGCATGGGTGCTGGTTGAA
CAATCTACCCCCCACTGACTTCAATCGATTTCTTAAGAGATCCGTCTATAGATCTTGCCATTTTTTCCCT
TCACTTAGGCGGTGCCTCATCTATTGCAGCCAGGTTAAATTTTGCAAGGACTGTGGCTAATATACGGCAT
CAAAAACGTGGTTTCCATAAAATTCCTATGTTTCCA

'GEOME_BXI23716.19_'  TTGACTTGTACCTTTAATAATGGTAATACCAGATATGCATTTCCCTCGATTAAATAATTTGAGGTTTTGG
TTTGTACCTAATGCATTTTTTTTGTTAGGAGTATCTGGATTTGTAGAAGGAGGCATGGGTGCTGGTTGAA
CAATCTACCCTCCACTGACTTCAATCGATTTCTTAAGAGATCCGTCTATAGATCTTGCCATTTTTTCCCT
TCACTTAGGCGGTGCCTCATCTATTGCAGCCAGGTTAAATTTTGCAAGGACTGTGGCTAATATACGGCAT
CAAAAACGTGGTTTCCATAAAATTCCTATGTTTCCA

'GEOME_BXI23716.21_'  TTGACTTGTACCTTTAATAATGGTAATACCAGACATGCATTTCCCTCGATTAAATAATTTGAGGTTTTGG
TTCGTACCTAATGCATTTTTTTTGTTAGGAGTATCTGGATTTGTAGAAGGAGGCATGGGTGCTGGTTGAA
CAATCTACCCCCCACTGACTTCAATCGATTTCTTAAGAGATCCGTCTATAGATCTTGCCATTTTTTCCCT
TCACTTAGGCGGTGCCTCATCTATTGCAGCCAGGTTAAATTTTGCAAGGACTGTGGCTAATATACGGCAT
CAAAAACGTGGTTTCCATAAAATTCCTATGTTTCCA

'GEOME_BXI23717.05_'  TTGACTTGTACCTTTAATAATGGTAATACCAGATATGCATTTCCCTCGATTAAATAATTTGAGGTTTTGG
TTTGTACCTAATGCATTTTTTTTGTTAGGAGTATCTGGATTTGTAGAAGGAGGCATGGGTGCTGGTTGAA
CAATCTACCCCCCACTGACTTCAATCGATTTCTTAAGAGATCCGTCTATAGATCTTGCTATTTTTTCCCT
TCACTTAGGCGGTGCCTCATCTATTGCAGCCAGGTTAAATTTTGCAAGGACTGTGGCTAATATACGGCAT
CAAAAACGTGGTTTCCATAAAATTCCTATGTTTCCA

'GEOME_BXI23717.08_'  TTGACTTGTACCTTTAATAATGGTAATACCAGATATGCATTTCCCTCGATTAAATAATTTGAGGTTTTGG
TTTGTACCTAATGCATTTTTTTTGTTAGGAGTATCTGGATTTGTAGAAGGAGGCATGGGTGCTGGTTGAA
CAATCTACCCCCCACTGACTTCAATCGATTTCTTAAGAGATCCGTCTATAGATCTTGCCATTTTTTCCCT
TCACTTAGGCGGTGCCTCATCTATTGCAGCCAGGTTAAATTTTGCAAGGACTGTGGCTAATATACGGCAT
CAAAAACGTGGTTTCCATAAAATTCCTATGTTTCCA

'GEOME_BXI23717.14_'  TTGACTTGTACCTTTAATAATGGTAATACCAGATATGCATTTCCCTCGATTAAATAATTTGAGGTTTTGG
TTTGTACCTAATGCATTTTTTTTGTTAGGAGTATCTGGATTTGTAGAAGGAGGCATGGGTGCTGGTTGAA
CAATCTACCCCCCACTGACTTCAATCGATTTCTTAAGAGATCCGTCTATAGATCTTGCCATTTTTTCCCT
TCACTTAGGCGGTGCCTCATCTATTGCAGCCAGGTTAAATTTTGCAAGGACTGTGGCTAATATACGGCAT
CAAAAACGTGGTTTCCATAAAATTCCTATGTTTCCA

'GEOME_BXI23717.15_'  TTGACTTGTACCTTTAATAATGGTAATACCAGATATGCATTTCCCTCGATTAAATAATTTGAGGTTTTGG
TTTGTACCTAATGCATTTTTTTTGTTAGGAGTATCTGGATTTGTAGAAGGAGGCATGGGTGCTGGTTGAA
CAATCTACCCCCCACTGACTTCAATCGATTTCTTAAGAGATCCGTCCATAGATCTTGCCATTTTTTCCCT
TCACTTAGGCGGTGCCTCATCTATTGCAGCCAGGTTAAATTTTGCAAGGACTGTGGCTAATATACGGCAT
CAAAAACGTGGTTTCCATAAAATTCCTATGTTTCCA

'GEOME_BXI23730.01_'  TTGACTTGTACCTTTAATAATGGTAATACCAGATATGCATTTCCCTCGATTAAATAATTTGAGGTTTTGG
TTTGTACCTAATGCATTTTTTTTGTTAGGAGTATCTGGATTTGTAGAAGGAGGCATGGGTGCTGGTTGAA
CAATCTACCCCCCACTGACTTCAATCGATTTCTTAAGAGATCCGTCTATAGATCTTGCCATTTTTTCCCT
TCACTTAGGCGGTGCCTCATCTATTGCAGCCAGGTTAAATTTTGCAAGGACTGTGGCTAATATACGGCAT
CAAAAACGTGGTTTCCATAAAATTCCTATGTTTCCA

'GEOME_BXI23730.02_'  TTGACTTGTACCTTTAATAATGGTAATACCAGATATGCATTTCCCTCGATTAAATAATTTGAGGTTTTGG
TTTGTACCTAATGCATTTTTTTTGTTAGGAGTATCTGGATTTGTAGAAGGAGGCATGGGTGCTGGTTGAA
CAATCTACCCCCCACTGACTTCAATCGACTTCTTAAGAGATCCGTCTATAGATCTTGCCATTTTTTCCCT
TCACTTAGGCGGTGCCTCATCTATTGCAGCCAGGTTAAATTTTGCAAGGACTGTGGCTAATATACGGCAT
CAAAAACGTGGTTTCCATAAAATTCCTATGTTTCCA

'GEOME_BXI23730.06_'  TTGACTTGTACCTTTAATAATGGTAATACCAGATATGCATTTCCCTCGATTAAATAATTTGAGGTTTTGG
TTTGTACCTAATGCATTTTTTTTGTTAGGAGTATCTGGATTTGTAGAAGGAGGCATGGGTGCTGGTTGAA
CAATCTACCCCCCACTGACTTCAATCGATTTCTTAAGAGATCCGTCTATAGATCTTGCCATTTTTTCCCT
TCACTTAGGCGGTGCCTCATCTATTGCAGCCAGGTTAAATTTTGCAAGGACTGTGGCTAATATACGGCAT
CAAAAACGTGGTTTCCATAAAATTCCTATGTTTCCA

'GEOME_BXI23730.07_'  TTGACTTGTACCTTTAATAATGGTAATACCAGATATGCATTTCCCTCGATTAAATAATTTGAGGTTTTGG
TTTGTACCTAATGCATTTTTTTTGTTAGGAGTATCTGGATTTGTAGAAGGAGGCATGGGTGCTGGTTGAA
CAATCTACCCCCCACTGACTTCAATCGATTTCTTAAGAGATCCGTCTATAGATCTTGCCATTTTTTCCCT
TCACTTAGGCGGTGCCTCATCTATTGCAGCCAGGTTAAATTTTGCAAGGACTGTGGCTAATATACGGCAT
CAAAAACGTGGTTTCCATAAAATTCCTATGTTTCCA

'GEOME_BXI23730.13_'  TTGACTTGTACCTTTAATAATGGTAATACCAGATATGCATTTCCCTCGATTAAATAATTTGAGGTTTTGG
TTTGTACCTAATGCATTTTTTTTGTTAGGAGTATCTGGATTTGTAGAAGGAGGCATGGGTGCTGGTTGAA
CAATCTACCCCCCACTGACTTCAATCGATTTCTTAAGAGATCCGTCTATAGATCTTGCCATTTTTTCCCT
TCACTTAGGCGGTGCCTCATCTATTGCAGCCAGGTTAAATTTTGCAAGGACTGTGGCTAATATACGGCAT
CAAAAACGTGGTTTCCATAAAATTCCTATGTTTCCA

'GEOME_BXI23730.14_'  TTGACTTGTACCTTTAATAATGGTAATACCAGATATGCATTTCCCTCGATTAAATAATTTGAGGTTTTGG
TTTGTACCTAATGCATTTTTTTTGTTAGGAGTATCTGGATTCGTAGAAGGAGGCATGGGTGCTGGTTGAA
CAATCTATCCCCCACTAACTTCAATCGATTTCTTAAGAGATCCGTCTATAGATCTTGCTATTTTTTCCCT
TCACTTAGGCGGTGCCTCATCTATTGCAGCCAGGTTAAACTTTGCAAGGACTGTGGCTAATATACGGCAT
CAAAAACGTGGTTTCCATAAAATTCCTATGTTTCCA

'GEOME_BXI23730.15_'  TTGACTTGTACCTTTAATAATGGTAATACCAGACATGCATTTCCCTCGATTAAATAATTTGAGGTTTTGG
TTTGTACCTAATGCATTTTTTTTGTTAGGAGTATCTGGATTTGTAGAAGGAGGCATGGGTGCTGGTTGAA
CAATCTACCCCCCACTGACTTCAATCGATTTCTTAAGAGATCCGTCTATAGATCTTGCCATTTTTTCCCT
TCACTTAGGCGGTGCCTCATCTATTGCAGCCAGGTTAAATTTTGCAAGGACTGTGGCTAATATACGGCAT
CAAAAACGTGGTTTCCATAAAATTCCTATGTTTCCA

'GEOME_BXI23730.16_'  TTGACTTGTACCTTTAATAATGGTAATACCAGATATGCATTTCCCTCGATTAAATAATTTGAGGTTTTGG
TTTGTACCTAATGCATTTTTTTTGTTAGGAGTATCTGGATTTGTAGAAGGAGGCATGGGTGCTGGTTGAA
CAATCTACCCCCCACTGACTTCAATCGATTTCTTAAGAGATCCGTCTATAGATCTTGCCATTTTTTCCCT
TCACTTAGGCGGTGCCTCATCTATTGCAGCCAGGTTAAATTTTGCAAGGACTGTGGCTAATATACGGCAT
CAAAAACGTGGTTTCCATAAAATTCCTATGTTTCCA

'GEOME_BXI23730.17_'  TTGACTTGTACCTTTAATAATGGTAATACCAGATATGCATTTCCCTCGATTAAATAATTTGAGGTTTTGG
TTTGTACCTAATGCATTTTTTTTGTTAGGAGTATCTGGATTTGTAGAAGGAGGCATGGGTGCTGGTTGAA
CAATCTACCCCCCACTGACTTCAATCGATTTCTTAAGAGATCCGTCTATAGATCTTGCCATTTTTTCCCT
TCACTTAGGCGGTGCCTCATCTATTGCAGCCAGGTTAAATTTTGCAAGGACTGTGGCTAATATACGGCAT
CAAAAACGTGGTTTCCATAAAATTCCTATGTTTCCA

'GEOME_BXI23730.19_'  TTGACTTGTACCTTTAATAATGGTAATACCAGACATGCATTTCCCTCGATTAAATAATTTGAGGTTTTGG
TTTGTACCTAATGCATTTTTTTTGTTAGGAGTATCTGGATTTGTAGAAGGAGGCATGGGTGCTGGTTGAA
CAATTTACCCCCCACTGACTTCAATCGATTTCTTAAGAGATCCGTCTATAGATCTTGCCATTTTTTCCCT
TCACTTAGGCGGTGCCTCATCTATTGCAGCCAGGTTAAATTTTGCAAGGACTGTGGCTAATATACGGCAT
CAAAAACGTGGTTTCCATAAAATTCCTATGTTTCCA

'GEOME_BXI23767.01_'  TTGACTTGTACCTTTAATAATGGTAATACCAGATATGCATTTCCCTCGATTAAATAACTTGAGGTTTTGG
TTTGTACCTAATGCATTTTTTTTGTTAGGAGTATCTGGATTTGTAGAAGGCGGTATGGGCGCTGGTTGAA
CAATCTATCCCCCACTGACTTCAATCGATTTTTTAAGAGACCCGTCTATAGATCTTGCTATTTTTTCCCT
TCATTTAGGCGGTGCCTCATCTATTGCAGCCAGGTTAAATTTTGCAAGGACTGTGGCTAATATACGGCAT
CAAAAACGTGGTTTCCATAAAATTCCTATGTTTCCA

'GEOME_BXI23767.02_'  TTGACTTGTACCTTTAATAATGGTAATACCAGACATGCATTTCCCTCGATTAAATAATTTGAGGTTTTGG
TTTGTACCTAATGCATTTTTTTTGTTAGGAGTATCTGGATTTGTAGAAGGAGGCATGGGTGCTGGTTGAA
CAATCTACCCCCCACTGACTTCAATCGATTTCTTAAGAGATCCGTCTATAGATCTTGCCATTTTTTCCCT
TCACTTAGGCGGTGCCTCATCTATTGCAGCCAGGTTAAATTTTGCAAGGACTGTGGCTAATATACGGCAT
CAAAAACGTGGCTTCCATAAAATTCCTATGTTTCCA

'GEOME_BXI23805.02_'  TTGACTTGTACCTTTAATAATGGTAATACCAGATATGCATTTCCCTCGATTAAATAACTTGAGGTTTTGG
TTTGTACCTAATGCATTTTTTTTGTTAGGAGTATCTGGATTTGTAGAAGGCGGTATGGGCGCTGGTTGAA
CAATCTATCCCCCACTGACTTCAATCGATTTTTTAAGAGACCCGTCTATAGATCTTGCTATTTTTTCCCT
TCATTTAGGCGGTGCCTCATCTATTGCAGCCAGGTTAAATTTTGCAAGGACTGTGGCTAATATACGGCAT
CAAAAACGTGGTTTCCATAAAATTCCTATGTTTCCA

'GEOME_BXI23805.03_'  TTGACTTGTACCTTTAATAATGGTAATACCAGATATGCATTTCCCTCGATTAAATAACTTGAGGTTTTGG
TTTGTACCTAATGCATTTTTTTTGTTAGGAGTATCTGGATTTGTAGAAGGCGGTATGGGCGCTGGTTGAA
CAATCTATCCCCCACTGACTTCAATCGATTTTTTAAGAGACCCGTCTATAGATCTTGCTATTTTTTCCCT
TCATTTAGGCGGTGCCTCATCTATTGCAGCCAGGTTAAATTTTGCAAGGACTGTGGCTAATATACGGCAT
CAAAAACGTGGTTTCCATAAAATTCCTATGTTTCCA

'GEOME_BXI23805.04_'  TTGACTTGTACCTTTAATAATGGTAATACCAGATATGCATTTCCCTCGATTAAATAACTTGAGGTTTTGG
TTTGTACCTAATGCATTTTTTTTGTTAGGAGTATCTGGATTTGTAGAAGGCGGTATGGGCGCTGGTTGAA
CAATCTATCCCCCACTGACTTCAATCGATTTTTTAAGAGACCCGTCTATAGATCTTGCTATTTTTTCCCT
TCATTTAGGCGGTGCCTCATCTATTGCAGCCAGGTTAAATTTTGCAAGGACTGTGGCTAATATACGGCAT
CAAAAACGTGGTTTCCATAAAATTCCTATGTTCCCA

'GEOME_BXI23805.05_'  TTGACTTGTACCTTTAATAATGGTAATACCAGATATGCATTTCCCTCGATTAAATAACTTGAGGTTTTGG
TTTGTACCTAATGCATTTTTTTTGTTAGGAGTATCTGGATTTGTAGAAGGCGGTATGGGCGCTGGTTGAA
CAATCTACCCCCCACTGACTTCAATCGATTTTTTAAGAGACCCGTCTATAGATCTTGCTATTTTTTCCCT
TCATTTAGGCGGTGCCTCATCTATTGCAGCCAGGTTAAATTTTGCAAGGACTGTGGCTAATATACGGCAT
CAAAAACGTGGTTTCCATAAAATTCCTATGTTTCCA

'GEOME_BXI23805.06_'  TTGACTTGTACCTTTAATAATGGTAATACCAGATATGCATTTCCCTCGATTAAATAACTTGAGGTTTTGG
TTTGTACCTAATGCATTTTTTTTGTTAGGAGTATCTGGATTTGTAGAAGGCGGTATGGGCGCTGGTTGAA
CAATCTATCCCCCACTGACTTCAATCGATTTTTTAAGAGACCCGTCTATAGATCTTGCTATTTTTTCCCT
TCATTTAGGCGGTGCCTCATCTATTGCAGCCAGGTTAAATTTTGCAAGGACTGTGGCTAATATACGGCAT
CAAAAACGTGGTTTCCATAAAATTCCTATGTTTCCA

'GEOME_BXI23805.08_'  TTGACTTGTACCTTTAATAATGGTAATACCAGATATGCATTTCCCTCGATTAAATAACTTGAGGTTTTGG
TTTGTACCTAATGCATTTTTTTTGTTAGGAGTATCTGGATTTGTAGAAGGCGGTATGGGCGCTGGTTGAA
CAATCTATCCCCCACTGACTTCAATCGATTTTTTAAGAGACCCGTCTATAGATCTTGCTATTTTTTCCCT
TCATTTAGGCGGTGCCTCATCTATTGCAGCCAGGTTAAATTTTGCAAGGACTGTGGCTAATATACGGCAT
CAAAAACGTGGTTTCCATAAAATTCCTATGTTTCCA

'GEOME_BXI23805.09_'  TTGACTTGTACCTTTAATAATGGTAATACCAGATATGCATTTCCCTCGATTAAATAACTTGAGGTTTTGG
TTTGTACCTAATGCATTTTTTTTGTTAGGAGTATCTGGATTTGTAGAAGGCGGTATGGGCGCTGGTTGAA
CAATCTATCCCCCACTGACTTCAATCGATTTTTTAAGAGACCCGTCTATAGATCTTGCTATTTTTTCCCT
TCATTTAGGCGGTGCCTCATCTATTGCAGCCAGGTTAAATTTTGCAAGGACTGTGGCTAATATACGGCAT
CAAAAACGTGGTTTCCATAAAATTCCTATGTTCCCA

'GEOME_BXI23805.11_'  TTGACTTGTACCTTTAATAATGGTAATACCAGATATGCATTTCCCTCGATTAAATAACTTGAGGTTTTGG
TTTGTACCTAATGCATTTTTTTTGTTAGGAGTATCTGGATTTGTAGAAGGCGGTATGGGCGCTGGTTGAA
CAATCTATCCCCCACTGACTTCAATCGATTTTTTAAGAGACCCGTCTATAGATCTTGCTATTTTTTCCCT
TCATTTAGGCGGTGCCTCATCTATTGCAGCCAGGTTAAATTTTGCAAGGACTGTGGCTAATATACGGCAT
CAAAAACGTGGTTTCCATAAAATTCCTATGTTTCCA

'GEOME_BXI23805.12_'  TTGACTTGTACCTTTAATAATGGTAATACCAGATATGCATTTCCCTCGATTAAATAACTTGAGGTTTTGG
TTTGTACCTAATGCATTTTTTTTGTTAGGAGTATCTGGATTTGTAGAAGGCGGTATGGGCGCTGGTTGAA
CAATCTATCCCCCACTGACTTCAATCGATTTTTTAAGAGACCCGTCTATAGATCTTGCTATTTTTTCCCT
TCATTTAGGCGGTGCCTCATCTATTGCAGCCAGGTTAAATTTTGCAAGGACTGTGGCTAATATACGGCAT
CAAAAACGTGGTTTCCATAAAATTCCTATGTTTCCA

'GEOME_BXI23805.13_'  TTGACTTGTACCTTTAATAATGGTAATACCAGATATGCATTTCCCTCGATTAAATAACTTGAGGTTTTGG
TTTGTACCTAATGCATTTTTTTTGTTAGGAGTATCTGGATTTGTAGAAGGCGGTATGGGCGCTGGTTGAA
CAATCTATCCCCCACTGACTTCAATCGATTTTTTAAGAGACCCGTCTATAGATCTTGCTATTTTTTCCCT
TCATTTAGGCGGTGCCTCATCTATTGCAGCCAGGTTAAATTTTGCAAGGACTGTGGCTAATATACGGCAT
CAAAAACGTGGTTTCCATAAAATTCCTATGTTTCCA

'GEOME_BXI23805.14_'  TTGACTTGTACCTTTAATAATGGTAATACCAGATATGCATTTCCCTCGATTAAATAACTTGAGGTTTTGG
TTTGTACCTAATGCATTTTTTTTGTTAGGAGTATCTGGATTTGTAGAAGGCGGTATGGGCGCTGGTTGAA
CAATCTACCCCCCACTGACTTCAATCGATTTTTTAAGAGACCCGTCTATAGATCTTGCTATTTTTTCCCT
TCATTTAGGCGGTGCCTCATCTATTGCAGCCAGGTTAAATTTTGCAAGGACTGTGGCTAATATACGGCAT
CAAAAACGTGGTTTCCATAAAATTCCTATGTTTCCA

'GEOME_BXI23805.15_'  TTGACTTGTACCTTTAATAATGGTAATACCAGATATGCATTTCCCTCGATTAAATAACTTGAGGTTTTGG
TTTGTACCTAATGCATTTTTTTTGTTAGGAGTATCTGGATTTGTAGAAGGCGGTATGGGCGCTGGTTGAA
CAATCTATCCCCCACTGACTTCAATCGATTTTTTAAGGGACCCGTCTATAGATCTTGCTATTTTTTCCCT
TCATTTAGGCGGTGCCTCATCTATTGCAGCCAGGTTAAATTTTGCAAGGACTGTGGCTAATATACGGCAT
CAAAAACGTGGTTTCCATAAAATTCCTATGTTTCCA

'GEOME_BXI23805.17_'  TTGACTTGTACCTTTAATAATGGTAATACCAGATATGCATTTCCCTCGATTAAATAACTTGAGGTTTTGG
TTTGTACCTAATGCATTTTTTTTGTTAGGAGTATCTGGATTTGTAGAAGGCGGTATGGGCGCTGGTTGAA
CAATCTATCCCCCACTGACTTCAATCGATTTTTTAAGAGACCCGTCTATAGATCTTGCTATTTTTTCCCT
TCATTTAGGCGGTGCCTCGTCTATTGCAGCCAGGTTAAATTTTGCAAGGACTGTGGCTAATATACGGCAT
CAAAAACGTGGTTTCCATAAAATTCCTATGTTTCCA

'GEOME_BXI23805.18_'  TTGACTTGTACCTTTAATAATGGTAATACCAGATATGCATTTCCCTCGATTAAATAACTTGAGGTTTTGG
TTTGTACCTAATGCATTTTTTTTGTTAGGAGTATCTGGATTTGTAGAAGGCGGTATGGGCGCTGGTTGAA
CAATCTATCCCCCACTGACTTCAATCGATTTTTTAAGAGACCCGTCTATAGATCTTGCTATTTTTTCCCT
TCATTTAGGCGGTGCCTCATCTATTGCAGCCAGGTTAAATTTTGCAAGGACTGTGGCTAATATACGGCAT
CAAAAGCGTGGTTTCCATAAAATTCCTATGTTTCCA

'GEOME_BXI23805.21_'  TTGACTTGTACCTTTAATAATGGTAATACCAGATATGCATTTCCCTCGATTAAATAACTTGAGGTTTTGG
TTTGTACCTAATGCATTTTTTTTGTTAGGAGTATCTGGATTTGTAGAAGGCGGTATGGGCGCTGGTTGAA
CAATCTATCCCCCACTGACTTCAATCGATTTTTTAAGAGACCCGTCTATAGATCTTGCTATTTTTTCCCT
TCATTTAGGCGGTGCCTCATCTATTGCAGCCAGGTTAAATTTTGCAAGGACTGTGGCTAATATACGGCAT
CAAAAACGTGGTTTCCATAAAATTCCTATGTTTCCA

'GEOME_BXI23805.23_'  TTGACTTGTACCTTTAATAATGGTAATACCAGATATGCATTTCCCTCGATTAAATAACTTGAGGTTTTGG
TTTGTACCTAATGCATTTTTTTTGTTAGGAGTATCTGGATTTGTAGAAGGCGGTATGGGCGCTGGTTGAA
CAATCTATCCCCCACTGACTTCAATTGATTTTTTAAGAGACCCGTCTATAGATCTTGCTATTTTTTCCCT
TCATTTAGGCGGTGCCTCATCTATTGCAGCCAGGTTAAATTTTGCAAGGACTGTGGCTAATATACGGCAT
CAAAAACGTGGTTTCCATAAAATTCCTATGTTTCCA

'GEOME_BXI23805.2_C'  TTGACTTGTACCTTTAATAATGGTAATACCAGATATGCATTTCCCTCGATTAAATAACTTGAGGTTTTGG
TTTGTACCTAATGCATTTTTTTTATTAGGAGTATCTGGATTTGTAGAAGGCGGTATGGGCGCTGGTTGAA
CAATCTATCCTCCACTGACTTCAATCGATTTTTTAAGAGACCCGTCTATAGATCTTGCTATTTTTTCCCT
TCATTTAGGCGGTGCCTCATCTATTGCAGCCAGGTTAAATTTTGCAAGGACTGTGGCTAATATACGGCAT
CAAAAACGTGGTTTCCATAAAATTCCTATGTTTCCA

'GEOME_BXI23866.07_'  TTGACTTGTACCTTTAATAATGGTAATACCAGATATGCATTTCCCTCGATTAAATAATTTGAGGTTTTGG
TTTGTACCTAATGCATTTTTTTTGTTAGGAGTATCTGGATTTGTAGAAGGAGGCATGGGTGCTGGTTGAA
CAATCTACCCCCCACTGACTTCAATCGATTTCTTAAGAGATCCGTCTATAGATCTTGCCATTTTTTCCCT
TCACTTAGGCGGTGCCTCATCTATTGCAGCCAGGTTAAATTTTGCAAGGACTGTGGCTAATATACGGCAT
CAAAAACGTGGTTTCCATAAAATTCCTATGTTTCCA

'GEOME_BXI23866.17_'  TTGACTTGTACCTTTAATAATGGTAATACCAGATATGCATTTCCCTCGATTAAACAATTTGAGGTTTTGG
TTTGTACCTAATGCATTTTTTTTGTTAGGAGTATCTGGATTTGTAGAAGGAGGCATGGGTGCTGGTTGAA
CAATCTACCCCCCACTGACTTCAATCGATTTTTTAAGAGATCCGTCTATAGATCTTGCCATTTTTTCCCT
TCACTTAGGCGGTGCCTCATCTATTGCAGCCAGGTTAAATTTTGCAAGGACTGTGGCTAATATACGGCAT
CAAAAACGTGGTTTCCATAAAATTCCTATGTTTCCA

'GEOME_BXI23866.18_'  TTGACTTGTACCTTTAATAATGGTAATACCAGATATGCATTTCCCTCGATTAAATAATTTGAGGTTTTGG
TTTGTACCTAATGCATTTTTTTTGTTAGGAGTATCTGGATTTGTAGAAGGAGGCATGGGTGCTGGTTGAA
CAATCTACCCCCCACTGACTTCAATCGATTTCTTAAGAGATCCGTCTATAGATCTTGCCATTTTTTCCCT
TCACTTAGGCGGTGCCTCATCTATTGCAGCCAGGTTAAATTTTGCAAGGACTGTGGCTAATATACGGCAT
CAAAAACGTGGTTTCCATAAAATCCCTATGTTTCCA

'GEOME_BXI23870.02_'  TTGACTTGTACCTTTAATAATGGTAATACCAGATATGCATTTCCCTCGATTAAATAATTTGAGGTTTTGG
TTTGTACCTAATGCATTTTTTTTGTTAGGAGTATCTGGATTTGTAGAAGGAGGCATGGGTGCTGGTTGAA
CAATCTATCCCCCACTGACTTCAATCGATTTCTTAAGAGATCCGTCTATAGATCTTGCCATTTTTTCCCT
TCACTTAGGCGGTGCCTCATCTATTGCAGCCAGGTTAAATTTTGCAAGGACTGTGGCTAATATACGGCAT
CAAAAACGTGGTTTCCATAAAATTCCTATGTTTCCA

'GEOME_BXI23870.03_'  TTGACTTGTACCTTTAATAATGGTAATACCAGATATGCATTTCCCTCGATTAAATAATTTGAGGTTTTGG
TTTGTACCTAATGCATTTTTTTTGTTAGGAGTATCTGGATTTGTAGAAGGAGGCATGGGTGCTGGTTGAA
CAATCTACCCCCCACTGACTTCAATCGATTTCTTAAGAGATCCGTCTATAGATCTTGCCATTTTTTCCCT
TCACTTAGGCGGTGCCTCATCTATTGCAGCCAGGTTAAATTTTGCAAGGACTGTGGCTAATATACGGCAT
CAAAAACGTGGTTTCCATAAAATTCCTATGTTTCCA

'GEOME_BXI23870.05_'  TTGACTTGTACCTTTAATAATGGTAATACCAGATATGCATTTCCCTCGATTAAATAATTTGAGGTTTTGG
TTTGTACCTAATGCATTTTTTTTGTTAGGAGTATCTGGATTTGTAGAAGGAGGCATGGGTGCTGGTTGAA
CAATCTACCCCCCACTGACTTCAATCGATTTCTTAAGAGATCCGTCTATAGATCTTGCCATTTTTTCCCT
TCACTTAGGCGGTGCCTCATCTATTGCAGCCAGGTTAAATTTTGCAAGGACTGTGGCTAATATACGGCAT
CAAAAACGTGGTTTCCATAAAATCCCTATGTTTCCA

'GEOME_BXI23870.08_'  TTGACTTGTACCTTTAATAATGGTAATACCAGATATGCATTTCCCTCGATTAAATAATTTGAGGTTTTGG
TTTGTACCTAATGCATTTTTTTTGTTAGGAGTATCTGGATTTGTAGAAGGAGGCATGGGTGCTGGTTGAA
CAATCTACCCACCACTGACTTCAATCGATTTCTTAAGAGATCCGTCTATAGATCTTGCCATTTTTTCCCT
TCATTTAGGCGGTGCCTCATCTATTGCAGCCAGGTTAAATTTTGCAAGGACTGTGGCTAATATACGGCAT
CAAAAACGTGGTTTCCATAAAATTCCTATGTTTCCA

'GEOME_BXI23870.11_'  TTGACTTGTACCTTTAATAATGGTAATACCAGATATGCATTTCCCTCGATTAAATAATTTGAGGTTTTGG
TTTGTACCTAATGCATTTTTTTTGTTAGGAGTATCTGGATTTGTAGAAGGAGGCATGGGTGCTGGTTGAA
CAATCTACCCCCCACTGACTTCAATCGATTTCTTAAGAGATCCGTCTATAGATCTTGCCATTTTTTCCCT
TCACTTAGGCGGTGCCTCATCTATTGCAGCCAGGTTAAATTTTGCAAGGACTGTGGCTAATATACGGCAT
CAAAAACGTGGTTTCCATAAAATTCCTATGTTTCCA

'GEOME_BXI23870.12_'  TTGACTTGTACCTTTAATAATGGTAATACCAGATATGCATTTCCCTCGATTAAATAATTTGAGGTTTTGG
TTTGTACCTAATGCATTTTTTTTGTTAGGGGTATCTGGATTTGTAGAAGGAGGCATGGGTGCTGGTTGAA
CAATCTACCCCCCACTGACTTCAATCGATTTCTTAAGAGATCCGTCCATAGATCTTGCCATTTTTTCCCT
TCACTTAGGCGGTGCCTCATCTATTGCAGCCAGGTTAAATTTTGCAAGGACTGTGGCTAATATACGGCAT
CAAAAACGTGGTTTCCATAAAATTCCTATGTTTCCA

'GEOME_BXI23870.13_'  TTGACTTGTACCTTTAATAATGGTAATACCAGATATGCATTTCCCTCGATTAAATAATTTGAGGTTTTGG
TTTGTACCTAATGCATTTTTTTTGTTAGGAGTATCTGGATTTGTAGAAGGAGGCATGGGTGCTGGTTGAA
CAATCTACCCCCCACTGACTTCAATCGATTTCTTAAGAGATCCGTCTATAGATCTTGCCATTTTTTCCCT
TCACTTAGGCGGTGCCTCATCTATTGCAGCCAGGTTAAATTTTGCAAGGACTGTGGCTAATATACGGCAT
CAAAAACGTGGTTTCCATAAAATTCCTATGTTTCCA

'GEOME_BXI23870.15_'  TTGACTTGTACCTTTAATAATGGTAATACCAGATATGCATTTCCCTCGATTAAATAATTTAAGGTTTTGG
TTTGTACCTAATGCATTTTTTTTGTTAGGAGTATCTGGATTTGTAGAAGGAGGCATGGGTGCTGGTTGAA
CAATCTACCCCCCACTGACTTCAATCGATTTCTTAAGAGATCCGTCTATAGATCTTGCCATTTTTTCCCT
TCACTTAGGCGGTGCCTCATCTATTGCAGCCAGGTTAAATTTTGCAAGGACTGTGGCTAATATACGGCAT
CAAAAACGTGGTTTCCATAAAATTCCTATGTTTCCA

'GEOME_BXI23870.16_'  TTGACTTGTACCTTTAATAATGGTAATACCAGATATGCATTTCCCTCGATTAAATAATTTGAGGTTTTGG
TTTGTACCTAATGCATTTTTTTTGTTAGGAGTATCTGGATTTGTAGAAGGAGGCATGGGTGCTGGTTGAA
CAATCTATCCCCCACTGACTTCAATCGATTTCTTAAGAGATCCGTCTATAGATCTTGCCATTTTTTCCCT
TCACTTAGGCGGTGCCTCATCTATTGCAGCCAGGTTAAATTTTGCAAGGACTGTGGCTAATATACGGCAT
CAAAAACGTGGTTTCCATAAAATTCCTATGTTTCCA

'GEOME_BXI23870.17_'  TTGACTTGTACCTTTAATAATGGTAATACCAGATATGCATTTCCCTCGATTAAATAATTTGAGGTTTTGG
TTTGTACCTAATGCATTTTTTTTGTTAGGAGTGTCTGGATTTGTAGAAGGAGGCATGGGTGCTGGTTGAA
CAATCTACCCCCCACTGACTTCAATCGATTTCTTAAGAGATCCGTCTATAGATCTTGCCATTTTTTCCCT
TCACTTAGGCGGTGCCTCATCTATTGCAGCCAGGTTAAATTTTGCAAGGACTGTGGCTAATATACGGCAT
CAAAAACGTGGTTTCCATAAAATTCCTATGTTTCCA

'GEOME_BXI23870.1_C'  TTGACTTGTACCTTTAATAATGGCAATACCAGATATGCATTTCCCTCGATTAAATAATTTGAGGTTTTGG
TTTGTACCTAATGCATTTTTTTTGTTAGGAGTATCTGGATTTGTAGAAGGAGGCATGGGTGCTGGTTGAA
CAATCTACCCCCCACTGACTTCAATCGATTTCTTAAGAGATCCGTCTATAGATCTTGCCATTTTTTCCCT
TCACTTAGGCGGTGCCTCATCTATTGCAGCCAGGTTAAATTTTGCAAGGACTGTGGCTAATATACGGCAT
CAAAAACGTGGTTTCCATAAAATTCCTATGTTCCCA

'GEOME_BXI23994.16_'  TTGACTTGTACCTTTAATAATGGTAATACCAGATATGCATTTCCCTCGATTAAATAATTTGAGGTTTTGG
TTTGTACCTAATGCATTTTTTTTGTTAGGAGTATCTGGATTTGTAGAAGGAGGCATGGGTGCTGGTTGAA
CAATCTACCCCCCACTGACTTCAATCGATTTCTTAAGAGATCCGTCTATAGATCTTGCCATTTTTTCCCT
TCATATAGGCGGTGCCTCATCTATTGCAGCCAGGTTAAATTTTGCAAGGACTGTGGCTAATATACGGCAT
CAAAAACGTGGTTTCCATAAAATTCCTATGTTTCCA

'GEOME_BXI23995.01_'  TTGACTTGTACCTTTAATAATGGTAATACCAGATATGCATTTCCCTCGATTAAATAATTTGAGGTTTTGG
TTTGTACCTAATGCATTTTTTTTGTTAGGAGTATCTGGATTTGTAGAAGGAGGCATGGGTGCCGGTTGAA
CAATCTACCCCCCACTGACTTCAATCGATTTCTTAAGAGATCCGTCTATAGATCTTGCCATTTTTTCCCT
TCACTTAGGCGGTGCCTCATCTATTGCAGCCAGGTTAAATTTTGCAAGGACTGTGGCTAATATACGGCAT
CAAAAACGTGGTTTCCATAAAATTCCTATGTTTCCA

'GEOME_BXI23995.02_'  TTGACTTGTACCTTTAATAATGGTAATACCAGATATGCATTTCCCTCGATTAAATAATTTGAGGTTTTGG
TTTGTACCTAATGCATTTTTTTTGTTAGGAGTATCTGGATTTGTAGAAGGGGGCATGGGTGCTGGTTGAA
CAATCTACCCACCACTGACTTCAATCGATTTCTTAAGAGATCCGTCTATAGATCTTGCCATTTTTTCCCT
TCACTTAGGCGGTGCCTCATCTATTGCAGCCAGGTTAAATTTTGCAAGGACTGTGGCTAATATACGGCAT
CAAAAACGTGGTTTCCATAAAATTCCTATGTTTCCA

'GEOME_BXI23995.03_'  TTGACTTGTACCTTTAATAATGGTAATACCAGATATGCATTTCCCTCGATTAAATAATTTGAGGTTTTGG
TTTGTACCTAATGCATTTTTTTTGTTAGGAGTATCTGGATTTGTAGAAGGAGGCATGGGTGCTGGTTGAA
CAATCTACCCCCCACTGACTTCAATCGATTTCTTAAGAGATCCGTCTATAGATCTTGCCATTTTTTCCCT
TCACTTAGGCGGTGCCTCATCTATTGCAGCCAGGTTAAATTTTGCAAGGACTGTGGCTAATATACGGCAT
CAAAAACGTGGTTTCCATAAAATTCCTATGTTTCCA

'GEOME_BXI23995.04_'  TTGACTTGTACCTTTAATAATGGTAATACCAGATATGCATTTCCCTCGATTAAATAACTTGAGGTTTTGG
TTTGTACCTAATGCATTTTTTTTGTTAGGAGTATCTGGATTTGTAGAAGGCGGTATGGGCGCTGGTTGAA
CAATCTATCCCCCACTGACTTCAATCGATTTTTTAAGAGACCCGTCTATAGATCTTGCTATTTTTTCCCT
TCATTTAGGCGGTGCCTCATCTATTGCAGCCAGGTTAAATTTTGCAAGGACTGTGGCTAATATACGGCAT
CAAAAACGTGGTTTCCATAAAATTCCTATGTTTCCA

'GEOME_BXI23995.05_'  TTGACTTGTACCTTTAATAATGGTAATACCAGATATGCATTTCCCTCGATTAAATAATTTGAGGTTTTGG
TTTGTACCTAATGCATTTTTTTTGTTAGGAGTATCTGGATTCGTAGAAGGAGGCATGGGTGCTGGTTGAA
CAATCTATCCCCCACTAACTTCAATCGATTTCTTAAGAGATCCGTCTATAGATCTTGCTATTTTTTCCCT
TCACTTAGGCGGTGCCTCATCTATTGCAGCCAGGTTAAACTTTGCAAGGACTGTGGCTAATATACGGCAT
CAAAAACGTGGCTTCCATAAAATTCCTATGTTTCCA

'GEOME_BXI23995.07_'  TTGACTTGTACCTTTAATAATGGTAATACCAGATATGCATTTCCCTCGATTAAATAATTTGAGGTTTTGG
TTTGTACCTAATGCATTTTTTTTGTTAGGAGTATCTGGATTTGTAGAAGGAGGCATGGGTGCTGGTTGAA
CAATCTACCCCCCACTGACTTCAATCGATTTCTTAAGAGATCCGTCTATAGATCTTGCCATTTTTTCCCT
TCACTTAGGCGGTGCCTCATCTATTGCAGCCAGGTTAAATTTTGCAAGGACTGTGGCTAATATACGGCAT
CAAAAACGTGGTTTCCATAAAATTCCTATGTTTCCA

'GEOME_BXI23995.08_'  TTGACTTGTACCTTTAATAATGGTAATACCAGATATGCATTTCCCTCGATTAAATAATTTGAGGTTTTGG
TTTGTACCTAATGCATTTTTTTTGTTAGGAGTATCTGGATTTGTAGAAGGAGGCATGGGTGCTGGTTGAA
CAATCTACCCCCCACTGACTTCAATCGATTTCTTAAGAGATCCGTCTATAGATCTTGCCATTTTTTCCCT
TCACTTAGGCGGTGCCTCATCTATTGCAGCCAGGTTAAATTTTGCAAGGACTGTGGCTAATATACGGCAT
CAAAAACGTGGTTTCCATAAAATTCCTATGTTTCCA

'GEOME_BXI23995.13_'  TTGACTTGTACCCTTAATAATGGTAATACCAGATATGCATTTCCCTCGATTAAATAATTTGAGGTTTTGG
TTTGTACCTAATGCATTTTTTTTGTTAGGAGTATCTGGATTTGTAGAAGGAGGCATGGGTGCTGGTTGAA
CAATCTACCCCCCACTGACTTCAATCGATTTCTTAAGAGATCCGTCTATAGATCTTGCCATTTTTTCCCT
TCACTTAGGCGGTGCCTCATCTATTGCAGCCAGGTTAAATTTTGCAAGGACTGTGGCTAATATACGGCAT
CAAAAACGTGGTTTCCATAAAATTCCTATGTTTCCA

'GEOME_BXI23995.14_'  TTGACTTGTACCTTTAATAATGGTAATACCAGATATGCATTTCCCTCGATTAAATAACTTGAGGTTTTGG
TTTGTACCTAATGCATTTTTTTTGTTAGGAGTATCTGGATTTGTAGAAGGCGGCATGGGCGCTGGTTGAA
CAATCTATCCCCCACTGACTTCAATCGATTTTTTAAGAGACCCGTCTATAGATCTTGCTATTTTTTCCCT
TCATTTAGGCGGTGCCTCATCTATTGCAGCCAGGTTAAATTTTGCAAGGACTGTGGCTAATATACGGCAT
CAAAAACGTGGTTTCCATAAAATTCCTATGTTTCCA

'GEOME_BXI23995.15_'  TTGACTTGTACCTTTAATAATGGTAATACCAGATATGCATTTCCCTCGATTAAATAATTTGAGGTTTTGG
TTTGTACCTAATGCATTTTTTTTGTTAGGAGTATCTGGATTTGTAGAAGGAGGCATGGGTGCTGGTTGAA
CAATCTACCCCCCACTGACTTCAATCGATTTCTTAAGAGACCCGTCTATAGATCTTGCCATTTTTTCCCT
TCACTTAGGCGGTGCCTCATCTATTGCAGCCAGGTTAAATTTTGCAAGGACTGTGGCTAATATACGGCAT
CAAAAACGTGGTTTCCATAAAATTCCTATGTTTCCA

'GEOME_BXI23995.16_'  TTGACTTGTACCTTTAATAATGGTAATACCAGACATGCATTTCCCTCGATTAAATAATTTGAGGTTTTGG
TTTGTACCTAATGCATTTTTTTTGTTAGGAGTATCTGGATTTGTAGAAGGAGGCATGGGTGCTGGTTGAA
CAATCTACCCCCCACTGACTTCAATCGATTTCTTAAGAGATCCGTCTATAGATCTTGCCATTTTTTCCCT
TCACTTAGGCGGTGCCTCATCTATTGCAGCCAGGTTAAATTTTGCAAGGACTGTGGCTAATATACGGCAT
CAAAAACGTGGTTTCCATAAAATTCCTATGTTTCCA

'GEOME_BXI23995.17_'  TTGACTTGTACCTTTAATAATGGTAATACCAGATATGCATTTCCCTCGATTAAATAATTTGAGGTTTTGG
TTTGTACCTAATGCATTTTTTTTGTTAGGAGTATCTGGATTTGTAGAAGGAGGCATGGGTGCTGGCTGAA
CAATCTACCCCCCACTGACTTCAATCGATTTCTTAAGAGATCCGTCTATAGATCTTGCCATTTTTTCCCT
TCACTTAGGCGGTGCCTCATCTATTGCAGCCAGGTTAAATTTTGCAAGGACTGTGGCTAATATACGGCAT
CAAAAACGTGGTTTCCATAAAATTCCTATGTTTCCA

'GEOME_BXI23995.18_'  TTGACTTGTACCTTTAATAATGGTAATACCAGATATGCATTTCCCTCGATTAAATAATTTGAGGTTTTGG
TTTGTACCTAATGCATTTTTTTTGTTAGGAGTATCTGGATTTGTAGAAGGAGGCATGGGTGCTGGTTGAA
CAATCTACCCCCCACTGACTTCAATCGATTTCTTAAGAGATCCGTCTATAGATCTTGCCATTTTTTCCCT
TCACTTAGGCGGTGCCTCATCTATTGCAGCCAGGTTAAATTTTGCAAGGACTGTGGCTAATATACGGCAT
CAAAAACGTGGTTTCCATAAAATTCCTATGTTTCCA

'GEOME_BXI23995.19_'  TTGACTTGTACCTTTAATAATGGTAATACCAGATATGCATTTCCCTCGATTAAATAATTTGAGGTTTTGG
TTTGTACCTAATGCATTTTTTTTGTTAGGAGTATCTGGATTTGTAGAAGGAGGCATGGGTGCTGGTTGAA
CAATCTACCCCCCACTGACTTCAATCGATTTCTTAAGAGATCCGTCTATAGATCTTGCCATTTTTTCCCT
TCACTTAGGCGGTGCCTCATCTATTGCAGCCAGGTTAAATTTTGCAAGGACTGTGGCTAATATACGGCAT
CAAAAACGTGGTTTCCATAAAATTCCTATGTTTCCA

'GEOME_BXI23995.21_'  TTGACTTGTACCTTTAATAATGGTAATACCAGATATGCATTTCCCTCGATTAAATAATTTGAGGTTTTGG
TTTGTACCTAATGCATTTTTTTTGTTAGGAGTATCTGGATTTGTAGAAGGAGGCATGGGTGCTGGTTGAA
CAATCTACCCCCCACTGACTTCAATCGATTTCTTAAGAGATCCGTCTATAGATCTTGCTATTTTTTCCCT
TCACTTAGGCGGTGCCTCATCTATTGCAGCCAGGTTAAATTTTGCAAGGACTGTGGCTAATATACGGCAT
CAAAAACGTGGTTTCCATAAAATTCCTATGTTTCCA

'GEOME_BXI23995.22_'  TTGACTTGTACCTTTAATAATGGTAATACCAGATATGCATTTCCCTCGATTAAATAATTTGAGGTTTTGG
TTTGTACCTAATGCATTTTTTTTGTTAGGAGTATCTGGATTCGTAGAAGGAGGCATGGGTGCTGGTTGAA
CAATCTATCCCCCACTAACTTCAATCGATTTCTTAAGAGATCCGTCTATAGATCTTGCTATTTTTTCCCT
TCACTTAGGCGGTGCCTCATCTATTGCAGCCAGGTTAAACTTTGCAAGGACTGTGGCTAATATACGGCAT
CAAAAACGTGGTTTCCATAAAATTCCTATGTTTCCA

'GEOME_BWw2TmAq9501'  TTGACTTGTACCCTTAATAATGGTAATACCAGATATGCATTTCCCTCGATTAAATAACTTGAGGTTTTGG
TTTGTTCCTAATGCATTTTTTTTGTTAGGAGTATCTGGATTTGTAGAAGGAGGCATGGGTGCTGGTTGAA
CAATCTACCCCCCGCTGACTTCAATCGATTTCTTAAGAGACCCGTCTATAGATCTTGCTATTTTTTCCCT
TCACTTAGGCGGTGCCTCATCTATTGCAGCCAGGTTAAATTTTGCAAGGACTGTGGCTAATATACGACAT
CAAAAACGTGGCTTCCATAAGATTCCTATGTTTCCA

'GEOME_BWw2TmAq9502'  CTGACTTGTACCCTTAATAATGGTAATACCAGATATGCATTTCCCTCGATTAAATAACTTGAGGTTTTGG
TTTGTTCCTAATGCATTTTTTTTGTTAGGAGTATCTGGATTTGTAGAAGGAGGCATGGGTGCTGGTTGAA
CAATCTACCCCCCGCTGACTTCAATCGATTTCTTAAGAGACCCGTCTATAGATCTTGCTATTTTTTCCCT
TCACTTAGGCGGTGCCTCATCTATTGCAGCCAGGTTAAATTTTGCAAGGACTGTGGCTAATATACGACAT
CAAAAACGTGGCTTCCATAAGATTCCTATGTTTCCA

'GEOME_BWw2TmAq9503'  TTGACTTGTACCCTTAATAATGGTAATACCAGATATGCATTTCCCTCGATTAAATAACTTGAGGTTTTGG
TTTGTTCCTAATGCATTTTTTTTGTTAGGAGTATCTGGATTTGTAGAAGGAGGCATGGGTGCTGGTTGAA
CAATCTACCCCCCGCTGACTTCAATCGATTTCTTAAGAGACCCGTCTATAGATCTTGCTATTTTTTCCCT
TCACTTAGGCGGTGCCTCATCTATTGCAGCCAGGTTAAATTTTGCAAGGACTGTGGCTAATATACGACAT
CAAAAACGTGGCTTCCATAAAATTCCTATGTTTCCA

'GEOME_BWw2TmAq9504'  TTGACTTGTACCCTTAATAATGGTAATACCAGATATGCATTTCCCTCGATTAAATAACTTGAGGTTTTGG
TTTATTCCTAATGCATTTTTTTTGTTAGGAGTATCTGGATTTGTAGAAGGAGGCATGGGTGCTGGTTGAA
CAATCTACCCCCCGCTGACTTCAATCGATTTCTTAAGAGACCCGTCTATAGATCTTGCTATTTTTTCCCT
TCACTTAGGCGGTGCCTCATCTATTGCAGCCAGGTTAAATTTTGCAAGGACTGTGGCTAATATACGACAT
CAAAAACGTGGCTTCCATAAGATTCCTATGTTTCCA

'GEOME_BWw2TmAq9505'  TTGACTTGTACCCTTAATAATGGTAATACCAGATATGCATTTCCCTCGATTAAATAACTTGAGGTTTTGG
TTTATTCCTAATGCATTTTTTTTGTTAGGAGTATCTGGATTTGTAGAAGGAGGCATGGGTGCTGGTTGAA
CAATCTACCCCCCGCTGACTTCAATCGATTTCTTAAGAGACCCGTCTATAGATCTTGCTATTTTTTCCCT
TCACTTAGGCGGTGCCTCATCTATTGCAGCCAGGTTAAATTTTGCAAGGACTGTGGCTAATATACGACAT
CAAAAACGTGGCTTCCATAAGATTCCTATGTTTCCA

'GEOME_BWw2TmBi3701'  TTGACTTGTACCTTTAATAATGGTAATACCAGATATGCATTTCCCTCGATTAAATAATTTGAGGTTTTGG
TTTGTACCTAATGCATTTTTTTTGTTGGGAGTATCTGGATTTGTAGAAGGAGGCATGGGTGCTGGTTGAA
CAATCTACCCCCCACTGACTTCAATCGATTTCTTAAGAGATCCGTCTATAGATCTTGCCATTTTTTCCCT
TCACTTAGGCGGTGCCTCATCTATTGCAGCCAGGTTAAATTTTGCAAGGACTGTGGCTAATATACGGCAT
CAAAAACGTGGTTTCCATAAAATTCCTATGTTTCCA

'GEOME_BWw2TmBi3702'  TTGACTTGTACCTTTAATAATGGTAATACCAGATATGCATTTCCCTCGATTAAATAATTTGAGGTTTTGG
TTTGTACCTAATGCATTTTTTTTGTTAGGAGTATCTGGATTTGTAGAAGGAGGCATGGGTGCTGGTTGAA
CAATCTACCCCCCACTGACTTCAATCGATTTCTTAAGAGATCCGTCTATAGATCTTGCCATTTTTTCCCT
TCACTTAGGCGGTGCCTCATCTATTGCAGCCAGGTTAAATTTTGCAAGGACTGTGGCTAATATACGGCAT
CAAAAACGTGGTTTCCATAAAATTCCTATGTTTCCA

'GEOME_BWw2TmBi3703'  TTGACTTGTACCTTTAATAATGGTAATACCAGATATGCATTTCCCTCGATTAAATAATTTGAGGTTTTGG
TTTGTACCTAATGCATTTTTTTTGTTAGGAGTATCTAGATTCGTAGAAGGAGGCATGGGTGCTGGTTGAA
CAATCTATCCCCCACTAACTTCAATCGATTTCTTAAGAGATCCGTCTATAGATCTTGCTATTTTTTCCCT
TCACTTAGGCGGTGCCTCATCTATTGCAGCCAGGTTAAACTTTGCAAGGACTGTGGCTAATATACGGCAT
CAAAAACGTGGCTTCCATAAAATTCCTATGTTTCCA

'GEOME_BWw2TmBi3705'  TTGACTTGTACCTTTAATAATGGTAATACCAGATATGCATTTCCCTCGATTAAACAATTTGAGGTTTTGG
TTTGTACCTAATGCATTTTTTTTGTTAGGAGTATCTGGATTTGTAGAAGGAGGCATGGGTGCTGGTTGAA
CAATCTACCCCCCACTGACTTCAATCGATTTCTTAAGAGATCCGTCTATAGATCTTGCCATTTTTTCCCT
TCACTTAGGCGGTGCCTCATCTATTGCAGCCAGGTTAAATTTTGCAAGGACTGTGGCTAATATACGGCAT
CAAAAACGTGGTTTCCATAAAATTCCTATGTTTCCA

'GEOME_BWw2TmBi3706'  TTGACTTGTACCTTTAATAATGGTAATACCAGATATGCATTTCCCTCGATTAAATAATTTGAGGTTTTGG
TTTGTACCTAATGCATTTTTTTTGTTAGGAGTATCTGGATTTGTAGAAGGAGGCATGGGTGCTGGTTGAA
CAATCTACCCCCCACTGACTTCAATCGATTTCTTAAGAGATCCGTCTATAGATCTTGCCATTTTTTCCCT
TCACTTAGGCGGTGCCTCATCTATTGCAGCTAGGTTAAATTTTGCAAGGACTGTGGCTAATATACGGCAT
CAAAAACGTGGTTTCCATAAAATTCCTATGTTTCCA

'GEOME_BWw2TmBi3707'  TTGACTTGTACCTTTAATAATGGTAATACCAGATATGCATTTCCCTCGATTAAATAATTTGAGGTTTTGG
TTTGTACCTAATGCATTTTTTTTGTTAGGAGTATCTGGATTTGTAGAAGGAGGCATGGGTGCTGGTTGAA
CAATCTACCCCCCACTGACTTCAATCGATTTCTTAAGAGATCCGTCTATAGATCTTGCTATTTTTTCCCT
TCACTTAGGCGGTGCCTCATCTATTGCAGCCAGGTTAAATTTTGCAAGGACTGTGGCTAATATACGGCAT
CAAAAACGTGGTTTCCATAAAATTCCTATGTTTCCA

'GEOME_BWw2TmBi3708'  TTGACTTGTACCTTTAATAATGGTAATACCAGATATGCATTTCCCTCGATTAAATAATTTAAGGTTTTGG
TTTGTACCTAATGCATTTTTTTTGTTAGGAGTATCTGGATTTGTAGAAGGAGGCATGGGTGCTGGTTGAA
CAATCTACCCCCCACTGACTTCAATCGATTTCTTAAGAGATCCGTCTATAGATCTTGCCATTTTTTCCCT
TCACTTAGGCGGTGCCTCATCTATTGCAGCCAGGTTAAATTTTGCAAGGACTGTGGCTAATATACGGCAT
CAAAAACGTGGTTTCCATAAAATTCCTATGTTTCCA

'GEOME_BWw2TmBi3709'  TTGACTTGTACCTTTAATAATGGTAATACCAGATATGCATTTCCCTCGATTAAATAATTTGAGGTTTTGG
TTTGTACCTAATGCATTTTTTTTGTTAGGAGTATCTGGATTTGTAGAAGGAGGCATGGGTGCTGGTTGAA
CAATCTACCCCCCACTGACTTCAATCGATTTCTTAAGAGATCCGTCTATAGATCTTGCCATTTTTTCCCT
TCACTTAGGCGGTGCCTCATCTATTGCAGCCAGGTTAAATTTTGCAAGGACTGTGGCTAATATACGGCAT
CAAAAACGTGGTTTCCATAAAATTCCTATGTTTCCA

'GEOME_BWw2TmBi3801'  TTGACTTGTACCTTTAATAATGGTAATACCAGACATGCATTTCCCTCGATTAAATAATTTGAGGTTTTGG
TTTGTACCTAATGCATTTTTTTTGTTAGGAGTATCTGGATTTGTAGAAGGAGGCATGGGTGCTGGTTGAA
CAATCTACCCCCCACTGACTTCAATCGATTTCTTAAGAGATCCGTCTATAGATCTTGCCATTTTTTCCCT
TCACTTAGGCGGTGCCTCATCTATTGCAGCCAGGTTAAATTTTGCAAGGACTGTGGCTAATATACGGCAT
CAAAAACGTGGTTTCCATAAAATTCCTATGTTTCCA

'GEOME_BWw2TmBi3803'  TTGACTTGTACCTTTAATAATGGCAATACCAGATATGCATTTCCCTCGATTAAATAATTTGAGGTTTTGG
TTTGTACCTAATGCATTTTTTTTGTTAGGAGTATCTGGATTTGTAGAAGGAGGCATGGGTGCTGGTTGAA
CAATCTACCCCCCACTGACTTCAATCGATTTCTTAAGAGATCCGTCTATAGATCTTGCCATTTTTTCCCT
TCACTTAGGCGGTGCCTCATCTATTGCAGCCAGGTTAAATTTTGCAAGGACTGTGGCTAATATACGGCAT
CAAAAACGTGGTTTCCATAAAATTCCTATGTTTCCA

'GEOME_BWw2TmBk8701'  TTGACTTGTGCCATTAATAATAGTAATACCAGATATGCACTTTCCTCGGCTAAATAACCTGAGGTTTTGG
TTTGTACCTAATGCATTCTTTTTGTTAGGAGTGTCTGGATTTGTAGAAGGAGGAATGGGTGCCGGTTGAA
CAATCTACCCACCACTAACTTCAATCGATTTCTTAAGAGACCCATCTATAGATCTTGCTATTTTTTCTCT
TCACTTAGGCGGTGCTTCCTCTATTGCAGCTAGGTTAAATTTCGCAAGGACTGTGGCTAATATACGGCAT
CAAAAACGTGGCTTCCATAAAATTCCTATGTTTCCA

'GEOME_BWw2TmBk8803'  TTGACTTGTGCCATTAATAATGGTAATACCAGACATGCACTTTCCTCGGCTAAATAACCTGAGGTTTTGG
TTTGTACCTAATGCATTCTTTTTGTTAGGAGTGTCTGGATTTGTAGAAGGAGGAATGGGTGCCGGTTGAA
CAATCTACCCCCCACTAACTTCAATCGATTTCTTAAGAGACCCATCTATAGATCTTGCTATTTTTTCTCT
TCACTTAGGCGGTGCTTCCTCTATTGCAGCTAGGTTAAATTTCGCAAGGACTGTGGCTAACATACGGCAT
CAAAAACGTGGCTTCCATAAAATTCCCATGTTTCCA

'GEOME_BWw2TmBk8805'  TTGACTTGTGCCATTAATAATAGTAATACCAGACATGCACTTTCCTCGGCTAAATAACCTGAGGTTTTGG
TTTGTACCTAATGCATTCTTTTTGTTAGGAGTGTCTGGATTTGTAGAAGGAGGAATGGGTGCCGGTTGAA
CAATCTACCCTCCACTAACTTCAATTGATTTCTTAAGAGACCCATCTATAGATCTTGCTATTTTTTCTCT
TCACTTAGGCGGTGCTTCCTCTATTGCAGCTAGGTTAAATTTCGCAAGGACTGTGGCTAATATACGGCAT
CAAAAACGTGGCTTCCATAAAATTCCTATGTTTCCA

'GEOME_BWw2TmBk8807'  TTGACTTGTGCCATTAATAATAGTAATACCGGACATGCACTTTCCTCGGCTAAATAACCTGAGGTTTTGG
TTTGTACCTAATGCATTCTTTTTGTTAGGAGTGTCTGGATTTGTAGAAGGAGGAATGGGTGCCGGTTGAA
CAATCTACCCTCCACTAACTTCAATCGATTTCTTAAGAGACCCATCTATAGATCTTGCTATTTTCTCTCT
TCACTTAGGCGGTGCTTCCTCTATTGCAGCTAGGTTAAATTTCGCAAGGACTGTGGCTAATATACGGCAT
CAAAAACGTGGCTTCCATAAAATTCCCATGTTTCCA

'GEOME_BWw2TmBk8808'  TTGACTTGTGCCATTAATAATGGTAATACCAGACATGCACTTTCCTCGGCTAAATAACCTGAGGTTTTGG
TTTGTACCTAATGCATTCTTTTTGTTAGGAGTGTCTGGATTTGTAGAAGGAGGAATGGGTGCCGGTTGAA
CAATCTACCCCCCACTAACTTCAATCGATTTCTTAAGAGACCCATCTATAGATCTTGCTATTTTTTCTCT
TCACTTAGGCGGTGCTTCCTCTATTGCAGCTAGGTTAAATTTCGCAAGGACTGTGGCTAATATACGGCAT
CAAAAACGTGGCTTCCATAAAATTCCTATGTTTCCA

'GEOME_BWw2TmBk8809'  TTGACTTGTGCCATTAATAATAGTAATACCAGACATGCACTTTCCTCGGCTAAATAACCTGAGGTTTTGG
TTTGTACCTAATGCATTCTTTTTGTTAGGAGTGTCTGGATTTGTAGAAGGAGGAATGGGTGCCGGTTGAA
CAATCTACCCTCCACTAACTTCAATTGATTTCTTAAGAGACCCATCTATAGATCTTGCTATTTTTTCTCT
TCACTTAGGCGGTGCTTCCTCTATTGCAGCTAGGTTAAATTTCGCAAGGACTGTGGCTAATATACGGCAT
CAAAAACGTGGCTTCCATAAAATTCCTATGTTTCCA

'GEOME_BWw2TmBk8810'  TTGACTTGTGCCATTAATAATAGTAATACCAGACATGCACTTTCCTCGGCTAAATAACCTGAGGTTTTGG
TTTGTACCTAATGCATTCTTTTTGTTAGGAGTGTCTGGATTTGTAGAAGGAGGAATGGGTGCCGGTTGAA
CAATCTACCCACCACTAACTTCAATCGATTTCTTAAGAGACCCATCTATAGATCTTGCTATTTTTTCTCT
TCACTTAGGCGGTGCTTCCTCTATTGCAGCTAGGTTAAATTTCGCAAGGACTGTGGCTAATATACGGCAT
CAAAAACGTGGCTTCCATAAAATTCCTATGTTTCCA

'GEOME_BWw2TmBk8811'  TTGACTTGTACCTTTAATAATGGTAATACCAGATATGCATTTCCCTCGATTAAATAATTTGAGGTTTTGG
TTTGTACCTAATGCATTTTTTTTGTTAGGAGTATCTGGATTTGTAGAAGGAGGCATGGGTGCTGGTTGAA
CAATCTACCCCCCACTGACTTCAATCGATTTCTTAAGAGATCCGTCTATAGATCTTGCCATTTTTTCCCT
TCACTTAGGCGGTGCCTCATCTATTGCAGCCAGGTTAAATTTTGCAAGGACTGTGGCTAATATACGGCAT
CAAAAACGTGGTTTCCATAAAATTCCTATGTTTCCA

'GEOME_BWw2TmBk8812'  TTGACTTGTGCCATTAATAATAGTAATACCAGACATGCACTTTCCTCGGCTAAATAACCTGAGGTTTTGG
TTTGTACCTAATGCATTCTTTTTGTTAGGAGTGTCTGGATTTGTAGAAGGAGGAATGGGTGCCGGTTGAA
CAATCTACCCTCCACTAACTTCAATTGATTTCTTAAGAGACCCATCTATAGATCTTGCTATTTTTTCTCT
TCACTTAGGCGGTGCTTCCTCTATTGCAGCTAGGTTAAATTTCGCAAGGACTGTGGCTAATATACGGCAT
CAAAAACGTGGCTTCCATAAAATTCCTATGTTTCCA

'GEOME_BWw2TmBk8813'  TTGACTTGTGCCATTAATAATAGTAATACCAGACATGCACTTTCCTCGGCTAAATAACCTGAGGTTTTGG
TTTGTACCTAATGCATTCTTTTTGTTAGGAGTGTCTGGATTTGTAGAAGGAGGAATGGGTGCCGGTTGAA
CAGTCTACCCTCCACTAACTTCAATTGATTTCTTAAGAGACCCATCTATAGATCTTGCTATTTTTTCTCT
TCACTTAGGCGGTGCTTCCTCTATTGCAGCTAGGTTAAATTTCGCAAGGACTGTGGCTAATATACGGCAT
CAAAAACGTGGCTTCCATAAAATTCCTATGTTTCCA

'GEOME_BWw2TmBk8901'  TTGACTTGTGCCATTAATAATGGTAATACCAGACATGCACTTTCCTCGGCTAAATAACCTGAGGTTTTGG
TTTGTACCTAATGCATTCTTTTTGTTAGGAGTGTCTGGATTTGTAGAAGGAGGAATGGGTGCCGGTTGAA
CAATCTACCCCCCACTAACTTCAATCGATTTCTTAAGAGACCCATCTATAGATCTTGCTATTTTTTCTCT
TCACTTAGGCGGTGCTTCCTCTATTGCAGCTAGGTTAAATTTCGCAAGGACTGTGGCTAATATACGGCAT
CAAAAACGTGGCTTCCATAAAATTCCCATGTTTCCA

'GEOME_BWw2TmBk9001'  TTGACTTGTGCCATTAATAATGGTAATACCAGACATGCACTTTCCTCGGCTAAATAACCTGAGGTTTTGG
TTTGTACCTAATGCATTCTTTTTGTTAGGAGTGTCTGGATTTGTAGAAGGAGGAATGGGTGCCGGTTGAA
CAATCTACCCCCCACTAACTTCAATCGATTTCTTAAGAGACCCATCTATAGATCTTGCTATTTTTTCTCT
TCACTTAGGCGGTGCTTCCTCTATTGCAGCTAGGTTAAATTTCGCAAGGACTGTGGCTAATATACGGCAT
CAAAAACGTGGCTTCCATAAAATTCCTATGTTTCCA

'GEOME_BWw2TmBk9002'  TTGACTTGTACCTTTAATAATGGTAATACCAGATATGCATTTTCCTCGATTAAATAATTTGAGGTTTTGG
TTTGTACCTAATGCATTTTTTTTGTTAGGAGTATCTGGATTTGTAGAAGGAGGCATGGGTGCTGGTTGAA
CAATCTACCCCCCACTGACTTCAATCGATTTCTTAAGAGATCCGTCTATAGATCTTGCCATTTTTTCCCT
TCACTTAGGCGGTGCCTCATCTATTGCAGCCAGGTTAAATTTTGCAAGGACTGCGGCTAATATACGGCAT
CAAAAACGTGGTTTCCATAAAATTCCTATGTTTCCA

'GEOME_BWw2TmBk9004'  TTGACTTGTGCCATTAATAATGGTAATACCAGACATGCACTTTCCTCGGCTAAATAACCTGAGGTTTTGG
TTTGTACCTAATGCATTCTTTTTGTTAGGAGTGTCTGGATTTGTAGAAGGAGGAATGGGTGCCGGTTGAA
CAATCTACCCCCCACTAACTTCAATCGATTTCTTAAGAGACCCATCTATAGATCTTGCTATTTTTTCTCT
TCACTTAGGCGGTGCTTCCTCTATTGCAGCTAGGTTAAATTTCGCAAGGACTGTGGCTAATATACGGCAT
CAAAAACGTGGCTTCCATAAAATTCCTATGTTTCCA

'GEOME_BWw2TmBk9005'  TTGACTTGTGCCATTAATAATAGTAATACCAGACATGCACTTTCCTCGGCTAAATAACCTGAGGTTTTGG
TTTGTACCTAATGCATTCTTTTTGTTAGGAGTGTCTGGATTTGTAGAAGGAGGAATGGGTGCCGGTTGAA
CAATCTACCCACCACTAACTTCAATCGATTTCTTAAGAGACCCATCTATAGATCTTGCTATTTTTTCTCT
TCACTTAGGCGGTGCTTCCTCTATTGCAGCTAGGTTAAATTTCGCAGGGACTGTGGCTAATATACGGCAT
CAAAAACGTGGCTTCCATAAAATTCCTATGTTTCCA

'GEOME_BWw2TmBk9006'  TTGACTTGTACCTTTAATAATGGTAATACCAGATATGCATTTCCCTCGATTAAATAATTTGAGGTTTTGG
TTTGTACCTAATGCATTTTTTTTGTTAGGAGTATCTGGATTTGTAGAAGGAGGCATGGGTGCTGGTTGAA
CAATCTACCCCCCACTGACTTCAATCGATTTCTTAAGAGATCCGTCTATAGATCTTGCCATTTTTTCCCT
TCACTTAGGCGGTGCCTCATCTATTGCAGCCAGGTTAAATTTTGCAAGGACTGTGGCTAACATACGGCAT
CAAAAACGTGGTTTCCATAAAATTCCTATGTTTCCA

'GEOME_BWw2TmKa5002'  TTGACTTGTACCTTTAATAATGGTAATACCAGATATGCATTTCCCTCGATTAAATAACTTGAGGTTTTGG
TTTGTACCTAATGCATTTTTTTTGTTAGGAGTATCTGGATTTGTAGAAGGCGGTATGGGCGCTGGTTGAA
CAATCTATCCTCCACTGACTTCAATCGATTTTTTAAGAGACCCGTCTATAGATCTTGCTATTTTTTCCCT
TCATTTAGGCGGTGCCTCATCTATTGCAGCCAGGTTAAATTTTGCAAGGACTGTGGCTAATATACGGCAT
CAAAAACGTGGTTTCCATAAAATTCCTATGTTTCCA

'GEOME_BWw2TmKa5003'  TTGACTTGTACCTTTAATAATGGTAATACCAGATATGCATTTCCCTCGATTAAATAACTTGAGGTTTTGG
TTTGTACCTAATGCATTTTTTTTGTTAGGAGTATCTGGATTTGTAGAAGGCGGTATGGGCGCTGGTTGAA
CAATCTATCCCCCACTGACTTCAATCGATTTTTTAAGAGACCCGTCTATAGATCTTGCTATTTTTTCCCT
TCATTTAGGCGGTGCCTCATCTATTGCAGCCAGGTTAAATTTTGCAAGGACTGTGGCTAATATACGGCAT
CAAAAACGTGGTTTCCATAAAATTCCTATGTTTCCA

'GEOME_BWw2TmKa5004'  TTGACTTGTACCTTTAATAATGGTAATACCAGATATGCATTTCCCTCGATTAAATAACTTGAGGTTTTGG
TTTGTACCTAATGCATTTTTTTTGTTAGGAGTATCTGGATTTGTAGAAGGCGGTATGGGCGCTGGTTGAA
CAATCTATCCCCCACTGACTTCAATCGATTTTTTAAGAGACCCGTCTATAGATCTTGCTATTTTTTCCCT
TCATTTAGGCGGTGCCTCATCTATTGCAGCCAGGTTAAATTTTGCAAGGACTGTGGCTAATATACGGCAT
CAAAAACGTGGTTTCCATAAAATTCCTATGTTTCCA

'GEOME_BWw2TmKa5005'  TTGACTTGTACCTTTAATAATGGTAATACCAGATATGCATTTCCCTCGATTAAATAACTTGAGGTTTTGG
TTTGTACCTAATGCATTTTTTTTGTTAGGAGTATCTGGATTTGTAGAAGGCGGTATGGGCGCTGGTTGAA
CAATCTATCCCCCACTGACTTCAATCGATTTTTTAAGAGACCCGTCTATAGATCTTGCTATTTTTTCCCT
TCATTTAGGCGGTGCCTCATCTATTGCAGCCAGGTTAAATTTTGCAAGGACTGTGGCTAATATACGGCAT
CAAAAACGTGGTTTCCATAAAATTCCTATGTTTCCA

'GEOME_BWw2TmKa5006'  TTGACTTGTACCTTTAATAATGGTAATACCAGATATGCATTTCCCTCGATTAAATAATTTGAGGTTTTGG
TTTGTACCTAATGCATTTTTTTTGTTAGGAGTATCTGGATTTGTAGAAGGAGGCATGGGTGCTGGTTGAA
CAATCTACCCCCCACTGACTTCAATCGATTTTTTAAGAGACCCGTCTATAGATCTTGCTATTTTTTCCCT
TCACTTAGGCGGTGCCTCATCTATTGCAGCCAGGTTAAATTTTGCAAGGACTGTGGCTAATATACGGCAT
CAAAAACGTGGTTTCCATAAAATTCCCATGTTTCCA

'GEOME_BWw2TmKa5007'  TTGACTTGTACCTTTAATAATGGTAATACCAGATATGCATTTCCCCCGATTAAATAACTTGAGGTTTTGG
TTTGTACCTAATGCATTTTTTTTGTTAGGAGTATCTGGATTTGTAGAAGGCGGTATGGGCGCTGGTTGAA
CAATCTATCCCCCACTGACTTCAATCGATTTTTTAAGAGACCCGTCTATAGATCTTGCTATTTTTTCCCT
TCATTTAGGCGGTGCCTCATCTATTGCAGCCAGGTTAAATTTTGCAAGGACTGTGGCTAATATACGGCAT
CAAAAACGTGGTTTCCATAAAATTCCTATGTTTCCA

'GEOME_BWw2TmKa5008'  TTGACTTGTACCTTTAATAATGGTAATACCAGATATGCATTTCCCTCGATTAAATAACTTGAGGTTTTGG
TTTGTACCTAATGCATTTTTTTTGTTAGGAGTATCTGGATTTGTAGAAGGCGGTATGGGCGCTGGTTGAA
CAATCTATCCCCCACTGACTTCAATCGATTTTTTAAGAGACCCGTCTATAGATCTTGCTATTTTTTCCCT
TCATTTAGGCGGTGCCTCATCTATTGCAGCCAGGTTAAATTTTGCAAGGACTGTGGCTAATATACGGCAT
CAAAAACGTGGTTTCCATAAAATTCCTATGTTTCCA

'GEOME_BWw2TmKa5009'  TTGACTTGTACCTTTAATAATGGTAATACCAGATATGCATTTCCCTCGATTAAATAACTTGAGGTTTTGG
TTTGTACCTAATGCATTTTTTTTGTTAGGAGTATCTGGATTTGTAGAAGGCGGTATGGGCGCTGGTTGAA
CAATCTATCCCCCACTGACTTCAATCGATTTTTTAAGAGACCCGTCTATAGATCTTGCTATTTTTTCCCT
TCATTTAGGCGGTGCCTCATCTATTGCAGCCAGGTTAAATTTTGCAAGGACTGTGGCTAATATACGGCAT
CAAAAACGTGGTTTCCATAAAATTCCTATGTTTCCA

'GEOME_BWw2TmKa5101'  TTGACTTGTACCTTTAATAATGGTAATACCAGATATGCATTTCCCTCGATTAAATAACTTGAGGTTTTGG
TTTGTACCTAATGCATTTTTTTTGTTAGGAGTATCTGGATTTGTAGAAGGCGGTATGGGCGCTGGTTGAA
CAATCTATCCCCCACTGACTTCAATCGATTTTTTAAGAGACCCGTCTATAGATCTTGCTATTTTTTCCCT
TCATTTAGGCGGTGCCTCATCTATTGCAGCCAGGTTAAATTTTGCAAGGACTGTGGCTAATATACGGCAT
CAAAAACGTGGTTTCCATAAAATTCCTATGTTTCCA

'GEOME_BWw2TmKa5102'  TTGACTTGTACCTTTAATAATGGTAATACCAGATATGCATTTCCCTCGATTAAATAACTTGAGGTTTTGG
TTTGTACCTAATGCATTTTTTTTGTTAGGAGTATCTGGATTTGTAGAAGGCGGTATGGGCGCTGGTTGAA
CAATCTATCCCCCACTGACTTCAATCGATTTTTTAAGAGACCCGTCTATAGATCTTGCTATTTTTTCCCT
TCATTTAGGCGGTGCCTCATCTATTGCAGCCAGGTTAAATTTTGCAAGGACTGTGGCTAATATACGGCAT
CAAAAACGTGGTTTCCATAAAATTCCTATGTTTCCA

'GEOME_BWw2TmKa5103'  TTGACTTGTACCTTTAATAATGGTAATACCAGATATGCATTTCCCTCGATTAAATAACTTGAGGTTTTGG
TTTGTACCTAATGCATTTTTTTTGTTAGGAGTATCTGGATTTGTAGAAGGCGGTATGGGCGCTGGTTGAA
CAATCTATCCCCCACTGACTTCAATCGATTTTTTAAGAGACCCGTCTATAGATCTTGCTATTTTTTCCCT
TCATTTAGGCGGTGCCTCATCTATTGCAGCCAGGTTAAATTTTGCAAGGACTGTGGCTAATATACGGCAT
CAAAAACGTGGTTTCCATAAAATTCCTATGTTTCCA

'GEOME_BWw2TmKa5104'  TTGACTTGTACCTTTAATAATGGTAATACCAGATATGCATTTCCCTCGATTAAATAATTTGAGGTTTTGG
TTTGTACCTAATGCATTTTTTTTGTTAGGAGTATCTGGATTTGTAGAAGGCGGTATGGGCGCTGGTTGAA
CAATCTATCCCCCACTGACTTCAATCGATTTTTTAAGAGACCCGTCTATAGATCTTGCTATTTTTTCCCT
TCATTTAGGCGGTGCCTCATCTATTGCAGCCAGGTTAAATTTTGCAAGGACTGTGGCTAATATACGGCAT
CAAAAACGTGGTTTCCATAAAATTCCTATGTTTCCA

'GEOME_BWw2TmKa5105'  TTGACTTGTACCTTTAATAATGGTAATACCAGATATGCATTTCCCTCGATTAAATAACTTGAGGTTTTGG
TTTGTACCTAATGCATTTTTTTTGTTAGGAGTATCTGGATTTGTAGAAGGCGGTATGGGCGCTGGTTGAA
CAATCTATCCCCCACTGACTTCAATCGATTTTTTAAGAGACCCGTCTATAGATCTTGCTATTTTTTCCCT
TCATTTAGGCGGTGCCTCATCTATTGCAGCCAGGTTAAATTTTGCAAGGACTGTGGCTAATATACGGCAT
CAAAAACGTGGTTTCCATAAAATTCCTATGTTTCCA

'GEOME_BWw2TmKa5106'  TTGACTTGTACCTTTAATAATGGTAATACCAGATATGCATTTCCCTCGATTAAATAACTTGAGGTTTTGG
TTTGTACCTAATGCATTTTTTTTGTTAGGAGTATCTGGATTTGTAGAAGGAGGTATGGGCGCTGGTTGAA
CAATCTACCCCCCACTGACTTCAATCGATTTTTTAAGAGACCCGTCTATAGATCTTGCTATTTTTTCCCT
TCATTTAGGCGGTGCCTCATCTATTGCAGCCAGGTTAAATTTTGCAAGGACTGTGGCTAATATACGGCAT
CAAAAACGTGGTTTCCATAAAATTCCTATGTTTCCA

'GEOME_BWw2TmKa5107'  TTGACTTGTACCTTTAATAATGGTAATACCAGATATGCATTTCCCTCGATTAAATAATTTGAGGTTTTGG
TTTGTACCTAATGCATTTTTTTTGTTAGGAGTATCTGGATTTGTAGAAGGAGGCATGGGTGCTGGTTGAA
CAATCTACCCCCCACTGACTTCAATCGATTTTTTAAGAGACCCGTCTATAGATCTTGCTATTTTTTCCCT
TCACTTAGGCGGTGCCTCATCTATTGCAGCCAGGTTAAATTTTGCAAGGACTGTGGCTAATATACGGCAT
CAAAAACGTGGTTTCCATAAAATTCCTATGTTTCCA

'GEOME_BWw2TmKa5201'  TTGACTTGTACCTTTAATAATGGTAATACCAGATATGCATTTCCCTCGATTAAATAACTTGAGGTTTTGG
TTTGTACCTAATGCATTTTTTTTGTTAGGAGTATCTGGATTTGTAGAAGGCGGTATGGGCGCTGGTTGAA
CAATCTATCCCCCACTGACTTCAATCGATTTTTTAAGAGACCCGTCTATAGATCTTGCTATTTTTTCCCT
TCATTTAGGCGGTGCCTCATCTATTGCAGCCAGGTTAAATTTTGCAAGGACTGTGGCTAATATACGGCAT
CAAAAACGTGGTTTCCATAAAATTCCTATGTTTCCA

'GEOME_BWw2TmKa5202'  TTGACTTGTACCTTTAATAATGGTAATACCAGATATGCATTTCCCTCGATTAAATAACTTGAGGTTTTGG
TTTGTACCTAATGCATTTTTTTTGTTAGGAGTATCTGGATTTGTAGAAGGCGGTATGGGCGCTGGTTGAA
CAATCTATCCCCCACTGACTTCAATCGATTTTTTAAGAGACCCGTCTATAGATCTTGCTATTTTTTCCCT
TCATTTAGGCGGTGCCTCATCTATTGCAGCCAGGTTAAATTTTGCAAGGACTGTGGCTAATATACGGCAT
CAAAAACGTGGTTTCCATAAAATTCCTATGTTTCCA

'GEOME_BWw2TmKa5203'  TTGACTTGTACCTTTAATAATGGTAATACCAGATATGCATTTCCCTCGATTAAATAACTTGAGGTTTTGG
TTTGTACCTAATGCATTTTTTTTGTTAGGAGTATCTGGATTTGTAGAAGGCGGTATGGGCGCTGGTTGAA
CAATCTATCCCCCACTGACTTCAATCGATTTTTTAAGAGACCCGTCTATAGATCTTGCTATTTTTTCCCT
TCATTTAGGCGGTGCCTCATCTATTGCAGCCAGGTTAAATTTTGCAAGGACTGTGGCTAATATACGGCAT
CAAAAACGTGGTTTCCATAAAATTCCTATGTTTCCA

'GEOME_BWw2TmKa5301'  TTGACTTGTACCTTTAATAATGGTAATACCAGATATGCATTTCCCTCGATTAAATAACTTGAGGTTTTGG
TTTGTACCTAATGCATTTTTTTTGTTAGGAGTATCTGGATTTGTAGAAGGCGGTATGGGCGCTGGTTGAA
CAATCTATCCCCCACTGACTTCAATCGATTTTTTAAGAGACCCGTCTATAGATCTTGCTATTTTTTCCCT
TCATTTAGGCGGTGCCTCATCTATTGCAGCCAGGTTAAATTTTGCAAGGACTGTGGCTAATATACGGCAT
CAAAAACGTGGTTTCCATAAAATTCCTATGTTTCCA

'GEOME_BWw2TmKa5401'  TTGACTTGTACCTTTAATAATGGTAATACCAGATATGCATTTCCCTCGATTAAATAACTTGAGGTTTTGG
TTTGTACCTAATGCATTTTTTTTGTTAGGAGTATCTGGATTTGTAGAAGGCGGTATGGGCGCTGGTTGAA
CAATCTATCCCCCACTGACTTCAATCGATTTTTTAAGAGACCCGTCTATAGATCTTGCTATTTTTTCCCT
TCATTTAGGCGGTGCCTCATCTATTGCAGCCAGGTTAAATTTTGCAAGGACTGTGGCTAATATACGGCAT
CAAAAACGTGGTTTCCATAAAATTCCTATGTTTCCA

'GEOME_BWw2TmKo6001'  TTGACTTGTACCTTTAATAATGGTAATACCAGACATGCATTTCCCTCGATTAAATAATTTGAGGTTTTGG
TTTGTACCTAATGCATTTTTTTTGTTAGGAGTATCTGGATTTGTAGAAGGAGGCATGGGTGCTGGTTGAA
CAATCTACCCCCCACTGACTTCAATCGATTTCTTAAGAGATCCGTCTATAGATCTTGCCATTTTTTCCCT
TCACTTAGGCGGTGCCTCATCTATTGCAGCCAGGTTAAATTTTGCAAGGACTGTGGCTAATATACGGCAT
CAAAAACGTGGTTTCCATAAAATTCCTATGTTTCCA

'GEOME_BWw2TmKo6003'  TTGACTTGTACCTTTAATAATGGTAATACCAGATATGCATTTCCCTCGATTAAATAATTTGAGGTTTTGG
TTTGTACCTAATGCATTTTTTTTGTTAGGAGTATCTGGATTTGTAGAAGGAGGCATGGGTGCTGGTTGAA
CAATCTACCCCCCACTGACTTCAATCGATTTCTTAAGAGATCCGTCTATAGATCTTGCCATTTTTTCCCT
TCACTTAGGCGGTGCCTCATCTATTGCAGCCAGGTTAAATTTTGCAAGGACTGTGGCTAATATACGGCAT
CAAAAACGTGGTTTCCATAAAATTCCTATGTTTCCA

'GEOME_BWw2TmKo6102'  TTGACTTGTACCTTTAATAATGGTAATACCAGATATGCATTTCCCTCGATTAAATAATTTGAGGTTTTGG
TTTGTACCTAATGCATTTTTTTTGTTAGGAGTATCTGGATTTGTAGAAGGAGGCATGGGTGCTGGTTGAA
CAATCTACCCCCCACTGACTTCAATCGATTTCTTAAGAGATCCGTCTATAGATCTTGCCATTTTTTCCCT
TCACTTAGGCGGTGCCTCATCTATTGCAGCCAGGTTAAATTTTGCAAGGACTGTGGCTAATATACGGCAT
CAAAAACGTGGTTTCCATAAAATTCCTATGTTTCCA

'GEOME_BWw2TmKo6103'  TTGACTTGTACCTTTAATAATGGTAATACCAGATATGCATTTCCCTCGATTAAATAATTTGAGGTTTTGG
TTTGTACCTAATGCATTTTTTTTGTTAGGAGTATCTGGATTTGTAGAAGGAGGCATGGGTGCTGGTTGAA
CAATCTACCCCCCACTGACTTCAATCGATTTCTTAAGAGATCCGTCTATAGATCTTGCCATTTTTTCCCT
TCACTTAGGCGGTGCCTCATCTATTGCAGCCAGGTTAAATTTTGCAAGGACTGTGGCTAATATACGGCAT
CAAAAACGTGGTTTCCATAAAATTCCTATGTTTCCA

'GEOME_BWw2TmKo6104'  TTGACTTGTACCTTTAATAATGGTAATACCAGATATGCATTTCCCTCGATTAAATAATTTGAGGTTTTGG
TTTGTACCTAATGCATTTTTTTTGTTAGGAGTATCTGGATTTGTAGAAGGAGGCATGGGTGCTGGTTGAA
CAATCTACCCCCCACTGACTTCAATCGATTTCTTAAGAGATCCGTCTATAGATCTTGCCATTTTTTCCCT
TCACTTAGGCGGTGCCTCATCTATTGCAGCCAGGTTAAATTTTGCAAGGACTGTGGCTAATATACGGCAT
CAAAAACGTGGTTTCCATAAAATTCCTATGTTTCCA

'GEOME_BWw2TmKo6105'  TTGACTTGTACCTTTAATAATGGTAATACCAGATATGCATTTCCCTCGATTAAATAATTTGAGGTTTTGG
TTTGTACCTAATGCATTTTTTTTGTTAGGAGTATCTGGATTTGTAGAAGGAGGCATGGGTGCTGGTTGAA
CAATCTACCCCCCACTGACTTCAATCGATTTCTTAAGAGATCCGTCTATAGATCTTGCCATTTTTTCCCT
TCACTTAGGCGGTGCCTCATCTATTGCAGCCAGGTTAAATTTTGCAAGGACTGTGGCTAATATACGGCAT
CAAAAACGTGGTTTCCATAAAATTCCTATGTTTCCA

'GEOME_BWw2TmKo6106'  TTGACTTGTACCTTTAATAATGGTAATACCAGATATGCATTTCCCTCGATTAAATAATTTGAGGTTTTGG
TTTGTACCTAATGCATTTTTTTTGTTAGGAGTATCTGGATTTGTAGAAGGAGGCATGGGTGCTGGTTGAA
CAATCTACCCCCCACTGACTTCAATCGATTTCTTAAGAGATCCGTCTATAGATCTTGCCATTTTTTCCCT
TCACTTAGGCGGTGCCTCATCTATTGCAGCCAGGTTAAATTTTGCAAGGACTGTGGCTAATATACGGCAT
CAAAAACGTGGTTTCCATAAAATTCCTATGTTTCCA

'GEOME_BWw2TmKo6107'  TTGACTTGTACCTTTAATAATGGTAATACCAGATATGCATTTCCCTCGATTAAATAATTTGAGGTTTTGG
TTTGTACCTAATGCATTTTTTTTGTTAGGAGTATCTGGATTTGTAGAAGGAGGCATGGGTGCTGGTTGAA
CAATCTACCCCCCACTGACTTCAATCGATTTCTTAAGAGATCCGTCTATAGATCTTGCCATTTTTTCCCT
TCACTTAGGCGGTGCCTCATCTATTGCAGCCAGGTTAAATTTTGCAAGGACTGTGGCTAATATACGGCAT
CAAAAACGTGGTTTCCATAAAATTCCTATGTTTCCA

'GEOME_BWw2TmKo6108'  TTGACTTGTACCTTTAATAATGGTAATACCAGATATGCATTTCCCTCGATTAAATAATTTGAGGTTTTGG
TTTGTACCTAATGCATTTTTTTTGTTAGGAGTATCTGGATTTGTAGAAGGAGGCATGGGTGCTGGTTGAA
CAATCTATCCCCCACTGACTTCAATCGATTTCTTAAGAGATCCGTCTATAGATCTTGCCATTTTTTCCCT
TCACTTAGGCGGTGCCTCATCTATTGCAGCCAGGTTAAATTTTGCAAGGACTGTGGCTAATATACGGCAT
CAAAAACGTGGTTTCCATAAAATTCCTATGTTTCCA

'GEOME_BWw2TmKo6109'  TTGACTTGTACCTTTAATAATGGTAATACCAGATATGCATTTCCCTCGATTAAATAATTTGAGGTTTTGG
TTTGTACCTAATGCATTTTTTTTGTTAGGAGTATCTGGATTTGTAGAAGGAGGCATGGGTGCTGGTTGAA
CAATCTACCCCCCACTGACTTCAATCGATTTCTTAAGAGATCCGTCTATAGATCTTGCCATTTTTTCCCT
TCACTTAGGCGGTGCCTCATCTATTGCAGCCAGGTTAAATTTTGCAAGGACTGTGGCTAATATACGGCAT
CAAAAACGTGGTTTCCATAAAATTCCTATGTTTCCA

'GEOME_BWw2TmKo6110'  TTGACTTGTACCTTTAATAATGGTAATACCAGATATGCATTTCCCTCGATTAAATAATTTGAGGTTTTGG
TTTGTACCTAATGCATTTTTTTTGTTAGGAGTATCTGGATTTGTAGAAGGAGGCATGGGTGCTGGCTGAA
CAATCTACCCCCCACTGACTTCAATCGATTTCTTAAGAGATCCGTCTATAGATCTTGCCATTTTTTCCCT
TCACTTAGGCGGTGCCTCATCTATTGCAGCCAGGTTAAATTTTGCAAGGACTGTGGCTAATATACGGCAT
CAAAAACGTGGTTTCCATAAAATTCCTATGTTTCCA

'GEOME_BWw2TmKo6112'  TTGACTTGTACCTTTAATAATGGTAATACCAGATATGCATTTCCCTCGATTAAATAATTTGAGGTTTTGG
TTTGTACCTAATGCATTTTTTTTGTTAGGAGTATCTGGATTTGTAGAAGGAGGCATGGGTGCTGGTTGAA
CAATCTATCCCCCACTGACTTCAATCGATTTCTTAAGAGATCCGTCTATAGATCTTGCCATTTTTTCCCT
TCACTTAGGCGGTGCCTCATCTATTGCAGCCAGGTTAAATTTTGCAAGGACTGTGGCTAATATACGGCAT
CAAAAACGTGGTTTCCATAAAATTCCCATGTTTCCA

'GEOME_BWw2TmKu7001'  TTGACTTGTACCTTTAATAATGGTAATACCAGATATGCATTTCCCTCGATTAAATAATTTGAGGTTTTGG
TTTGTACCTAATGCATTTTTTTTGTTAGGAGTATCTGGATTTGTAGAAGGAGGCATGGGTGCTGGTTGAA
CAATCTACCCCCCACTGACTTCAATCGATTTCTTAAGAGATCCGTCTATAGATCTTGCCATTTTTTCCCT
TCACTTAGGCGGTGCCTCATCTATTGCAGCCAGGTTAAATTTTGCAAGGACTGTGGCTAATATACGGCAT
CAAAAACGTGGTTTCCATAAAATTCCTATGTTTCCA

'GEOME_BWw2TmKu7002'  TTGACTTGTACCTTTAATAATGGTAATACCAGATATGCATTTCCCTCGATTAAATAATTTGAGGTTTTGG
TTTGTACCTAATGCATTTTTTTTGTTAGGAGTATCTGGATTCGTAGAAGGAGGCATGGGTGCTGGTTGAA
CAATCTATCCCCCACTAACTTCAATCGATTTCTTAAGAGATCCGTCTATAGATCTTGCTATTTTTTCCCT
TCACTTAGGCGGTGCCTCATCTATTGCAGCCAGGTTAAACTTTGCAAGGACTGTGGCTAATATACGGCAT
CAAAAACGTGGCTTCCATAAAATTCCTATGTTTCCA

'GEOME_BWw2TmKu7004'  TTGACTTGTACCTTTAATAATGGTAATACCAGATATGCATTTCCCTCGATTAAATAATTTGAGGTTTTGG
TTTGTACCTAATGCATTTTTTTTGTTAGGAGTATCTGGATTCGTAGAAGGAGGCATGGGTGCTGGTTGAA
CAATCTATCCCCCACTAACTTCAATCGATTTCTTAAGAGATCCGTCTATAGATCTTGCTATTTTTTCCCT
TCACTTAGGCGGTGCCTCATCTATTGCAGCCAGGTTAAACTTTGCAAGGACTGTGGCTAATATACGGCAT
CAAAAACGTGGCTTCCATAAAATTCCTATGTTTCCA

'GEOME_BWw2TmKu7005'  TTGACTTGTACCTTTAATAATGGTAATACCAGATATGCATTTCCCTCGATTAAATAATTTGAGGTTTTGG
TTTGTACCTAATGCATTTTTTTTGTTAGGAGTATCTGGATTTGTAGAAGGAGGCATGGGTGCTGGTTGAA
CAATCTACCCCCCACTGACTTCAATCGATTTCTTAAGAGATCCGTCTATAGATCTTGCCATTTTTTCCCT
TCACTTAGGCGGTGCCTCATCTATTGCAGCCAGGTTAAATTTTGCAAGGACTGTGGCTAATATACGGCAT
CAAAAACGTGGTTTCCATAAAATTCCTATGTTTCCA

'GEOME_BWw2TmKu7007'  TTGACTTGTACCTTTAATAATGGTAATACCAGATATGCATTTCCCTCGATTAAATAATTTGAGGTTTTGG
TTTGTACCTAATGCATTTTTTTTGTTAGGAGTATCTGGATTTGTAGAAGGAGGCATGGGTGCTGGTTGAA
CAATCTACCCCCCACTGACTTCAATCGATTTCTTAAGAGATCCGTCTATAGATCTTGCCATTTTTTCCCT
TCACTTAGGCGGTGCCTCATCTATTGCAGCCAGGTTAAATTTTGCAAGGACTGTGGCTAATATACGGCAT
CAAAAACGTGGTTTCCATAAAATTCCTATGTTTCCA

'GEOME_BWw2TmKu7010'  TTGACTTGTACCTTTAATAATGGTAATACCAGATATGCATTTCCCTCGATTAAATAATTTGAGGTTTTGG
TTTGTACCTAATGCATTTTTTTTGTTAGGAGTATCTGGATTTGTAGAAGGAGGCATGGGTGCTGGTTGAA
CAATCTACCCCCCACTGACTTCAATCGATTTCTTAAGAGATCCGTCTATAGATCTTGCCATTTTTTCCCT
TCACTTAGGCGGTGCCTCATCTATTGCAGCCAGGTTAAATTTTGCAAGGACTGTGGCTAATATACGGCAT
CAAAAACGTGGTTTCCATAAAATTCCTATGTTTCCA

'GEOME_BWw2TmKu7202'  TTGACTTGTACCTTTAATAATGGTAATACCAGATATGCATTTCCCTCGATTAAATAATTTGAGGTTTTGG
TTTGTACCTAATGCATTTTTTTTGTTAGGAGTATCTGGATTTGTAGAAGGAGGCATGGGTGCTGGTTGAA
CAATCTACCCCCCACTGACTTCAATCGATTTCTTAAGAGATCCGTCTATAGATCTTGCCATTTTTTCCCT
TCACTTAGGCGGTGCCTCATCTATTGCAGCCAGGTTAAATTTTGCAAGGACTGTGGCTAATATACGGCAT
CAAAAACGTGGTTTCCATAAAATTCCTATGTTTCCA

'GEOME_BWw2TmKu7203'  TTGACTTGTACCTTTAATAATGGTAATACCAGATATGCATTTCCCTCGATTAAATAATTTGAGGTTTTGG
TTTGTACCTAATGCATTTTTTTTGTTAGGAGTATCTGGATTTGTAGAAGGAGGCATGGGTGCCGGTTGAA
CAATCTACCCCCCACTGACTTCAATCGATTTCTTAAGAGATCCGTCTATAGATCTTGCCATTTTTTCCCT
TCACTTAGGCGGTGCCTCATCTATTGCAGCCAGGTTAAATTTTGCAAGGACTGTGGCTAATATACGGCAT
CAAAAACGTGGTTTCCATAAAATTCCTATGTTTCCA

'GEOME_BWw2TmKu7204'  TTGACTTGTACCTTTAATAATGGTAATACCAGATATGCATTTCCCTCGATTAAATAATTTGAGGTTTTGG
TTTGTACCTAATGCATTTTTTTTGTTAGGAGTATCTGGATTTGTAGAAGGGGGCATGGGTGCTGGTTGAA
CAATCTACCCCCCACTGACTTCAATCGATTTCTTAAGAGATCCGTCTATAGATCTTGCCATTTTTTCCCT
TCACTTAGGCGGTGCCTCATCTATTGCAGCCAGGTTAAATTTTGCAAGGACTGTGGCTAATATACGGCAT
CAAAAACGTGGTTTCCATAAAATTCCTATGTTTCCA

'GEOME_BWw2TmKu7205'  TTGACTTGTACCTTTAATAATGGTAATACCAGACATGCATTTCCCTCGATTAAATAATTTGAGGTTTTGG
TTTGTACCTAATGCATTTTTTTTGTTAGGAGTATCTGGATTTGTAGAAGGAGGCATGGGTGCTGGTTGAA
CAATCTACCCCCCACTGACTTCAATCGATTTCTTAAGAGATCCGTCTATAGATCTTGCCATTTTTTCCCT
TCACTTAGGCGGTGCCTCATCTATTGCAGCCAGGTTAAATTTTGCAAGGACTGTGGCTAATATACGGCAT
CAAAAACGTGGTTTCCATAAAATTCCTATGTTTCCA

'GEOME_BWw2TmKu7206'  TTGACTTGTACCTTTAATAATGGTAATACCAGATATGCATTTCCCTCGATTAAATAATTTGAGGTTTTGG
TTTGTACCTAATGCATTTTTTTTGTTAGGAGTATCTGGATTTGTAGAAGGAGGCATGGGTGCTGGTTGAA
CAATCTACCCCCCACTGACTTCAATCGATTTCTTAAGAGATCCGTCTATAGATCTTGCCATTTTTTCCCT
TCACTTAGGCGGTGCCTCATCTATTGCAGCCAGGTTAAATTTTGCAAGGACTGTGGCTAATATACGGCAT
CAAAAACGTGGCTTCCATAAAATTCCTATGTTTCCA

'GEOME_BWw2TmKu7207'  TTGACTTGTACCTTTAATAATGGTAATACCAGATATGCATTTCCCTCGATTAAATAATTTGAGGTTTTGG
TTTGTACCTAATGCATTTTTTTTGTTAGGAGTATCTGGATTTGTAGAAGGAGGCATGGGTGCTGGTTGAA
CAATCTACCCCCCACTGACTTCAATCGATTTCTTAAGAGATCCGTCCATAGATCTTGCCATTTTTTCCCT
TCACTTAGGCGGTGCCTCATCTATTGCAGCCAGGCTAAATTTTGCAAGGACTGTGGCTAATATACGGCAT
CAAAAACGTGGTTTCCATAAAATTCCTATGTTTCCA

'GEOME_BWw2TmKu7209'  TTGACTTGTACCTTTAATAATGGTAATACCAGATATGCATTTCCCTCGATTAAATAATTTGAGGTTTTGG
TTTGTACCTAATGCATTTTTTTTGTTAGGAGTATCTGGATTTGTAGAAGGAGGCATGGGTGCTGGTTGAA
CAATCTACCCCCCACTGACTTCAATCGATTTCTTAAGAGATCCGTCTATAGATCTTGCCATTTTTTCCCT
TCACTTAGGCGGTGCCTCATCTATTGCAGCCAGGTTAAATTTTGCAAGGACTGTGGCTAATATACGGCAT
CAAAAACGTGGTTTCCATAAAATTCCTATGTTTCCA

'GEOME_BWw2TmKu7210'  TTGACTTGTACCTTTAATAATGGTAATACCAGATATGCATTTCCCTCGATTAAATAATTTGAGGTTTTGG
TTTGTACCTAATGCATTTTTTTTGTTAGGAGTATCTGGATTTGTAGAAGGAGGCATGGGTGCTGGTTGAA
CAATCTACCCCCCGCTGACTTCAATCGATTTCTTAAGAGATCCGTCTATAGATCTTGCCATTTTTTCCCT
TCACTTAGGCGGTGCCTCATCTATTGCAGCCAGGTTAAATTTTGCAAGGACTGTGGCTAATATACGGCAT
CAAAAACGTGGTTTCCATAAAATTCCTATGTTTCCA

'GEOME_BWw2TmLu3501'  TTGACTTGTACCTTTAATAATGGTAATACCAGATATGCATTTCCCTCGATTAAATAATTTGAGGTTTTGG
TTTGTACCTAATGCATTTTTTTTGTTAGGAGTATCTGGATTTGTAGAAGGAGGCATGGGTGCTGGTTGAA
CAATCTACCCCCCACTGACTTCAATCGATTTCTTAAGAGATCCGTCTATAGATCTTGCCATTTTTTCCCT
TCACTTAGGCGGTGCCTCATCTATTGCAGCCAGGTTAAATTTTGCAAGGACTGTGGCTAATATACGGCAT
CAAAAACGTGGTTTCCATAAAATTCCTATGTTTCCA

'GEOME_BWw2TmLu3502'  TTGACTTGTACCTTTAATAATGGTAATACCAGATATGCATTTCCCTCGATTAAATAATTTGAGGTTTTGG
TTTGTACCTAATGCATTTTTTTTGTTAGGAGTATCTGGATTTGTAGAAGGAGGCATGGGTGCTGGCTGAA
CAATCTACCCCCCACTGACTTCAATCGATTTCTTAAGAGATCCGTCTATAGATCTTGCCATTTTTTCCCT
TCACTTAGGCGGTGCCTCATCTATTGCAGCCAGGTTAAATTTTGCAAGGACTGTGGCTAATATACGGCAT
CAAAAACGTGGTTTCCATAAAATTCCTATGTTTCCA

'GEOME_BWw2TmLu3503'  TTGACTTGTACCTTTAATAATGGTAATACCAGATATGCATTTCCCTCGATTAAATAATTTGAGGTTTTGG
TTTGTACCTAATGCATTTTTTTTGTTAGGAGTATCTGGATTTGTAGAAGGAGGCATGGGTGCTGGTTGAA
CAATCTACCCCCCACTGACTTCAATCGATTTCTTAAGAGATCCGTCTATAGATCTTGCCATTTTTTCCCT
TCACTTAGGCGGTGCCTCATCTATTGCAGCCAGGTTAAATTTTGCAAGGACTGTGGCTAATATACGGCAT
CAAAAACGTGGTTTCCATAAAATTCCTATGTTTCCA

'GEOME_BWw2TmLu3504'  TTGACTTGTACCTTTAATAATGGTAATACCAGATATGCATTTCCCTCGATTAAATAATTTGAGGTTTTGG
TTTGTACCTAATGCATTTTTTTTGTTAGGAGTATCTGGATTTGTAGAAGGAGGCATGGGTGCTGGCTGAA
CAATCTACCCCCCACTGACTTCAATCGATTTCTTAAGAGATCCGTCTATAGATCTTGCCATTTTTTCCCT
TCACTTAGGCGGTGCCTCATCTATTGCAGCCAGGTTAAATTTTGCAAGGACTGTGGCCAATATACGGCAT
CAAAAACGTGGTTTCCATAAAATTCCTATGTTTCCA

'GEOME_BWw2TmLu3505'  TTGACTTGTACCTTTAATAATGGTAATACCAGATATGCATTTTCCTCGATTAAATAATTTGAGGTTTTGG
TTTGTACCTAATGCATTTTTTTTGTTAGGAGTATCTGGATTTGTAGAAGGAGGCATGGGTGCTGGTTGAA
CAATCTACCCCCCACTGACTTCAATCGATTTCTTAAGAGATCCGTCTATAGATCTTGCCATTTTTTCCCT
TCACTTAGGCGGTGCCTCATCTATTGCAGCCAGGTTAAATTTTGCAAGGACTGTGGCTAATATACGGCAT
CAAAAACGTGGTTTCCATAAAATTCCTATGTTTCCA

'GEOME_BWw2TmLu3506'  TTGACTTGTACCTTTAATAATGGTAATACCAGATATGCATTTCCCTCGATTAAATAATTTGAGGTTTTGG
TTTGTACCTAATGCATTTTTTTTGTTAGGAGTATCTGGATTTGTAGAAGGAGGCATGGGTGCTGGTTGAA
CAATCTACCCCCCACTGACTTCAATCGATTTCTTAAGAGATCCGTCTATAGATCTTGCCATTTTTTCCCT
TCACTTAGGCGGTGCCTCATCTATTGCAGCCAGGTTAAATTTTGCAAGGACTGTGGCTAATATACGGCAT
CAAAAACGTGGTTTCCATAAAATTCCTATGTTTCCA

'GEOME_BWw2TmLu3507'  TTGACTTGTACCTTTAATAATGGTAATACCAGACATGCATTTCCCTCGATTAAATAATTTGAGGTTTTGG
TTTGTACCTAATGCATTTTTTTTGTTAGGAGTATCTGGATTTGTAGAAGGAGGCATGGGTGCTGGTTGAA
CAATCTACCCCCCACTGACTTCAATCGATTTCTTAAGAGATCCGTCTATAGATCTTGCCATTTTTTCCCT
TCACTTAGGCGGTGCCTCATCTATTGCAGCCAGGTTAAATTTTGCAAGGACTGTGGCTAATATACGGCAT
CAAAAACGTGGTTTCCATAAAATTCCTATGTTTCCA

'GEOME_BWw2TmLu3508'  TTGACTTGTACCTTTAATAATGGTAATACCAGATATGCATTTCCCTCGATTAAATAATTTGAGGTTTTGG
TTTGTACCTAATGCATTTTTTTTGTTAGGAGTATCTGGGTTTGTAGAAGGAGGCATGGGTGCTGGTTGAA
CAATCTATCCCCCACTGACTTCAATCGATTTCTTAAGAGATCCGTCTATAGATCTTGCCATTTTTTCCCT
TCACTTAGGCGGTGCCTCATCTATTGCAGCCAGGTTAAATTTTGCAAGGACTGTGGCTAATATACGGCAT
CAAAAACGTGGTTTCCATAAAATTCCTATGTTTCCA

'GEOME_BWw2TmLu3509'  TTGACTTGTACCTTTAATAATGGTAATACCAGATATGCATTTCCCTCGATTAAATAATTTGAGGTTTTGG
TTTGTACCTAATGCATTTTTTTTGTTAGGAGTATCTGGGTTTGTAGAAGGAGGCATGGGTGCTGGTTGAA
CAATCTATCCCCCACTGACTTCAATCGATTTCTTAAGAGATCCGTCTATAGATCTTGCCATTTTTTCCCT
TCACTTAGGCGGTGCCTCATCTATTGCAGCCAGGTTAAATTTTGCAAGGACTGTGGCTAATATACGGCAT
CAAAAACGTGGTTTCCATAAAATTCCTATGTTTCCA

'GEOME_BWw2TmLu3510'  TTGACTTGTACCTTTAATAATGGTAATACCAGATATGCATTTCCCTCGATTAAATAATTTGAGGTTTTGG
TTTGTACCTAATGCATTTTTTTTGTTAGGAGTATCTGGATTTGTAGAAGGAGGCATGGGTGCTGGTTGAA
CAATCTACCCCCCACTGACTTCAATCGATTTCTTAAGAGATCCGTCTATAGATCTTGCCATTTTTTCCCT
TCACTTAGGCGGTGCCTCATCTATTGCAGCCAGGTTAAATTTTGCAAGGACTGTGGCTAATATACGGCAT
CAAAAACGTGGTTTCCATAAAATTCCTATGTTTCCA

'GEOME_BWw2TmLu3511'  TTGACTTGTACCTTTAATAATGGTAATACCAGATATGCATTTCCCTCGATTAAATAATTTGAGGTTTTGG
TTTGTACCTAATGCATTTTTTTTGTTAGGAGTATCTGGATTTGTAGAAGGAGGCATGGGTGCTGGTTGAA
CAATCTACCCCCCACTGACTTCAATCGATTTCTTAAGAGATCCGTCTATAGATCTTGCCATTTTTTCCCT
TCACTTAGGCGGTGCCTCATCTATTGCAGCCAGGTTAAATTTTGCAAGGACTGTGGCTAATATACGGCAT
CAAAAACGTGGTTTCCATAAAATTCCTATGTTTCCA

'GEOME_BWw2TmLu3514'  TTGACTTGTACCTTTAATAATGGTAATACCAGATATGCATTTCCCTCGATTAAATAATTTGAGGTTTTGG
TTTGTACCTAATGCATTTTTTTTGTTAGGAGTATCTGGATTTGTAGAAGGAGGCATGGGTGCTGGTTGAA
CAATCTACCCCCCACTGACTTCAATCGATTTCTTAAGAGATCCGTCTATAGATCTTGCCATTTTTTCCCT
TCACTTAGGCGGTGCCTCATCTATTGCAGCCAGGTTAAATTTTGCAAGGACTGTGGCTAATATACGGCAT
CAAAAACGTGGTTTCCATAAAATTCCTATGTTTCCA

'GEOME_BWw2TmLu3515'  TTGACTTGTACCTTTAATAATGGTAATACCAGATATGCATTTCCCTCGATTAAATAATTTGAGGTTTTGA
TTTGTACCTAATGCATTTTTTTTGTTAGGAGTATCTGGATTTGTAGAAGGAGGCATGGGTGCTGGTTGAA
CAATCTACCCCCCACTGACTTCAATCGATTTCTTAAGAGATCCGTCTATAGATCTTGCCATTTTTTCCCT
TCACTTAGGCGGTGCCTCATCTATTGCAGCTAGGTTAAATTTTGCAAGGACTGTGGCTAATATACGGCAT
CAAAAACGTGGTTTCCATAAAATTCCTATGTTTCCA

'GEOME_BWw2TmLu3516'  TTGACTTGTACCTTTAATAATGGTAATACCAGATATGCATTTCCCTCGATTAAATAATTTGAGGTTTTGG
TTTGTACCTAATGCATTTTTTTTGTTAGGAGTATCTGGATTTGTAGAAGGAGGCATGGGTGCTGGTTGAA
CAATCTATCCCCCACTGACTTCAATCGATTTCTTAAGAGATCCGTCTATAGATCTTGCCATTTTTTCCCT
TCACTTAGGCGGTGCCTCATCTATTGCAGCCAGGTTAAATTTTGCAAGGACTGTGGCTAATATACGGCAT
CAAAAACGTGGTTTCCATAAAATTCCTATGTTTCCA

'GEOME_BWw2TmLu3517'  TTGACTTGTACCTTTAATAATGGTAATACCAGACATGCATTTCCCTCGATTAAATAATTTGAGGTTTTGG
TTTGTACCTAATGCATTTTTTTTGTTAGGAGTATCTGGATTTGTAGAGGGAGGCATGGGTGCTGGTTGAA
CAATCTACCCCCCACTGACTTCAATCGATTTCTTAAGAGATCCGTCTATAGATCTTGCCATTTTTTCCCT
TCACTTAGGCGGTGCCTCATCTATTGCAGCCAGGTTAAATTTTGCAAGGACTGTGGCTAATATACGGCAT
CAAAAACGTGGTTTCCATAAAATTCCTATGTTTCCA

'GEOME_BWw2TmLu3519'  TTGACTTGTACCTTTAATAATGGTAATACCAGACATGCATTTCCCTCGATTAAATAATTTGAGGTTTTGG
TTTGTACCTAATGCATTTTTTTTGTTAGGAGTATCTGGATTTGTAGAAGGAGGCATGGGTGCTGGTTGAA
CAATCTACCCCCCACTGACTTCAATCGATTTCTTAAGAGATCCGTCTATAGATCTTGCCATTTTTTCCCT
TCACTTAGGCGGTGCCTCATCTATTGCAGCCAGGTTAAATTTTGCAAGGACTGTGGCTAATATACGGCAT
CAAAAACGTGGTTTCCATAAAATTCCTATGTTTCCA

'GEOME_BWw2TmMa2601'  TTGACTTGTACCTTTAATAATGGTAATACCAGATATGCATTTCCCTCGATTAAATAATTTGAGGTTTTGG
TTTGTACCTAATGCATTTTTTTTGTTAGGAGTATCTGGATTTGTAGAAGGAGGCATGGGTGCTGGTTGAA
CAATCTACCCCCCACTGACTTCAATCGATTTCTTAAGAGATCCGTCTATAGATCTTGCCATTTTTTCCCT
TCACTTAGGCGGTGCCTCATCTATTGCAGCCAGGTTAAATTTTGCAAGGACTGTGGCTAATATACGGCAT
CAAAAACGTGGTTTCCATAAAATTCCTATGTTTCCA

'GEOME_BWw2TmMa2602'  TTGACTTGTACCTTTAATAATGGTAATACCAGATATGCATTTCCCTCGGTTAAATAATTTGAGGTTTTGG
TTTGTACCTAATGCATTTTTTTTGTTAGGAGTATCTGGATTTGTAGAAGGAGGCATGGGTGCTGGTTGAA
CAATCTACCCCCCACTGACTTCAATCGATTTCTTAAGAGATCCGTCTATAGATCTTGCCATTTTTTCCCT
TCACTTAGGCGGTGCCTCATCTATTGCAGCCAGGTTAAATTTTGCAAGGACTGTGGCTAATATACGGCAT
CAAAAACGTGGTTTCCATAAAATTCCTATGTTTCCA

'GEOME_BWw2TmMa2603'  TTGACTTGTACCTTTAATAATGGTAATACCAGACATGCATTTCCCTCGATTAAATAATTTGAGGTTTTGG
TTTGTACCTAATGCATTTTTTTTGTTAGGAGTATCTGGATTTGTAGAAGGAGGCATGGGTGCTGGTTGAA
CAATCTACCCCCCACTGACTTCAATCGATTTCTTAAGAGATCCGTCTATAGATCTTGCCATTTTTTCCCT
TCACTTAGGCGGTGCCTCATCTATTGCAGCCAGGTTAAATTTTGCAAGGACCGTGGCTAATATACGGCAT
CAAAAACGTGGTTTCCATAAAATTCCTATGTTTCCA

'GEOME_BWw2TmMa2604'  TTGACTTGTACCTTTAATAATGGTAATACCAGATATGCATTTCCCTCGATTAAATAATTTGAGGTTTTGG
TTTGTACCTAATGCATTTTTTTTGTTAGGAGTATCTGGATTTGTAGAAGGAGGCATGGGTGCTGGTTGAA
CAATCTACCCCCCACTGACTTCAATCGATTTCTTAAGAGATCCGTCTATAGATCTTGCCATTTTTTCCCT
TCACTTAGGCGGTGCCTCATCTATTGCAGCCAGGTTAAATTTTGCAAGGACTGTGGCTAATATACGGCAT
CAAAAACGTGGTTTCCATAAAATTCCTATGTTTCCA

'GEOME_BWw2TmMa2605'  TTGACTTGTACCTTTAATAATGGTAATACCAGATATGCATTTCCCTCGATTAAATAATTTGAGGTTTTGG
TTTGTACCTAATGCATTTTTTTTGTTAGGAGTATCTGGATTTGTAGAAGGAGGCATGGGTGCTGGTTGAA
CAATCTATCCCCCACTAACTTCAATCGATTTCTTAAGAGATCCGTCTATAGATCTTGCTATTTTTTCCCT
TCACTTAGGCGGTGCCTCATCTATTGCAGCCAGGTTAAATTTTGCAAGGACTGTGGCTAATATACGGCAT
CAAAAACGTGGTTTCCATAAAATTCCTATGTTTCCA

'GEOME_BWw2TmMa2606'  TTGACTTGTACCTTTAATAATGGTAATACCAGATATGCATTTCCCTCGATTAAATAATTTGAGGTTTTGG
TTTGTACCTAATGCATTTTTTTTGTTAGGAGTATCTGGATTTGTAGAAGGAGGCATGGGTGCTGGTTGAA
CAATCTACCCCCCACTGACTTCAATCGATTTCTTAAGAGATCCGTCTATAGATCTTGCCATTTTTTCCCT
TCACTTAGGCGGTGCCTCATCTATTGCAGCCAGGTTAAATTTTGCAAGGACTGTGGCTAATATACGGCAT
CAAAAACGTGGTTTCCATAAAATTCCTATGTTTCCA

'GEOME_BWw2TmMa2607'  TTGACTTGTACCTTTAATAATGGTAATACCAGATATGCATTTCCCTCGATTAAATAATTTGAGGTTTTGG
TTTGTACCTAATGCATTTTTTTTGTTAGGAGTATCTGGATTTGTAGAAGGAGGCATGGGTGCTGGTTGAA
CAATCTACCCCCCACTGACTTCAATCGATTTCTTAAGAGATCCGTCTATAGATCTTGCCATTTTTTCCCT
TCACTTAGGCGGTGCCTCATCTATTGCAGCCAGGTTAAATTTTGCAAGGACTGTGGCTAATATACGGCAT
CAAAAACGTGGTTTCCATAAAATTCCTATGTTTCCA

'GEOME_BWw2TmMa2608'  TTGACTTGTACCTTTAATAATGGTAATACCAGACATGCATTTCCCTCGATTAAATAATTTGAGGTTTTGG
TTTGTACCTAATGCATTTTTTTTGTTAGGAGTATCTGGATTTGTAGAAGGAGGCATGGGTGCTGGTTGAA
CAATCTACCCCCCACTGACTTCAATCGATTTCTTAAGAGATCCGTCTATAGATCTTGCCATTTTTTCCCT
TCACTTAGGCGGTGCCTCATCTATTGCAGCCAGGTTAAATTTTGCAAGGACTGTGGCTAATATACGGCAT
CAAAAACGTGGTTTCCATAAAATTCCTATGTTTCCA

'GEOME_BWw2TmMa2609'  TTGACTTGTACCTTTAATAATGGTAATACCAGACATGCATTTCCCTCGATTAAATAATTTGAGGTTTTGG
TTTGTACCTAATGCATTTTTTTTGTTAGGAGTATCTGGATTTGTAGAGGGAGGCATGGGTGCTGGTTGAA
CAATCTACCCCCCACTGACTTCAATCGATTTCTTAAGAGATCCGTCTATAGATCTTGCCATTTTTTCCCT
TCACTTAGGCGGTGCCTCATCTATTGCAGCCAGGTTAAATTTTGCAAGGACTGTGGCTAATATACGGCAT
CAAAAACGTGGTTTCCATAAAATTCCTATGTTTCCA

'GEOME_BWw2TmMa2611'  TTGACTTGTACCTTTAATAATGGTAATACCAGATATGCATTTCCCTCGATTAAATAATTTGAGGTTTTGG
TTTGTACCTAATGCATTTTTTTTGTTAGGAGTATCTGGATTTGTAGAAGGAGGCATGGGTGCTGGCTGAA
CAATCTACCCCCCACTGACTTCAATCGATTTCTTAAGAGATCCGTCTATAGATCTTGCCATTTTTTCCCT
TCACTTAGGCGGTGCCTCATCTATTGCAGCCAGGTTAAATTTTGCAAGGACTGTGGCTAATATACGGCAT
CAAAAACGTGGTTTCCATAAAATTCCTATGTTTCCA

'GEOME_BWw2TmMa2612'  TTGACTTGTACCTTTAATAATGGTAATACCAGATATGCATTTCCCTCGATTAAATAATTTGAGGTTTTGG
TTTGTACCTAATGCATTTTTTTTGTTAGGAGTATCTGGATTTGTAGAAGGAGGCATGGGTGCTGGTTGAA
CAATCTACCCCCCACTGACTTCAATCGATTTCTTAAGAGATCCGTCTATAGATCTTGCCATTTTTTCCCT
TCACTTAGGCGGTGCCTCATCTATTGCAGCCAGGTTAAATTTTGCAAGGACTGTGGCTAATATACGGCAT
CAAAAACGTGGTTTCCATAAAATCCCTATGTTTCCA

'GEOME_BWw2TmMa2613'  TTGACTTGTACCTTTAATAATGGTAATACCAGACATGCATTTCCCTCGATTAAATAATTTGAGGTTTTGG
TTTGTACCTAATGCATTTTTTTTGTTAGGAGTATCTGGATTTGTAGAAGGAGGCATGGGTGCTGGTTGAA
CAATCTATCCCCCACTGACTTCAATCGATTTCTTAAGAGATCCGTCTATAGATCTTGCCATTTTTTCCCT
TCACTTAGGCGGTGCCTCATCTATTGCAGCCAGGTTAAATTTTGCAAGGACTGTGGCTAATATACGGCAT
CAAAAACGTGGTTTCCATAAAATTCCTATGTTTCCA

'GEOME_BWw2TmMa2614'  TTGACTTGTACCTTTAATAATGGTAATACCAGATATGCATTTCCCTCGATTAAATAATTTGAGGTTTTGG
TTTGTACCTAATGCATTTTTTTTGTTAGGAGTATCTGGATTTGTAGAAGGAGGCATGGGTGCTGGTTGAA
CAATCTACCCCCCACTGACTTCAATCGATTTTTTAAGAGATCCGTCTATAGATCTTGCCATTTTTTCCCT
TCACTTAGGCGGTGCCTCATCTATTGCAGCCAGGTTAAATTTTGCAAGGACTGTGGCTAATATACGGCAT
CAAAAACGTGGTTTCCATAAAATTCCTATGTTTCCA

'GEOME_BWw2TmMa2615'  TTGACTTGTACCTTTAATAATGGTAATACCAGATATGCATTTCCCTCGATTAAATAATTTGAGGTTTTGG
TTTGTACCTAATGCATTTTTTTTGTTGGGAGTATCTGGATTTGTAGAAGGAGGCATGGGTGCTGGTTGAA
CAATCTACCCCCCACTGACTTCAATCGATTTCTTAAGAGATCCGTCTATAGATCTTGCCATTTTTTCCCT
TCACTTAGGCGGTGCCTCATCTATTGCAGCCAGGTTAAATTTTGCAAGGACTGTGGCTAATATACGGCAT
CAAAAACGTGGTTTCCATAAAATTCCTATGTTTCCA

'GEOME_BWw2TmMa2616'  TTGACTTGTACCTTTAATAATGGTAATACCAGATATGCATTTCCCTCGATTAAATAATTTGAGGTTTTGG
TTTGTACCTAATGCATTTTTTTTGTTAGGAGTATCTGGATTTGTAGAAGGAGGCATGGGTGCTGGTTGAA
CAATCTACCCCCCACTGACTTCAATCGATTTCTTAAGAGATCCGTCTATAGATCTTGCCATTTTTTCCCT
TCACTTAGGCGGTGCCTCATCTATTGCAGCCAGGTTAAATTTTGCAAGGACCGTGGCTAATATACGGCAT
CAAAAACGTGGTTTCCATAAAATTCCTATGTTTCCA

'GEOME_BWw2TmMa2617'  TTGACTTGTACCTTTAATAATGGTAATACCAGATATGCATTTCCCTCGATTAAATAATTTGAGGTTTTGG
TTTGTACCTAATGCATTTTTTTTGTTAGGAGTATCTGGATTTGTAGAAGGAGGCATGGGTGCTGGTTGAA
CAATCTACCCCCCACTGACTTCAATCGATTTCTTAAGAGATCCGTCTATAGATCTTGCCATTTTTTCCCT
TCACTTAGGCGGTGCCTCATCTATTGCAGCCAGGTTAAATTTTGCAAGGACTGTGGCTAATATACGGCAT
CAAAAACGTGGTTTCCATAAAATTCCTATGTTTCCA

'GEOME_BWw2TmMa2618'  TTGACTTGTACCTTTAATAATGGTAATACCAGATATGCATTTCCCTCGATTAAATAATTTGAGGTTTTGG
TTTGTACCTAATGCATTTTTTTTGTTAGGAGTATCTGGATTTGTAGAAGGAGGCATGGGTGCTGGTTGAA
CAATCTACCCCCCACTGACTTCAATCGATTTCTTAAGAGATCCGTCTATAGATCTTGCCATTTTTTCCCT
TCACTTAGGCGGTGCCTCATCTATTGCAGCCAGGTTAAATTTTGCAAGGACTGTGGCTAATATACGGCAT
CAAAAACGTGGTTTCCATAAAATTCCTATGTTTCCA

'GEOME_BWw2TmMa2619'  TTGACTTGTACCTTTAATAATGGTAATACCAGATATGCATTTCCCTCGATTAAATAATTTGAGGTTTTGG
TTTGTACCTAATGCATTTTTTTTGTTAGGAGTATCTGGATTTGTAGAAGGAGGCATGGGTGCTGGTTGAA
CAATCTACCCCCCACTGACTTCAATCGATTTCTTAAGAGATCCGTCTATAGATCTTGCCATTTTTTCCCT
TCACTTAGGCGGTGCCTCATCTATTGCAGCCAGGTTAAATTTTGCAAGGACTGTGGCTAATATACGGCAT
CAAAAACGTGGTTTCCATAAAATTCCTATGTTTCCA

'GEOME_BWw2TmMa2620'  TTGACTTGTACCTTTAATAATGGTAATACCAGATATGCATTTCCCTCGATTAAATAATTTGAGGTTTTGG
TTTGTACCTAATGCATTTTTTTTGTTAGGAGTATCTGGATTTGTAGAAGGAGGCATGGGTGCTGGCTGAA
CAATCTACCCCCCACTGACTTCAATCGATTTCTTAAGAGATCCGTCTATAGATCTTGCCATTTTTTCCCT
TCACTTAGGCGGTGCCTCATCTATTGCAGCCAGGTTAAATTTTGCAAGGACTGTGGCTAATATACGGCAT
CAAAAACGTGGTTTCCATAAAATTCCTATGTTTCCA

'GEOME_BWw2TmMa2621'  TTGACTTGTACCTTTAATAATGGTAATACCAGATATGCATTTCCCTCGATTAAATAATTTGAGGTTTTGG
TTTGTACCTAATGCATTTTTTTTGTTAGGAGTATCTGGATTTGTAGAAGGAGGCATGGGTGCTGGTTGAA
CAATCTACCCCCCACTGACTTCAATCGATTTCTTAAGAGATCCGTCTATAGATCTTGCCATTTTTTCCCT
TCACTTAGGCGGTGCCTCATCTATTGCAGCCAGGTTAAATTTTGCAAGGACTGTGGCTAATATACGGCAT
CAAAAACGTGGTTTCCATAAAATTCCTATGTTTCCA

'GEOME_BWw2TmMa2623'  TTGACTTGTACCTTTAATAATGGTAATACCAGATATGCATTTCCCTCGATTAAATAATTTGAGGTTTTGG
TTTGTACCTAATGCATTTTTTTTGTTAGGAGTATCTGGATTTGTAGAAGGAGGCATGGGTGCTGGTTGAA
CAATCTACCCCCCACTGACTTCAATCGATTTCTTAAGAGATCCGTTTATAGATCTTGCCATTTTTTCCCT
TCACTTAGGCGGTGCCTCATCTATTGCAGCCAGGTTAAATTTTGCAAGGACTGTGGCTAATATACGGCAT
CAAAAACGTGGTTTCCATAAAATTCCTATGTTTCCA

'GEOME_BWw2TmMa2624'  TTGACTTGTACCTTTAATAATGGTAATACCAGATATGCATTTCCCTCGATTAAATAATTTGAGGTTTTGG
TTTGTACCTAATGCATTTTTTTTGTTAGGAGTATCTGGATTTGTAGAAGGAGGCATGGGTGCTGGCTGAA
CAATCTACCCCCCACTGACTTCAATCGATTTCTTAAGAGATCCGTCTATAGATCTTGCCATTTTTTCCCT
TCACTTAGGCGGTGCCTCATCTATTGCAGCCAGGTTAAATTTTGCAAGGACTGTGGCTAATATACGGCAT
CAAAAACGTGGTTCCCATAAAATTCCTATGTTTCCA

'GEOME_BWw2TmPS8301'  TTGACTTGTACCTTTAATAATGGTAATACCAGATATGCATTTCCCTCGATTAAATAACTTGAGGTTTTGG
TTTGTACCTAATGCATTTTTTTTGTTAGGAGTATCTGGATTTGTAGAAGGCGGTATGGGCGCTGGTTGAA
CAATCTATCCCCCACTGACTTCAATCGATTTTTTAAGAGACCCGTCTATAGATCTTGCTATTTTTTCCCT
TCATTTAGGCGGTGCCTCATCTATTGCAGCCAGGTTAAATTTTGCAAGGACTGTGGCTAATATACGGCAT
CAAAAACGTGGTTTCCATAAAATTCCTATGTTTCCA

'GEOME_BWw2TmPS8302'  TTGACTTGTACCTTTAATAATGGTAATACCAGATATGCATTTCCCTCGATTAAATAACTTGAGGTTTTGG
TTTGTACCTAATGCATTTTTTTTGTTAGGAGTATCTGGATTTGTAGAAGGCGGTATGGGCGCTGGTTGAA
CAATCTACCCCCCACTGACTTCAATCGATTTTTTAAGAGACCCGTCTATAGATCTTGCTATTTTTTCCCT
TCATTTAGGCGGTGCCTCATCTATTGCAGCCAGGTTAAATTTTGCAAGGACTGTGGCTAATATACGGCAT
CAAAAACGTGGTTTCCATAAAATTCCTATGTTTCCA

'GEOME_BWw2TmPS8303'  TTGACTTGTACCTTTAATAATGGTAATACCAGATATGCATTTCCCTCGATTAAATAACTTGAGGTTTTGG
TTTGTACCTAATGCATTTTTTTTGTTAGGAGTATCTGGATTTGTAGAAGGCGGCATGGGCGCTGGTTGAA
CAATCTATCCCCCACTGACTTCAATCGATTTTTTAAGAGACCCGTCTATAGATCTTGCTATTTTTTCCCT
TCATTTAGGCGGTGCCTCATCTATTGCAGCCAGGTTAAATTTTGCAAGGACTGTGGCTAATATACGGCAT
CAAAAACGTGGTTTCCATAAAATTCCTATGTTTCCA

'GEOME_BWw2TmPS8304'  TTGACTTGTACCTTTAATAATGGTAATACCAGATATGCATTTCCCTCGATTAAATAACTTGAGGTTTTGG
TTTGTACCTAATGCATTTTTTTTGTTAGGAGTATCTGGATTTGTAGAAGGCGGTATGGGCGCTGGTTGAA
CAATCTATCCCCCACTGACTTCAATCGATTTTTTAAGAGACCCGTCTATAGATCTTGCTATTTTTTCCCT
TCATTTAGGCGGTGCCTCATCTATTGCAGCCAGGTTAAATTTTGCAAGGACTGTGGCTAATATACGGCAT
CAAAAACGTGGTTTCCATAAAATTCCTATGTTTCCA

'GEOME_BWw2TmPS8305'  TTGACTTGTACCTTTAATAATGGTAATACCAGATATGCATTTCCCTCGATTAAATAACTTGAGGTTTTGG
TTTGTACCTAATGCATTTTTTTTGTTAGGAGTATCTGGATTTGTAGAAGGCGGTATGGGCGCTGGTTGAA
CAATCTATCCCCCACTGACTTCAATCGATTTTTTAAGAGACCCGTCTATAGATCTTGCTATTTTTTCCCT
TCATTTAGGCGGTGCCTCATCTATTGCAGCCAGGTTAAATTTTGCAAGGACTGTGGCTAATATACGGCAT
CAAAAACGTGGTTTCCATAAAATTCCTATGTTTCCA

'GEOME_BWw2TmPS8501'  TTGACTTGTACCTTTAATAATGGTAATACCAGATATGCATTTCCCTCGATTAAATAACTTGAGGTTTTGG
TTTGTACCTAATGCATTTTTTTTGTTAGGAGTATCTGGATTTGTAGAAGGCGGTATGGGCGCTGGTTGAA
CAATCTATCCCCCACTGACTTCAATCGATTTTTTAAGAGACCCGTCTATAGATCTTGCTATTTTTTCCCT
TCATTTAGGCGGTGCCTCATCTATTGCAGCCAGGTTAAATTTTGCAAGGACTGTGGCTAATATACGGCAT
CAAAAACGTGGTTTCCATAAAATTCCTATGTTTCCA

'GEOME_BWw2TmPS8502'  TTGACTTGTACCTTTAATAATGGTAATACCAGATATGCATTTCCCTCGATTAAATAACTTGAGGTTTTGG
TTTGTACCTAATGCATTTTTTTTGTTAGGAGTATCTGGATTTGTAGAAGGAGGTATGGGCGCTGGTTGAA
CAATCTATCCCCCACTGACTTCAATCGATTTTTTAAGAGACCCGTCTATAGATCTTGCTATTTTTTCCCT
TCATTTAGGCGGTGCCTCATCTATTGCAGCCAGGTTAAATTTTGCAAGGACTGTGGCTAATATACGGCAT
CAAAAACGTGGTTTCCATAAAATTCCTATGTTTCCA

'GEOME_BWw2TmPS8503'  TTGACTTGTACCTTTAATAATGGTAATACCAGATATGCATTTCCCTCGATTAAATAACTTGAGGTTTTGG
TTTGTACCTAATGCATTTTTTTTGTTAGGAGTATCTGGATTTGTAGAAGGCGGTATGGGCGCTGGTTGAA
CAATCTATCCCCCACTGACTTCAATCGATTTTTTAAGAGACCCGTCTATAGATCTTGCTATTTTTTCCCT
TCATTTAGGCGGTGCCTCATCTATTGCAGCCAGGTTAAATTTTGCAAGGACTGTGGCTAATATACGGCAT
CAAAAACGTGGTTTCCATAAAATTCCTATGTTTCCA

'GEOME_BWw2TmPS8504'  TTGACTTGTACCTTTAATAATGGTAATACCAGATATGCATTTCCCTCGATTAAATAACTTGAGGTTTTGG
TTTGTACCTAATGCATTTTTTTTGTTAGGAGTATCTGGATTTGTAGAAGGCGGTATGGGCGCTGGTTGAA
CAATCTATCCCCCACTGACTTCAATCGATTTTTTAAGAGACCCGTCTATAGATCTTGCTATTTTTTCCCT
TCATTTAGGCGGTGCCTCATCTATTGCAGCCAGGTTAAATTTTGCAAGGACTGTGGCTAATATACGGCAT
CAAAAACGTGGTTTCCATAAAATTCCTATGTTTCCA

'GEOME_BWw2TmPS8505'  TTGACTTGTACCTTTAATAATGGTAATACCAGATATGCATTTCCCTCGATTAAATAACTTGAGGTTTTGG
TTTGTACCTAATGCATTTTTTTTGTTAGGAGTATCTGGATTTGTAGAAGGCGGTATGGGCGCTGGTTGAA
CAATCTATCCCCCACTGACTTCAATCGATTTTTTAAGAGACCCGTCTATAGATCTTGCTATTTTTTCCCT
TCATTTAGGCGGTGCCTCATCTATTGCAGCCAGGTTAAATTTTGCAAGGACTGTGGCTAATATACGGCAT
CAAAAACGTGGTTTCCATAAAATTCCTATGTTTCCA

'GEOME_BWw2TmPS8506'  TTGACTTGTACCTTTAATAATGGTAATACCAGATATGCATTTCCCTCGATTAAATAACTTGAGGTTTTGG
TTTGTACCTAATGCATTTTTTTTGTTAGGAGTATCTGGATTTGTAGAAGGCGGTATGGGCGCTGGTTGAA
CAATCTATCCCCCACTGACTTCAATCGATTTTTTAAGAGACCCGTCTATAGATCTTGCTATTTTTTCCCT
TCATTTAGGCGGTGCCTCATCTATTGCAGCCAGGTTAAATTTTGCAAGGACTGTGGCTAATATACGGCAT
CAAAAACGTGGTTTCCATAAAATTCCCATGTTTCCA

'GEOME_BWw2TmPS8507'  TTGACTTGTACCTTTAATAATGGTAATACCAGATATGCATTTCCCTCGATTAAATAACTTGAGGTTTTGG
TTTGTACCTAATGCATTTTTTTTGTTAGGAGTATCTGGATTTGTAGAAGGCGGTATGGGCGCTGGTTGAA
CAATCTATCCCCCACTGACTTCAATCGATTTTTTAAGAGACCCGTCTATAGATCTTGCTATTTTTTCCCT
TCATTTAGGCGGTGCCTCATCTATTGCAGCCAGGTTAAATTTTGCAAGGACTGTGGCTAATATACGGCAT
CAAAAACGTGGTTTCCATAAAATTCCTATGTTCCCA

'GEOME_BWw2TmPa4601'  TTGACTTGTACCTTTAATAATGGTAATACCAGATATGCATTTCCCTCGATTAAATAACTTGAGGTTTTGG
TTTGTACCTAATGCATTTTTTTTGTTAGGAGTATCTGGATTTGTAGAAGGCGGTATGGGCGCTGGTTGAA
CAATCTACCCCCCACTGACTTCAATCGATTTTTTAAGAGACCCGTCTATAGATCTTGCTATTTTTTCCCT
TCATTTAGGCGGTGCCTCATCTATTGCAGCCAGGTTAAATTTTGCAAGGACTGTGGCTAATATACGGCAT
CAAAAACGTGGTTTCCATAAAATTCCTATGTTTCCA

'GEOME_BWw2TmPa4602'  TTGACTTGTACCTTTAATAATGGTAATACCAGATATGCATTTCCCTCGATTAAATAACTTGAGGTTTTGG
TTTGTACCTAATGCATTTTTTTTGTTAGGAGTATCTGGATTTGTAGAAGGCGGTATGGGCGCTGGTTGAA
CAATCTACCCCCCACTGACTTCAATCGATTTTTTAAGAGACCCGTCTATAGATCTTGCTATTTTTTCCCT
TCATTTAGGCGGTGCCTCATCTATTGCAGCCAGGTTAAATTTTGCAAGGACTGTGGCTAATATACGGCAT
CAAAAACGTGGTTTCCATAAAATTCCTATGTTTCCA

'GEOME_BWw2TmPa4603'  TTGACTTGTACCTTTAATAATGGTAATACCAGATATGCATTTCCCTCGATTAAATAACTTGAGGTTTTGG
TTTGTACCTAATGCATTTTTTTTGTTAGGAGTATCTGGATTTGTAGAAGGCGGTATGGGCGCTGGTTGAA
CAATCTATCCCCCACTGACTTCAATCGATTTTTTAAGAGACCCGTCTATAGATCTTGCTATTTTTTCCCT
TCATTTAGGCGGTGCCTCATCTATTGCAGCCAGGTTAAATTTTGCAAGGACTGTGGCCAATATACGGCAT
CAAAAACGTGGTTTCCATAAAATTCCTATGTTTCCA

'GEOME_BWw2TmPa4604'  TTGACTTGTACCTTTAATAATGGTAATACCAGATATGCATTTCCCTCGATTAAATAACTTGAGGTTTTGG
TTTGTACCTAATGCATTTTTTTTGTTAGGAGTATCTGGATTTGTAGAAGGCGGTATGGGCGCTGGTTGAA
CAATCTACCCCCCACTGACTTCAATCGATTTTTTAAGAGACCCGTCTATAGATCTTGCTATTTTTTCCCT
TCATTTAGGCGGTGCCTCATCTATTGCAGCCAGGTTAAATTTTGCAAGGACTGTGGCTAATATACGGCAT
CAAAAACGTGGTTTCCATAAAATTCCTATGTTTCCA

'GEOME_BWw2TmPa4606'  TTGACTTGTACCTTTAATAATGGTAATACCAGATATGCATTTCCCTCGATTAAATAACTTGAGGTTTTGG
TTTGTACCTAATGCATTTTTTTTGTTAGGAGTATCTGGATTTGTAGAAGGCGGTATGGGCGCTGGTTGAA
CAATCTACCCCCCACTGACTTCAATCGATTTTTTAAGAGACCCGTCTATAGATCTTGCTATTTTTTCCCT
TCATTTAGGCGGTGCCTCATCTATTGCAGCCAGGTTAAATTTTGCAAGGACTGTGGCTAATATACGGCAT
CAAAAACGTGGTTTCCATAAAATTCCTATGTTTCCA

'GEOME_BWw2TmPa4607'  TTGACTTGTACCTTTAATAATGGTAATACCAGATATGCATTTCCCTCGATTAAATAACTTGAGGTTTTGG
TTTGTACCTAATGCATTTTTTTTGTTAGGAGTATCTGGATTTGTAGAAGGCGGTATGGGCGCTGGTTGAA
CAATCTATCCCCCACTGACTTCAATCGATTTTTTAAGAGACCCGTCTATAGATCTTGCTATTTTTTCCCT
TCATTTAGGCGGTGCCTCATCTATTGCAGCCAGGTTAAATTTTGCAAGGACTGTGGCTAATATACGGCAT
CAAAAACGTGGTTTCCATAAAATTCCTATGTTTCCA

'GEOME_BWw2TmPa4608'  TTGACTTGTACCTTTAATAATGGTAATACCAGATATGCATTTCCCTCGATTAAATAACTTGAGGTTTTGG
TTTGTACCTAATGCATTTTTTTTGTTAGGAGTATCTAGATTTGTAGAAGGCGGTATGGGCGCTGGTTGAA
CAATCTATCCCCCACTGACTTCAATCGATTTTTTAAGAGACCCGTCTATAGATCTTGCTATTTTTTCCCT
TCATTTAGGCGGTGCCTCATCTATTGCAGCCAGGTTAAATTTTGCAAGGACTGTGGCTAATATACGGCAT
CAAAAACGTGGTTTCCATAAAATTCCTATGTTTCCA

'GEOME_BWw2TmPa4609'  TTGACTTGTACCTTTAATAATGGTAATACCAGATATGCATTTCCCTCGATTAAATAATTTGAGGTTTTGG
TTTGTACCTAATGCATTTTTTTTGTTAGGAGTATCTGGACTTGTAGAAGGAGGTATGGGCGCTGGTTGAA
CAATCTATCCCCCACTGACTTCAATCGATTTTTTAAGAGACCCGTCTATAGATCTTGCTATTTTTTCCCT
TCATTTAGGCGGTGCCTCATCTATTGCAGCCAGGTTAAATTTTGCAAGGACTGTGGCTAATATACGGCAT
CAAAAACGTGGTTTCCATAAAATTCCTATGTTTCCA

'GEOME_BWw2TmPa4610'  TTGACTTGTACCTTTAATAATGGTAATACCAGATATGCATTTCCCTCGATTAAATAATTTGAGGTTTTGG
TTTGTACCTAATGCATTTTTTTTGTTAGGAGTATCTGGACTTGTAGAAGGAGGTATGGGCGCTGGTTGAA
CAATCTACCCCCCACTGACTTCAATCGATTTTTTAAGAGACCCGTCTATAGATCTTGCTATTTTTTCCCT
TCATTTAGGCGGTGCCTCATCTATTGCAGCCAGGTTAAATTTTGCAAGGACTGTGGCTAATATACGGCAT
CAAAAACGTGGTTTCCATAAAATTCCTATGTTTCCA

'GEOME_BWw2TmPa4611'  TTGACTTGTACCTTTAATAATGGTAATACCAGATATGCATTTCCCTCGATTAAATAACTTGAGGTTTTGG
TTTGTACCTAATGCATTTTTTTTGTTAGGAGTATCTGGATTTGTAGAAGGCGGTATGGGCGCTGGTTGAA
CAATCTATCCCCCACTGACTTCAATCGATTTTTTAAGAGACCCGTCTATAGATCTTGCTATTTTTTCCCT
TCATTTAGGCGGTGCCTCATCTATTGCAGCCAGGTTAAATTTTGCAAGGACTGTGGCTAATATACGGCAT
CAAAAACGTGGTTTCCATAAAATTCCTATGTTTCCA

'GEOME_BWw2TmPa4612'  TTGACTTGTACCTTTAATAATGGTAATACCAGATATGCATTTCCCTCGATTAAATAACTTGAGGTTTTGG
TTTGTACCTAATGCATTTTTTTTGTTAGGAGTATCTGGATTTGTAGAAGGCGGTATGGGCGCTGGTTGAA
CAATCTATCCCCCACTGACTTCAATCGATTTTTTAAGAGACCCGTCTATAGATCTTGCTATTTTTTCCCT
TCATTTAGGCGGTGCCTCATCTATTGCAGCCAGGTTAAATTTTGCAAGGACTGTGGCCAATATACGGCAT
CAAAAACGTGGTTTCCATAAAATTCCTATGTTTCCA

'GEOME_BWw2TmPa4613'  TTGACTTGTACCTTTAATAATGGTAATACCAGATATGCATTTCCCTCGATTAAATAACTTGAGGTTTTGG
TTTGTACCTAATGCATTTTTTTTGTTAGGAGTATCTGGATTTGTAGAAGGCGGTATGGGCGCTGGTTGAA
CAATCTATCCCCCACTGACTTCAATCGATTTTTTAAGAGACCCGTCTATAGATCTTGCTATTTTTTCCCT
TCATTTAGGCGGTGCCTCATCTATTGCAGCCAGGTTAAATTTTGCAAGGACTGTGGCCAATATACGGCAT
CAAAAACGTGGTTTCCATAAAATTCCTATGTTTCCA

'GEOME_BWw2TmPa4614'  TTGACTTGTACCTTTAATAATGGTAATACCAGATATGCATTTCCCTCGATTAAATAACTTGAGGTTTTGG
TTTGTACCTAATGCATTTTTTTTGTTAGGAGTATCTGGATTTGTAGAAGGCGGTATGGGCGCTGGTTGAA
CAATCTACCCCCCACTGACTTCAATCGATTTTTTAAGAGACCCGTCTATAGATCTTGCTATTTTTTCCCT
TCATTTAGGCGGTGCCTCATCTATTGCAGCCAGGTTAAATTTTGCAAGGACTGTGGCTAATATACGGCAT
CAAAAACGTGGTTTCCATAAAATTCCTATGTTTCCA

'GEOME_BWw2TmPa4617'  TTGACTTGTACCTTTAATAATGGTAATACCAGATATGCATTTCCCTCGATTAAATAACTTGAGGTTTTGG
TTTGTACCTAATGCATTTTTTTTGTTAGGAGTATCTGGATTTGTAGAAGGCGGTATGGGCGCTGGTTGAA
CAATCTATCCCCCACTGACTTCAATCGATTTTTTAAGAGACCCGTCTATAGATCTTGCTATTTTTTCCCT
TCATTTAGGCGGTGCCTCATCTATTGCAGCCAGGTTAAATTTTGCAAGGACTGTGGCTAATATACGGCAT
CAAAAACGTGGTTTCCATAAAATTCCTATGTTTCCA

'GEOME_BWw2TmPa4618'  TTGACTTGTACCTTTAATAATGGTAATACCAGATATGCATTTCCCTCGATTAAATAACTTGAGGTTTTGG
TTTGTACCTAATGCATTTTTTTTGTTAGGAGTATCTGGATTTGTAGAAGGAGGTATGGGCGCTGGTTGAA
CAATCTATCCCCCACTGACTTCAATCGATTTTTTAAGAGACCCGTCTATAGATCTTGCTATTTTTTCCCT
TCATTTAGGCGGTGCCTCATCTATTGCAGCCAGGTTAAATTTTGCAAGGACTGTGGCTAATATACGGCAT
CAAAAACGTGGTTTCCATAAAATTCCTATGTTTCCA

'GEOME_BWw2TmQu9303'  CTGACTTGTACCCTTAATAATGGTAATACCAGATATGCATTTCCCTCGATTAAATAACTTGAGGTTTTGG
TTTGTTCCTAATGCATTTTTTTTGTTAGGAGTATCTGGATTTGTAGAAGGAGGCATGGGTGCTGGTTGAA
CAATCTACCCCCCGCTGACTTCAATCGATTTCTTAAGAGACCCGTCTATAGATCTTGCTATTTTTTCCCT
TCACTTAGGCGGTGCCTCATCTATTGCAGCCAGGTTAAATTTTGCAAGGACTGTGGCTAATATACGACAT
CAAAAACGTGGCTTCCATAAGATTCCTATGTTTCCA

'GEOME_BWw2TmQu9306'  TTGACTTGTACCCTTAATAATGGTAATACCAGATATGCATTTCCCTCGATTAAATAACTTGAGGTTTTGG
TTTGTTCCTAATGCATTTTTTTTGTTAGGAGTATCTGGATTTGTAGAAGGAGGCATGGGTGCTGGTTGAA
CAATCTACCCCCCGCTGACTTCAATCGATTTCTTAAGAGACCCGTCTATAGATCTTGCTATTTTTTCCCT
TCACTTAGGCGGTGCCTCATCTATTGCAGCCAGGTTAAATTTTGCAAGGACTGTGGCTAATATACGACAT
CAAAAACGTGGCTTCCATAAAATTCCTATGTTTCCA

'GEOME_BWw2TmQu9308'  CTGACTTGTACCCTTAATAATGGTAATACCAGATATGCATTTCCCTCGATTAAATAACTTGAGGTTTTGG
TTTGTTCCTAATGCATTTTTTTTGTTAGGAGTATCTGGATTTGTAGAAGGAGGCATGGGTGCTGGTTGAA
CAATCTACCCCCCGCTGACTTCAATCGATTTCTTAAGAGACCCGTCTATAGATCTTGCTATTTTTTCCCT
TCACTTAGGCGGTGCCTCATCTATTGCAGCCAGGTTAAATTTTGCAAGGACTGTGGCTAATATACGACAT
CAAAAACGTGGCTTCCATAAGATTCCTATGTTTCCA

'GEOME_BWw2TmQu9309'  CTGACTTGTACCCTTAATAATGGTAATACCAGATATGCATTTCCCTCGATTAAATAACTTGAGGTTTTGG
TTTGTTCCTAATGCATTTTTTTTGTTAGGAGTATCTGGATTTGTAGAAGGAGGCATGGGTGCTGGTTGAA
CAATCTACCCCCCGCTGACTTCAATCGATTTCTTAAGAGACCCGTCTATAGATCTTGCTATTTTTTCCCT
TCACTTAGGCGGTGCCTCATCTATTGCAGCCAGGTTAAATTTTGCAAGGACTGTGGCTAATATACGACAT
CAAAAACGTGGCTTCCATAAGATTCCTATGTTTCCA

'GEOME_BWw2TmQu9310'  CTGACTTGTACCCTTAATAATGGTAATACCAGATATGCATTTCCCTCGATTAAATAACTTGAGGTTTTGG
TTTGTTCCTAATGCATTTTTTTTGTTAGGAGTATCTGGATTTGTAGAAGGAGGCATGGGTGCTGGTTGAA
CAATCTACCCCCCGCTGACTTCAATCGATTTCTTAAGAGACCCGTCTATAGATCTTGCTATTTTTTCCCT
TCACTTAGGCGGTGCCTCATCTATTGCAGCCAGGTTAAATTTTGCAAGGACTGTGGCTAATATACGACAT
CAAAAACGTGGCTTCCATAAGATTCCTATGTTTCCA

'GEOME_BWw2TmQu9311'  CTGACTTGTACCCTTAATAATGGTAATACCAGATATGCATTTCCCTCGATTAAATAACTTGAGGTTTTGG
TTTGTTCCTAATGCATTTTTTTTGTTAGGAGTATCTGGATTTGTAGAAGGAGGCATGGGTGCTGGTTGAA
CAATCTACCCCCCGCTGACTTCAATTGATTTCTTAAGAGACCCGTCTATAGATCTTGCTATTTTTTCCCT
TCACTTAGGCGGTGCCTCATCTATTGCAGCCAGGTTAAATTTTGCAAGGACTGTGGCTAATATACGACAT
CAAAAACGTGGCTTCCATAAGATTCCTATGTTTCCA

'GEOME_BWw2TmQu9312'  TTGACTTGTACCCTTGATAATGGTAATACCAGATATGCATTTTCCTCGATTAAATAACTTGAGGTTTTGG
TTTGTTCCTAATGCATTTTTTTTGTTAGGAGTATCTGGATTTGTAGAAGGAGGCATGGGTGCTGGTTGAA
CAATCTACCCCCCGCTGACTTCAATCGATTTCTTAAGAGACCCGTCTATAGATCTTGCTATTTTTTCCCT
TCACTTAGGCGGTGCCTCATCTATTGCAGCCAGGTTAAATTTTGCAAGGACTGTGGCTAATATACGACAT
CAAAAACGTGGGTTCCATAAGATTCCTATGTTTCCA

'GEOME_BWw2TmQu9313'  TTGACTTGTACCCTTGATAATGGTAATACCAGATATGCATTTTCCTCGATTAAATAACTTGAGGTTTTGG
TTTGTTCCTAATGCATTTTTTTTGTTAGGAGTATCTGGATTTGTAGAAGGAGGCATGGGTGCTGGTTGAA
CAATCTACCCCCCGCTGACTTCAATCGATTTCTTAAGAGACCCGTCTATAGATCTTGCTATTTTTTCCCT
TCACTTAGGCGGTGCCTCATCTATTGCAGCCAGGTTAAATTTTGCAAGGACTGTGGCTAATATACGACAT
CAAAAACGTGGCTTCCATAAGATTCCTATGTTTCCA

'GEOME_BWw2TmSa4301'  TTGACTTGTACCTTTAATAATGGTAATACCAGATATGCATTTCCCTCGATTAAATAATTTGAGGTTTTGG
TTTGTACCTAATGCATTTTTTTTGTTAGGAGTATCTGGATTTGTAGAAGGAGGCATGGGTGCTGGTTGAA
CAATCTACCCCCCACTGACTTCAATCGATTTCTTAAGAGATCCGTCTATAGATCTTGCCATTTTTTCCCT
TCACTTAGGCGGTGCCTCATCTATTGCAGCCAGGTTAAATTTTGCAAGGACTGTGGCTAATATACGGCAT
CAAAAACGTGGTTTCCATAAAATTCCTATGTTTCCA

'GEOME_BWw2TmSa4302'  TTGACTTGTACCTTTAATAATGGTAATACCAGATATGCATTTCCCTCGATTAAATAATTTGAGGTTTTGG
TTTGTACCTAATGCATTTTTTTTGTTAGGAGTATCTGGATTTGTAGAAGGAGGCATGGGTGCTGGTTGAA
CAATCTACCCCCCACTGACTTCAATCGATTTCTTAAGAGATCCGTCTATAGATCTTGCCATTTTTTCCCT
TCACTTAGGCGGTGCCTCATCTATTGCAGCCAGGTTAAATTTTGCAAGGACTGTGGCTAATATACGGCAT
CAAAAACGTGGTTTCCATAAAATTCCTATGTTTCCA

'GEOME_BWw2TmSa4303'  TTGACTTGTACCTTTAATAATGGTAATACCAGATATGCATTTCCCTCGATTAAATAATTTGAGGTTTTGG
TTTGTACCTAATGCATTTTTTTTGTTAGGAGTATCTGGATTTGTAGAAGGAGGCATGGGTGCTGGTTGAA
CAATCTACCCCCCACTGACTTCAATCGATTTCTTAAGAGATCCGTCTATAGATCTTGCCATTTTTTCCCT
TCACTTAGGCGGTGCCTCATCTATTGCAGCCAGGTTAAATTTTGCAAGGACTGTGGCTAATATACGGCAT
CAAAAACGTGGTTTCCATAAAATTCCTATGTTTCCA

'GEOME_BWw2TmSa4304'  TTGACTTGTACCTTTAATAATGGTAATACCAGATATGCATTTCCCTCGATTAAATAATTTGAGGTTTTGG
TTTGTACCTAATGCATTTTTTTTGTTAGGAGTATCTGGATTTGTAGAAGGAGGCATGGGTGCTGGTTGAA
CAATCTACCCCCCACTGACTTCAATCGATTTCTTAAGAGATCCGTCTATAGATCTTGCCATTTTTTCCCT
TCACTTAGGCGGTGCCTCATCTATTGCAGCCAGGTTAAATTTTGCAAGGACTGTGGCTAATATACGGCAT
CAAAAACGTGGTTTCCATAAAATTCCTATGTTTCCA

'GEOME_BWw2TmSa4305'  TTGACTTGTACCTTTAATAATGGTAATACCAGATATGCATTTCCCTCGATTAAATAATTTGAGGTTTTGG
TTTGTACCTAATGCATTTTTTTTGTTAGGAGTATCTGGATTTGTAGAAGGAGGCATGGGTGCTGGTTGAA
CAATCTACCCCCCACTGACTTCAATCGATTTCTTAAGAGATCCGTCTATAGATCTTGCCATTTTTTCCCT
TCACTTAGGCGGTGCCTCATCTATTGCAGCCAGGTTAAATTTTGCAAGGACTGTGGCTAATATACGGCAT
CAAAAACGTGGTTTCCATAAAATTCCTATGTTTCCA

'GEOME_BWw2TmSa4306'  TTGACTTGTACCTTTAATAATGGTAATACCAGATATGCATTTCCCTCGACTAAATAATTTGAGGTTTTGG
TTTGTACCTAATGCATTTTTTTTGTTAGGAGTATCTGGATTTGTAGAAGGAGGCATGGGTGCTGGTTGAA
CAATCTACCCCCCACTGACTTCAATCGATTTCTTAAGAGATCCGTCTATAGATCTTGCCATTTTTTCCCT
TCACTTAGGCGGTGCCTCATCTATTGCAGCCAGGTTAAATTTTGCAAGGACTGTGGCTAATATACGGCAT
CAAAAACGTGGTTTCCATAAAATTCCTATGTTTCCA

'GEOME_BWw2TmSa4307'  TTGACTTGTGCCTTTAATAATGGTAATACCAGATATGCATTTCCCTCGATTAAATAATTTGAGGTTTTGG
TTTGTACCTAATGCATTTTTTTTGTTAGGAGTATCTGGATTCGTAGAAGGAGGCATGGGTGCTGGTTGAA
CAATCTATCCCCCACTAACTTCAATCGATTTCTTAAGAGATCCGTCTATAGATCTTGCTATTTTTTCCCT
TCACTTAGGCGGTGCCTCATCTATTGCAGCCAGGTTAAATTTTGCAAGGACTGTGGCTAATATACGGCAT
CAAAAACGTGGCTTCCATAAAATTCCTATGTTTCCA

'GEOME_BWw2TmSe9101'  TTGACTTGTACCTTTAATAATGGTAATACCAGATATGCATTTCCCTCGATTAAATAATTTGAGGTTTTGG
TTTGTACCTAATGCATTTTTTTTGTTAGGAGTATCTGGATTTGTAGAAGGAGGCATGGGTGCTGGTTGAA
CAATCTACCCCCCACTGACTTCAATCGATTTCTTAAGAGATCCGTCTATAGATCTTGCCATTTTTTCCCT
TCACTTAGGCGGTGCCTCATCTATTGCAACCAGGTTAAATTTTGCAAGGACTGTGGCTAATATACGGCAT
CAAAAACGTGGTTTCCATAAAATTCCTATGTTTCCA

'GEOME_BWw2TmSe9103'  TTGACTTGTACCTTTGATAATGGTAATACCAGATATGCATTTCCCTCGATTAAATAATTTGAGGTTTTGG
TTTGTACCTAATGCATTTTTTTTGTTAGGAGTATCTGGATTTGTAGAAGGAGGCATGGGTGCTGGTTGAA
CAATCTACCCCCCACTGACTTCAATCGATTTCTTAAGAGATCCGTCTATAGATCTTGCCATTTTTTCCCT
TCACTTAGGCGGTGCCTCATCTATTGCAGCCAGGTTAAATTTTGCAAGGACTGTGGCTAATATACGGCAT
CAAAAACGTGGTTTCCATAAAATTCCTATGTTTCCA

'GEOME_BWw2TmSe9104'  TTGACTTGTACCTTTAATAATGGTAATACCAGATATGCATTTCCCTCGATTAAATAATTTGAGGTTTTGG
TTTGTACCTAATGCATTTTTTTTGTTAGGAGTATCTGGATTTGTAGAAGGAGGCATGGGTGCTGGTTGAA
CAATCTACCCCCCACTGACTTCAATCGATTTCTTAAGAGATCCGTCTATAGATCTTGCCATTTTTTCCCT
TCACTTAGGCGGTGCCTCATCTATTGCAGCCAGGTTAAATTTTGCAAGGACTGTGGCTAATATACGGCAT
CAAAAACGTGGTTTCCATAAAATTCCTATGTTTCCA

'GEOME_BWw2TmSe9106'  TTGACTTGTACCTTTAATAATGGTAATACCAGATATGCATTTCCCTCGATTAAATAATTTGAGGTTTTGG
TTTGTACCTAATGCATTTTTTTTGTTAGGAGTATCTGGATTTGTAGAAGGAGGCATGGGTGCTGGTTGAA
CAATCTACCCCCCACTGACTTCAATCGATTTCTTAAGAGATCCGTCTATAGATCTTGCCATTTTTTCCCT
TCACTTAGGCGGTGCCTCATCTATTGCAGCCAGGTTAAATTTTGCAAGGACTGTGGCTAATATACGGCAT
CAAAAACGTGGTTTCCATAAAATTCCTATGTTTCCA

'GEOME_BWw2TmSe9107'  TTGACTTGTACCTTTAATAATGGTAATACCAGATATGCATTTCCCTCGATTAAATAATTTGAGGTTTTGG
TTTGTACCTAATGCATTTTTTTTGTTAGGAGTATCTGGATTTGTAGAAGGAGGCATGGGTGCTGGTTGAA
CAATCTACCCCCCACTGACTTCAATCGATTTCTTAAGAGATCCGTCTATAGATCTTGCCATTTTTTCCCT
TCACTTAGGCGGTGCCTCATCTATTGCAGCCAGGTTAAATTTTGCAAGGACTGTGGCCAATATACGGCAT
CAAAAACGTGGTTTCCATAAAATTCCTATGTTTCCA

'GEOME_BWw2TmSe9108'  TTGACTTGTACCTTTAATAATGGTAATACCAGATATGCATTTCCCTCGATTAAATAATTTGAGGTTTTGG
TTTGTACCTAATGCATTTTTTTTGTTAGGAGTATCTGGATTTGTAGAAGGAGGCATGGGTGCTGGTTGAA
CAATCTACCCCCCACTGACTTCGATCGATTTCTTAAGAGATCCGTCTATAGATCTTGCCATTTTTTCCCT
TCACTTAGGCGGTGCCTCATCTATTGCAGCCAGGTTAAATTTTGCAAGGACTGTGGCTAATATACGGCAT
CAAAAACGTGGTTTCCATAAAATTCCTATGTTTCCA

'GEOME_BWw2TmSe9109'  TTGACTTGTACCTTTAATAATGGTAATACCAGATATGCATTTCCCTCGATTAAATAATTTGAGGTTTTGG
TTTGTACCTAATGCATTTTTTTTGTTAGGAGTATCTGGATTTGTAGAAGGAGGCATGGGTGCTGGTTGAA
CAATCTACCCCCCACTGACTTCAATCGATTTCTTAAGAGATCCGTCCATAGATCTTGCCATTTTCTCCCT
TCACTTAGGCGGTGCCTCATCTATTGCAGCCAGGTTAAATTTTGCAAGGACTGTGGCTAATATACGGCAT
CAAAAACGTGGTTTCCATAAAATTCCTATGTTTCCA

'GEOME_BWw2TmSe9110'  TTGACTTGTACCTTTAATAATGGTAATACCAGATATGCATTTCCCTCGATTAAATAATTTGAGGTTTTGG
TTTGTACCTAATGCATTTTTTTTGTTAGGAGTATCTGGATTTGTAGAAGGGGGCATGGGTGCTGGTTGAA
CAATCTACCCCCCACTGACTTCAATCGATTTCTTAAGAGATCCGTCTATAGATCTTGCCATTTTTTCCCT
TCACTTAGGCGGTGCCTCATCTATTGCAGCCAGGTTAAATTTTGCAAGGACTGTGGCTAATATACGGCAT
CAAAAACGTGGTTTCCATAAAATTCCTATGTTTCCA

'GEOME_BWw2TmSe9111'  TTGACTTGTACCTTTAATAATGGTAATACCAGATATGCATTTCCCTCGATTAAATAATTTGAGGTTTTGG
TTTGTACCTAATGCATTTTTTTTGTTAGGAGTATCTGGATTTGTAGAAGGAGGCATGGGTGCTGGTTGAA
CAATCTATCCCCCACTGACTTCAATCGATTTCTTAAGAGATCCGTCTATAGATCTTGCCATTTTTTCCCT
TCACTTAGGCGGTGCCTCATCTATTGCAGCCAGGTTAAATTTTGCAAGGACTGTGGCTAATATACGGCAT
CAAAAACGTGGTTTCCATAAAATTCCTATGTTTCCA

'GEOME_BWw2TmSe9113'  TTGACTTGTACCTTTAATAATGGTAATACCAGATATGCATTTCCCTCGATTAAATAATTTGAGGTTTTGG
TTTGTACCTAATGCATTTTTTTTGTTAGGAGTATCTGGATTTGTAGAAGGAGGCATGGGTGCTGGTTGAA
CAATCTACCCCCCACTGACTTCAATCGATTTCTTAAGAGATCCGTCTATAGATCTTGCCATTTTTTCCCT
TCACTTAGGCGGTGCCTCATCTATTGCAGCCAGGTTAAATTTTGCAAGGACTGTGGCTAATATACGGCAT
CAAAAACGTGGTTTCCATAAAATTCCTATGTTTCCA

'GEOME_BWw2TmSe9201'  TTGACTTGTACCTTTAATAATGGTAATACCAGATATGCATTTCCCTCGATTAAATAATTTGAGGTTTTGG
TTTGTACCTAATGCATTTTTTTTGTTAGGAGTATCTGGATTTGTAGAAGGAGGCATGGGTGCTGGTTGAA
CAATCTACCCCCCACTGACTTCAATCGATTTCTTAAGAGATCCGTCTATAGATCTTGCCATTTTTTCCCT
TCACTTAGGCGGTGCCTCATCTATTGCAGCCAGGTTAAATTTTGCAAGGACTGTGGCTAATATACGGCAT
CAAAAACGTGGTTTCCATAAAATTCCTATGTTTCCA

'GEOME_BWw2TmSe9202'  TTGACTTGTACCTTTAATAATGGTAATACCAGATATGCATTTCCCTCGATTAAATAATTTGAGGTTTTGG
TTTGTACCTAATGCATTTTTTTTGTTAGGAGTATCTGGATTTGTAGAAGGAGGCATGGGTGCTGGTTGAA
CAATCTACCCCCCACTGACTTCAATCGATTTCTTAAGAGATCCGTCTATAGATCTTGCCATTTTTTCCCT
TCACTTAGGCGGTGCCTCATCTATTGCAGCCAGGTTAAATTTTGCAAGGACTGTGGCTAATATACGGCAT
CAAAAACGTGGTTTCCATAAAATTCCTATGTTTCCA

'GEOME_BWw2TmSp0301'  TTGACTTGTACCTTTAATAATGGTAATACCAGATATGCATTTCCCTCGATTAAATAATTTGAGGTTTTGG
TTTGTACCTAATGCATTTTTTTTGTTAGGAGTATCTGGATTTGTAGAAGGAGGCATGGGTGCTGGTTGAA
CAATCTACCCCCCACTGACTTCAATCGATTTCTTAAGAGATCCGTCTATAGATCTTGCCATTTTTTCCCT
TCACTTAGGCGGTGCCTCATCTATTGCAGCCAGGTTAAATTTTGCAAGGACTGTGGCTAATATACGGCAT
CAAAAACGTGGTTTCCATAAAATTCCTATGTTTCCA

'GEOME_BWw2TmSp0302'  TTGACTTGTACCTTTAATAATGGTAATACCAGATATGCATTTCCCTCGATTAAATAATTTGAGGTTTTGG
TTTGTACCTAATGCATTTTTTTTGTTAGGAGTATCTGGATTTGTAGAAGGAGGCATGGGTGCTGGTTGAA
CAATCTACCCCCCACTGACTTCAATCGATTTCTTAAGAGATCCGTCTATAGATCTTGCCATTTTTTCCCT
TCACTTAGGCGGTGCCTCATCTATTGCAGCCAGGTTAAATTTTGCAAGGACTGTGGCTAATATACGGCAT
CAAAAACGTGGTTTCCATAAAATTCCTATGTTTCCA

'GEOME_BWw2TmSp0303'  TTGACTTGTACCTTTAATAATGGTAATACCAGATATGCATTTCCCTCGATTAAATAATTTGAGGTTTTGG
TTTGTACCTAATGCATTTTTTTTGTTAGGAGTATCTGGATTTGTAGAAGGAGGCATGGGTGCTGGTTGAA
CAATCTACCCCCCACTGACTTCAATCGATTTCTTAAGAGATCCGTCTATAGATCTTGCCATTTTTTCCCT
TCACTTAGGCGGTGCCTCATCTATTGCAGCCAGGTTAAATTTTGCAAGGACTGTGGCTAATATACGGCAT
CAAAAACGTGGTTTCCATAAAATTCCTATGTTTCCA

'GEOME_BWw2TmSp0304'  TTGACTTGTACCTTTAATAATGGTAATACCAGATATGCATTTCCCTCGATTAAATAATTTGAGGTTTTGG
TTTGTACCTAATGCATTTTTTTTGTTAGGAGTATCTGGATTTGTAGAAGGAGGCATGGGTGCTGGTTGAA
CAATCTACCCCCCACTGACTTCAATCGATTTCTTAAGAGATCCGTCTATAGATCTTGCCATTTTTTCCCT
TCACTTAGGCGGTGCCTCATCTATTGCAGCCAGGTTAAATTTTGCAAGGACTGTGGCTAATATACGGCAT
CAAAAACGTGGTTTCCATAAAATTCCTATGTTTCCA

'GEOME_BWw2TmSp0305'  TTGACTTGTACCTTTAATAATGGTAATACCAGATATGCATTTCCCTCGATTAAATAACTTGAGGTTTTGG
TTTGTACCTAATGCATTTTTTTTGTTAGGAGTATCTGGATTTGTAGAAGGCGGTATGGGCGCTGGTTGAA
CAATCTATCCCCCACTGACTTCAATCGATTTTTTAAGAGACCCGTCTATAGATCTTGCTATTTTTTCCCT
TCATTTAGGCGGTGCCTCATCTATTGCAGCCAGGTTAAATTTTGCAAGGACTGTGGCTAATATACGGCAT
CAAAAACGTGGTTTCCATAAAATTCCTATGTTTCCA

'GEOME_BWw2TmSp0306'  TTGACTTGTACCTTTAATAATGGTAATACCAGATATGCATTTCCCTCGATTAAATAATTTGAGGTTTTGG
TTTGTACCTAATGCATTTTTTTTGTTAGGAGTATCTGGATTTGTAGAGGGAGGCATGGGTGCTGGTTGAA
CAATCTACCCCCCACTGACTTCAATCGATTTCTTAAGAGATCCGTCTATAGATCTTGCCATTTTTTCCCT
TCACTTAGGCGGTGCCTCATCTATTGCAGCCAGGTTAAATTTTGCAAGGACTGTGGCTAATATACGGCAT
CAAAAACGTGGTTTCCATAAAATTCCTATGTTTCCA

'GEOME_BWw2TmSp0307'  TTGACTTGTACCTTTAATAATGGTAATACCAGATATGCATTTCCCTCGATTAAATAATTTGAGGTTTTGG
TTTGTACCTAATGCATTTTTTTTGTTAGGAGTATCTGGATTTGTAGAAGGAGGCATGGGTGCTGGTTGAA
CAATCTACCCCCCACTGACTTCAATCGATTTCTTAAGAGATCCGTCTATAGATCTTGCCATTTTCTCCCT
TCACTTAGGCGGTGCCTCATCTATTGCAGCCAGGCTAAATTTTGCAAGGACTGTGGCTAATATACGGCAT
CAAAAACGTGGTTTCCATAAAATTCCTATGTTTCCA

'GEOME_BWw2TmSp0308'  TTGACTTGTACCTTTAATAATGGTAATACCAGATATGCATTTCCCTCGATTAAATAATTTGAGGTTTTGG
TTTGTACCTAATGCATTTTTTTTGTTAGGAGTATCTGGATTTGTAGAAGGAGGCATGGGTGCTGGTTGAA
CAATCTACCCCCCACTGACTTCAATCGATTTCTTAAGAGATCCGTCTATAGATCTTGCCATTTTTTCCCT
TCACTTAGGCGGTGCCTCATCTATTGCAGCCAGGTTAAATTTTGCAAGGACTGTGGCTAATATACGGCAT
CAAAAACGTGGTTTCCATAAAATTCCTATGTTTCCA

'GEOME_BWw2TmSp0309'  TTGACTTGTACCTTTAATAATGGTAATACCAGATATGCATTTCCCTCGATTAAATAATTTGAGGTTTTGG
TTTGTACCTAATGCATTTTTTTTGTTAGGAGTATCTGGATTTGTAGAAGGAGGCATGGGTGCTGGTTGAA
CAATCTACCCCCCACTGACTTCAATCGATTTCTTAAGAGATCCGTCTATAGATCTTGCCATTTTTTCCCT
TCACTTAGGCGGTGCCTCATCTATTGCAGCCAGGTTAAATTTTGCAAGGACTGTGGCTAATATACGGCAT
CAAAAACGTGGTTTCCATAAAATTCCTATGTTTCCA

'GEOME_BWw2TmSp0310'  TTGACTTGTACCTTTAATAATGGTAATACCAGATATGCATTTCCCTCGATTAAATAATTTGAGGTTTTGG
TTTGTACCTAATGCATTTTTTTTGTTAGGAGTATCTGGATTTGTAGAAGGAGGCATGGGTGCTGGTTGAA
CAATCTACCCCCCACTGACTTCAATCGATTTCTTAAGAGATCCGTCTATAGATCTTGCCATTTTTTCCCT
TCACTTAGGCGGTGCCTCATCTATTGCAGCCAGGTTAAATTTTGCAAGGACTGTGGCTAATATACGGCAT
CAAAAACGTGGTTTCCATAAAATTCCTATGTTTCCA

'GEOME_BWw2TmSp0311'  TTGACTTGTACCTTTAATAATGGTAATACCAGATATGCATTTCCCTCGATTAAATAATTTGAGGTTTTGG
TTTGTACCTAATGCATTTTTTTTGTTAGGAGTATCTGGATTTGTAGAAGGAGGCATGGGTGCTGGTTGAA
CAATCTACCCCCCACTGACTTCAATCGATTTCTTAAGAGATCCGTCTATAGATCTTGCCATTTTTTCCCT
TCACTTAGGCGGTGCCTCATCTATTGCAGCCAGGTTAAATTTTGCAAGGACTGTGGCTAATATACGGCAT
CAAAAACGTGGTTTCCATAAAATTCCTATGTTTCCA

'GEOME_BWw2TmSp0312'  TTGACTTGTACCTTTAATAATGGTAATACCAGATATGCATTTCCCTCGATTAAATAATTTGAGGTTTTGG
TTTGTACCTAATGCATTTTTTTTGTTAGGAGTATCTGGATTTGTAGAAGGAGGCATGGGTGCTGGTTGAA
CAATCTACCCCCCACTGACTTCAATCGATTTCTTAAGAGATCCGTCTATAGATCTTGCCATTTTTTCCCT
TCACTTAGGCGGTGCCTCATCTATTGCAGCCAGGTTAAATTTTGCAAGGACTGTGGCTAATATACGGCAT
CAAAAACGTGGTTTCCATAAAATTCCTATGTTTCCA

'GEOME_BWw2TmSp0801'  TTGACTTGTACCTTTAATAATGGTAATACCAGATATGCATTTCCCTCGATTAAATAATTTGAGGTTTTGG
TTTGTACCTAATGCATTTTTTTTGTTAGGAGTATCTGGATTTGTAGAAGGAGGCATGGGTGCTGGTTGAA
CAATCTACCCCCCACTGACTTCAATCGATTTCTTAAGAGATCCGTCTATAGATCTTGCCATTTTTTCCCT
TCACTTAGGCGGTGCCTCATCTATTGCAGCCAGGTTAAATTTTGCAAGGACTGTGGCTAATATACGGCAT
CAAAAACGTGGTTTCCATAAAATTCCTATGTTTCCA

'GEOME_BWw2TmSp0901'  TTGACTTGTACCTTTAATAATGGTAATACCAGATATGCATTTCCCTCGATTAAATAATTTGAGGTTTTGG
TTTGTACCTAATGCATTTTTTTTGTTAGGAGTATCTGGATTTGTAGAAGGAGGCATGGGTGCTGGTTGAA
CAATCTACCCCCCACTGACTTCAATCGATTTCTTAAGAGATCCGTCTATAGATCTTGCCATTTTTTCCCT
TCACTTAGGCGGTGCCTCATCTATTGCAGCCAGGTTAAATTTTGCAAGGACTGTGGCTAATATACGGCAT
CAAAAACGTGGTTTCCATAAAATTCCTATGTTTCCA

'GEOME_BWw2TmSp0902'  TTGACTTGTACCTTTAATAATGGTAATACCAGATATACATTTCCCTCGATTAAATAATTTGAGCTTTTGG
TTTGTACCTAATGCATTTTTTTTGTTAGGAGTATCTGGATTTGTAGAAGGAGGTATGGGTGCTGGTTGAA
CAATCTACCCCCCACTGACTTCAATCGATTTCTTAAGAGATCCGTCTATAGATCTTGCCATTTTTTCCCT
TCACTTAGGCGGTGCCTCATCTATTGCAGCCAGGTTAAATTTTGCAAGGACTGTGGCTAATATACGGCAT
CAAAAACGTGGTTTCCATAAAATTCCTATGTTTCCA

'GEOME_BWw2TmSp0903'  TTGACTTGTACCTTTAATAATGGTAATACCAGATATGCATTTCCCTCGATTAAATAATTTGAGGTTTTGG
TTTGTACCTAATGCATTTTTTTTGTTAGGAGTATCTGGATTTGTAGAAGGAGGTATGGGTGCTGGTTGAA
CAATCTATCCCCCACTGACTTCAATCGATTTCTTAAGAGATCCGTCTATAGATCTTGCCATTTTTTCCCT
TCACTTAGGCGGTGCCTCATCTATTGCAGCCAGGTTAAATTTTGCAAGGACTGTGGCTAATATACGGCAT
CAAAAACGTGGTTTCCATAAAATTCCTATGTTTCCA

'GEOME_BWw2TmSp0904'  TTGACTTGTACCTTTAATAATGGTAATACCAGATATGCATTTCCCTCGATTAAATAATTTGAGGTTTTGG
TTCGTACCTAATGCATTTTTTTTGTTAGGAGTATCTGGATTTGTAGAAGGAGGCATGGGTGCTGGTTGAA
CAATCTACCCCCCACTGACTTCAATCGATTTCTTAAGAGACCCGTCTATAGATCTTGCCATTTTTTCCCT
TCACTTAGGCGGTGCCTCATCTATTGCAGCCAGGTTAAATTTTGCAAGGACTGTGGCTAATATACGGCAT
CAAAAACGTGGTTTCCATAAAATTCCTATGTTTCCA

'GEOME_BWw2TmSp1201'  TTGACTTGTACCTTTAATAATGGTAATACCAGATATGCATTTCCCTCGATTAAATAATTTGAGGTTTTGG
TTTGTACCTAATGCATTTTTTTTGTTAGGAGTATCTGGATTTGTAGAAGGAGGCATGGGTGCTGGTTGAA
CAATCTACCCCCCACTGACTTCAATCGATTTCTTAAGAGATCCGTCTATAGATCTTGCCATTTTTTCCCT
TCACTTAGGCGGTGCCTCATCTATTGCAGCCAGGTTAAATTTTGCAAGGACTGTGGCTAATATACGGCAT
CAAAAACGTGGTTTCCATAAAATTCCTATGTTTCCA

'GEOME_BWw2TmSp1202'  TTGACTTGTACCTTTAATAATGGTAATACCAGATATGCATTTCCCTCGATTAAATAATTTGAGGTTTTGG
TTTGTACCTAATGCATTTTTTTTGTTAGGAGTATCTGGATTTGTAGAAGGAGGCATGGGTGCTGGTTGAA
CAATCTACCCCCCACTGACTTCAATCGATTTCTTAAGAGATCCGTCTATAGATCTTGCCATTTTTTCCCT
TCACTTAGGCGGTGCCTCATCTATTGCAGCCAGGTTAAATTTTGCAAGGACTGTGGCTAATATACGGCAT
CAAAAACGTGGTTTCCATAAAATTCCTATGTTTCCA

'GEOME_BWw2TmSp1203'  TTGACTTGTACCTTTAATAATGGTAATACCAGATATGCATTTCCCTCGATTAAATAATTTGAGGTTTTGG
TTTGTACCTAATGCATTTTTTTTGTTAGGAGTATCTGGATTTGTAGAAGGAGGCATGGGTGCTGGTTGAA
CAATCTACCCCCCACTGACTTCAATCGATTTCTTAAGAGATCCGTCTATAGATCTTGCCATTTTTTCCCT
TCACTTAGGCGGTGCTTCATCTATTGCAGCCAGGTTAAATTTTGCAAGGACTGTGGCTAATATACGGCAT
CAAAAACGTGGTTTCCATAAAATTCCTATGTTTCCA

'GEOME_BWw2TmSp1205'  TTGACTTGTACCTTTAATAATGGTAATACCAGATATGCATTTCCCTCGATTAAATAATTTGAGGTTTTGG
TTTGTACCTAATGCATTTTTTTTGTTAGGAGTATCTGGATTTGTAGAAGGAGGCATGGGTGCTGGTTGAA
CAATCTACCCCCCACTGACTTCAATCGATTTCTTAAGAGATCCGTCTATAGATCTTGCCATTTTTTCCCT
TCACTTAGGCGGTGCCTCATCTATTGCAGCCAGGTTAAATTTTGCAAGGACTGTGGCTAATATACGGCAT
CAAAAACGTGGTTTCCATAAAATTCCTATGTTTCCA

'GEOME_BWw2TmTI2901'  TTGACTTGTACCTTTAATAATGGTAATACCAGATATGCATTTCCCTCGATTAAATAATTTGAGGTTTTGG
TTTGTACCTAATGCATTTTTTTTGTTAGGAGTATCTGGATTTGTAGAAGGAGGCATAGGTGCTGGTTGAA
CAATCTACCCCCCACTGACTTCAATCGATTTCTTAAGAGATCCGTCTATAGATCTTGCCATTTTTTCCCT
TCACTTAGGCGGTGCCTCATCTATTGCAGCCAGGTTAAATTTTGCAAGGACTGTGGCTAATATACGGCAT
CAAAAACGTGGTTTCCATAAAATTCCTATGTTTCCA

'GEOME_BWw2TmTI2902'  TTGACTTGTGCCTTTAATAATGGTAATACCAGATATGCATTTCCCTCGATTAAATAATTTGAGGTTTTGG
TTTGTACCTAATGCATTTTTTTTGTTAGGAGTATCTGGATTTGTAGAAGGAGGCATGGGTGCTGGTTGAA
CAATCTACCCCCCACTGACTTCAATCGATTTCTTAAGAGATCCGTCTATAGATCTTGCCATTTTTTCCCT
TCACTTAGGCGGTGCCTCATCTATTGCAGCCAGGTTAAATTTTGCAAGGACTGTGGCTAATATACGGCAT
CAAAAACGTGGTTTCCATAAAATTCCTATGTTTCCA

'GEOME_BWw2TmTI2903'  TTGACTTGTACCTTTAATAATGGTAATACCAGATATGCATTTCCCTCGATTAAATAATTTGAGGTTTTGG
TTTGTACCTAATGCATTTTTTTTGTTAGGAGTATCTGGATTTGTAGAAGGAGGCATGGGTGCTGGTTGAA
CAATCTACCCCCCACTGACTTCAATCGATTTCTTAAGAGATCCGTCTATAGATCTTGCCATTTTTTCCCT
TCACTTAGGCGGTGCCTCATCTATTGCAGCCAGGTTAAATTTTGCAAGGACTGTAGCTAATATACGGCAT
CAAAAACGTGGTTTCCATAAAATTCCTATGTTTCCA

'GEOME_BWw2TmTI2904'  TTGACTTGTACCTTTAATAATGGTAATACCAGATATGCATTTCCCTCGATTAAATAATTTGAGGTTTTGG
TTTGTACCTAATGCATTTTTTTTGTTAGGAGTATCTGGATTTGTAGAAGGAGGCATGGGTGCTGGTTGAA
CAATCTACCCCCCACTGACTTCAATCGATTTCTTAAGAGATCCGTCTATAGATCTTGCCATTTTTTCCCT
TCACTTAGGCGGAGCCTCATCTATTGCAGCCAGGTTAAATTTTGCAAGGACTGTGGCTAATATACGGCAT
CAAAAACGTGGTTTCCATAAAATTCCTATGTTTCCA

'GEOME_BWw2TmTI3001'  TTGACTTGTACCTTTAATAATGGTAATACCAGATATGCATTTCCCTCGATTAAATAATTTGAGGTTTTGG
TTTGTACCTAATGCATTTTTTTTGTTAGGAGTATCTGGATTTGTAGAAGGAGGCATGGGTGCTGGTTGAA
CAATCTACCCCCCACTGACTTCAATCGATTTCTTAAGAGATCCGTCTATAGATCTTGCCATTTTTTCCCT
TCACTTAGGCGGTGCCTCATCTATTGCAGCCAGGTTAAATTTTGCAAGGACTGTGGCTAATATACGGCAT
CAAAAACGTGGTTTCCATAAAATTCCTATGTTTCCA

'GEOME_BWw2TmTI3002'  TTGACTTGTACCTTTAATAATGGTAATACCAGACATGCATTTCCCTCGATTAAATAATTTGAGGTTTTGG
TTTGTACCTAATGCATTTTTTTTGTTAGGAGTATCTGGATTTGTAGAAGGAGGCATGGGTGCTGGTTGAA
CAATCTACCCCCCACTGACTTCAATCGATTTCTTAAGAGATCCGTCTATAGATCTTGCCATTTTTTCCCT
TCACTTAGGCGGTGCCTCATCTATTGCAGCCAGGTTAAATTTTGCAAGGACTGTGGCTAATATACGGCAT
CAAAAACGTGGTTTCCATAAAATTCCCATGTTTCCA

'GEOME_BWw2TmTI3003'  TTGACTTGTACCTTTAATAATGGTAATACCAGATATGCATTTTCCTCGATTAAATAATCTGAGGTTTTGG
TTTGTACCTAATGCATTTTTTTTGTTAGGAGTATCTGGATTTGTAGAAGGAGGCATGGGTGCTGGTTGAA
CAATCTACCCCCCACTGACTTCAATCGATTTCTTAAGAGATCCGTCTATAGATCTTGCCATTTTTTCCCT
TCACTTAGGCGGTGCCTCATCTATTGCAGCCAGGTTAAATTTTGCAAGGACTGTGGCTAATATACGGCAT
CAAAAACGTGGTTTCCATAAAATTCCTATGTTTCCA

'GEOME_BWw2TmTI3004'  TTGACTTGTACCTTTAATAATGGTAATACCAGACATGCATTTCCCTCGATTAAATAATTTGAGGTTTTGG
TTTGTACCTAATGCATTTTTTTTGTTAGGAGTATCTGGATTTGTAGAAGGAGGCATGGGTGCTGGTTGAA
CAATCTACCCCCCACTGACTTCAATCGATTTCTTAAGAGATCCGTCTATAGATCTTGCCATTTTTTCCCT
TCACTTAGGCGGTGCCTCATCTATTGCAGCCAGGTTAAATTTTGCAAGGACTGTGGCCAATATACGGCAT
CAAAAACGTGGTTTCCATAAAATTCCTATGTTTCCA

'GEOME_BWw2TmTI3005'  TTGACTTGTACCTTTAATAATGGTAATACCAGATATGCATTTTCCTCGATTAAATAATTTGAGGTTTTGG
TTTGTACCTAATGCATTTTTTTTGTTGGGAGTATCTGGATTTGTAGAAGGAGGCATGGGTGCTGGTTGAA
CAATCTACCCCCCACTGACTTCAATCGATTTCTTAAGAGATCCGTCTATAGATCTTGCCATTTTTTCCCT
TCACTTAGGCGGTGCCTCATCTATTGCAGCCAGGTTAAATTTTGCAAGGACTGTGGCTAATATACGGCAT
CAAAAACGTGGTTTCCATAAAATTCCTATGTTTCCA

'GEOME_BWw2TmTI3006'  TTGACTTGTACCTTTAATAATGGTAATACCAGACATGCATTTCCCTCGATTAAATAATTTGAGGTTTTGG
TTTGTACCTAATGCATTTTTTTTGTTAGGAGTATCTGGATTTGTAGAAGGAGGCATGGGTGCTGGTTGAA
CAATCTACCCCCCACTGACTTCAATCGATTTCTTAAGAGATCCGTCTATAGATCTTGCCATTTTTTCCCT
TCACTTAGGCGGTGCCTCATCTATTGCAGCCAGGTTAAATTTTGCAAGGACTGTGGCTAATATACGGCAT
CAAAAACGTGGTTCCCATAAAATTCCTATGTTTCCA

'GEOME_BWw2TmTI3012'  TTGACTTGTACCCTTAATAATGGTAATACCAGATATGCATTTCCCTCGATTAAATAATTTGAGGTTTTGG
TTTGTACCTAATGCATTTTTTTTGTTAGGAGTATCTGGATTCGTAGAAGGAGGCATGGGTGCTGGTTGAA
CAATCTATCCCCCACTAACTTCAATCGATTTCTTAAGAGATCCGTCTATAGATCTTGCTATTTTTTCCCT
TCACTTAGGCGGTGCCTCATCTATTGCAGCCAGGTTAAATTTTGCAAGGACTGTGGCTAATATACGGCAT
CAAAAACGTGGTTTCCATAAAATTCCTATGTTTCCA

'GEOME_BWw2TmTI3015'  TTGACTTGTACCTTTAATAATGGTAATACCAGATATGCATTTCCCTCGATTAAATAATTTGAGGTTTTGG
TTTGTACCTAATGCATTTTTTTTGTTAGGAGTATCTGGATTTGTAGAAGGAGGCATGGGTGCTGGTTGAA
CAATCTACCCCCCACTGACTTCAATCGACTTCTTAAGAGATCCGTCTATAGATCTTGCCATTTTTTCCCT
TCACTTAGGCGGTGCCTCATCTATTGCAGCCAGGTTAAATTTTGCAAGGACTGTGGCTAATATACGGCAT
CAAAAACGTGGTTTCCATAAAATTCCTATGTTTCCA

'GEOME_BWw2TmTI3101'  TTGACTTGTACCTTTAATAATGGTAATACCAGACATGCATTTCCCTCGATTAAATAATTTGAGGTTTTGG
TTTGTACCTAATGCATTTTTTTTGTTAGGAGTATCTGGATTTGTAGAAGGAGGCATGGGTGCTGGTTGAA
CAATCTACCCCCCACTGACTTCAATCGATTTCTTAAGAGATCCGTCTATAGATCTTGCCATTTTTTCCCT
TCACTTAGGCGGTGCCTCATCTATTGCAGCCAGGTTAAATTTTGCAAGGACTGTGGCTAATATACGGCAT
CAAAAACGTGGTTTCCATAAAATTCCTATGTTTCCA

'GEOME_BWw2TmTI3105'  TTGACTTGTACCTTTAATAATGGTAATACCAGATATGCATTTCCCTCGATTAAATAATTTGAGGTTTTGG
TTTGTACCTAATGCATTTTTTTTGTTAGGAGTATCTGGATTTGTAGAAGGAGGCATGGGTGCTGGTTGAA
CAATCTACCCCCCACTGACTTCAATCGATTTCTTAAGAGATCCGTCTATAGATCTTGCCATTTTTTCCCT
TCACTTAGGCGGTGCCTCATCTATTGCAGCCAGGTTAAATTTTGCAAGGACTGTGGCTAATATACGGCAT
CAAAAACGTGGTTTCCATAAAATTCCTATGTTTCCA

'GEOME_BWw2TmTI3106'  TTGACTTGTACCTTTAATAATGGTAATACCAGACATGCATTTCCCTCGATTAAATAATTTGAGGTTTTGG
TTTGTACCTAATGCATTTTTTTTGTTAGGAGTATCTGGATTTGTAGAAGGAGGCATGGGTGCTGGTTGAA
CAATCTACCCCCCACTGACTTCAATCGATTTCTTAAGAGATCCGTCTATAGATCTTGCCATTTTTTCCCT
TCACTTAGGCGGTGCCTCATCTATTGCAGCCAGGTTAAATTTTGCAAGGACTGTGGCTAATATACGGCAT
CAAAAACGTGGTTTCCATAAAATTCCTATGTTTCCA

'GEOME_BWw2TmTI3108'  TTGACTTGTACCTTTAATAATGGTAATACCAGATATGCATTTTCCTCGATTAAATAATTTGAGGTTTTGG
TTTGTACCTAATGCATTTTTTTTGTTAGGAGTATCTGGATTTGTAGAAGGAGGCATGGGTGCTGGTTGAA
CAATCTACCCCCCACTGACTTCAATCGATTTCTTAAGAGATCCGTCTATAGATCTTGCCATTTTTTCCCT
TCACTTAGGCGGTGCCTCATCTATTGCAGCCAGGTTAAATTTTGCAAGGACTGTGGCTAATATACGGCAT
CAAAAACGTGGTTTCCATAAAATTCCCATGTTTCCA

'GEOME_BWw2TmTI3109'  TTGACTTGTACCTTTAATAATGGTAATACCAGATATGCATTTCCCTCGATTAAATAATTTGAGGTTTTGG
TTTGTACCTAATGCATTTTTTTTGTTAGGAGTATCTGGATTTGTAGAAGGAGGCATGGGTGCTGGTTGAA
CAATCTACCCCCCACTGACTTCAATCGATTTCTTAAGAGATCCGTCTATAGATCTTGCCATTTTTTCCCT
TCACTTAGGCGGTGCCTCATCTATTGCAGCCAGGTTAAATTTTGCAAGGACTGTGGCTAATATACGGCAT
CAAAAACGTGGTTTCCATAAAATTCCTATGTTTCCA

'GEOME_BWw2TmTI3112'  TTGACTTGTACCTTTAATAATGGTAATACCAGATATGCATTTCCCTCGATTAAATAATTTGAGGTTTTGG
TTTGTACCTAATGCATTTTTTTTGTTAGGAGTATCTGGATTTGTAGAAGGAGGCATGGGTGCTGGTTGAA
CAATCTACCCCCCACTGACTTCAATCGATTTCTTAAGAGATCCGTCTATAGATCTTGCCATTTTTTCCCT
TCACTTAGGCGGTGCCTCATCTATTGCAGCCAGGTTAAATTTTGCAAGGACTGTGGCTAATATACGGCAT
CAAAAACGTGGTTTCCATAAAATTCCTATGTTTCCA

'GEOME_BWw2TmTI3113'  TTGACTTGTACCTTTAATAATGGTAATACCAGATATGCATTTCCCTCGATTAAATAATTTGAGGTTTTGG
TTTGTACCTAATGCATTTTTTTTGTTAGGAGTATCTGGATTTGTAGAAGGAGGCATGGGTGCCGGTTGAA
CAATCTATCCCCCACTGACTTCAATCGATTTCTTAAGAGATCCGTCTATAGATCTTGCCATTTTTTCCCT
TCACTTAGGCGGTGCCTCATCTATTGCAGCCAGGTTAAATTTTGCAAGGACTGTGGCTAATATACGGCAT
CAAAAACGTGGTTTCCATAAAATTCCTATGTTTCCA

'GEOME_BWw2TmTI3114'  TTGACTTGTACCTTTAATAATGGTAATACCAGATATGCATTTCCCTCGATTAAATAATTTGAGGTTTTGG
TTTGTACCCAATGCATTTTTTTTGTTAGGAGTATCTGGATTTGTAGAAGGAGGCATGGGTGCTGGCTGAA
CAATCTACCCCCCACTGACTTCAATCGATTTCTTAAGAGATCCATCTATAGACCTTGCCATTTTTTCCCT
TCACTTAGGCGGTGCCTCATCTATTGCAGCCAGGTTAAATTTTGCAAGGACTGTGGCTAATATACGGCAT
CAAAAACGTGGTTTCCATAAAATTCCCATGTTTCCA

'GEOME_BWw2TmTI3115'  TTGACTTGTACCTTTAATAATGGTAATACCAGATATGCATTTCCCTCGATTAAATAATTTGAGGTTTTGG
TTTGTACCTAATGCATTTTTTTTGTTGGGAGTATCTGGATTTGTAGAAGGAGGCATGGGTGCTGGTTGAA
CAATCTACCCCCCACTGACTTCAATCGATTTCTTAAGAGATCCGTCTATAGATCTTGCCATTTTTTCCCT
TCACTTAGGCGGTGCCCCATCTATTGCAGCCAGGTTAAATTTTGCAAGGACTGTGGCTAATATACGGCAT
CAAAAACGTGGTTTCCATAAAATTCCTATGTTTCCA

'CI_AIT_001'          TTGACTTGTACCCTTAATAATGGTAATACCAGATATACATTTCCCTCGACTAAATAACCTGAGGTTTTGG
TTTGTACCTAATGCATTTTTTTTGTTAGGAGTATCTGGGTTTGTAGAGGGAGGAATGGGCGCCGGCTGAA
CAATTTATCCCCCACTGACTTCAATTGATTTCTTAAGAGATCCTTCTATGGACCTTGCCATTTTTTCTCT
TCACTTAGGCGGTGCTTCTTCTATTGCAGCTAGGTTAAATTTCGCAAGAACTGTGGCTAATATACGGCAT
CAGAAGCGTGGTTTCCATAAGATTCCTATGTTTCCA

'CI_AIT_002'          TTGACTTGTACCCTTAATAATGGTAATACCAGATATACATTTCCCTCGACTAAATAACCTGAGGTTTTGG
TTTGTACCTAATGCATTTTTTTTGTTAGGAGTATCTGGGTTTGTAGAGGGAGGAATGGGCGCCGGCTGAA
CAATTTATCCCCCACTGACTTCAATTGATTTCTTAAGAGATCCTTCTATGGACCTTGCCATTTTTTCTCT
TCACTTAGGCGGTGCTTCTTCTATTGCAGCTAGGTTAAATTTCGCAAGAACTGTGGCTAATATACGACAT
CAGAAGCGTGGTTTCCATAAGATTCCTATGTTTCCA

'CI_AIT_003'          TTGACTTGTACCCTTAATAATGGTAATACCAGATATACATTTCCCTCGACTAAATAACCTGAGGTTTTGG
TTTGTGCCTAATGCATTTTTTTTGTTAGGAGTATCTGGGTTTGTAGAAGGAGGAATGGGCGCCGGCTGAA
CAATTTATCCCCCACTGACTTCAATTGATTTCTTAAGAGATCCTTCTATGGATCTTGCCATTTTTTCTCT
TCACTTAGGCGGTGCTTCTTCTATTGCAGCTAGGTTAAATTTTGCAAGAACTGTGGCTAATATACGACAT
CAGAAGCGTGGTTTCCATAAGATTCCTATGTTTCCA

'CI_AIT_004'          TTGACTTGTACCCTTAATAATGGTAATACCAGATATACATTTCCCTCGACTAAATAACCTGAGGTTTTGG
TTTGTACCTAATGCATTTTTTTTGTTAGGAGTATCTGGGTTTGTAGAGGGAGGAATGGGCGCCGGCTGAA
CAATTTATCCCCCACTGACTTCAATTGATTTCTTAAGAGATCCTTCTATGGACCTTGCCATTTTTTCTCT
TCACTTAGGCGGTGCTTCTTCTATTGCAGCTAGGTTAAATTTCGCAAGAACTGTGGCTAATATACGACAT
CAGAAGCGTGGTTTCCATAAGATTCCTATGTTTCCA

'CI_AIT_005'          TTGACTTGTACCCTTAATAATGGTAATACCAGATATACATTTCCCTCGACTAAATAACCTGAGGTTTTGG
TTTGTACCTAATGCATTTTTTTTGTTAGGAGTATCTGGGTTTGTAGAGGGAGGAATAGGCGCCGGCTGAA
CAATTTATCCCCCACTGACTTCAATTGATTTCTTAAGAGACCCTTCTATGGACCTTGCCATTTTTTCTCT
TCACTTAGGCGGTGCTTCTTCTATTGCAGCTAGGTTAAATTTCGCAAGAACTGTGGCTAATATACGACAT
CAGAAGCGTGGTTTCCATAAGATTCCTATGTTTCCA

'CI_AIT_006'          TTGACTTGTACCCTTAATAATGGTAATACCAGATATACATTTCCCTCGACTAAATAACCTGAGGTTTTGG
TTTGTACCTAATGCATTTTTTTTGTTAGGAGTATCTGGGTTTGTAGAGGGAGGAATGGGCGCCGGCTGAA
CAATTTATCCCCCACTGACTTCAATTGATTTCTTAAGAGATCCTTCTATGGACCTTGCCATTTTTTCTCT
TCACTTAGGCGGTGCTTCTTCTATTGCAGCTAGGTTAAATTTCGCAAGAACTGTGGCTAATATACGACAT
CAGAAGCGTGGTTTCCATAAGATTCCTATGTTTCCA

'CI_AIT_007'          TTGACTTGTACCCTTAATAATGGTAATACCAGATATACATTTCCCTCGACTAAATAACCTGAGGTTTTGG
TTTGTACCTAATGCATTTTTTTTGTTAGGAGTATCTGGGTTTGTAGAGGGAGGAATGGGCGCCGGCTGAA
CAATTTATCCCCCACTGACTTCAATTGATTTCTTAAGAGATCCTTCTATGGACCTTGCCATTTTTTCTCT
TCACTTAGGCGGTGCTTCTTCTATTGCAGCTAGGTTAAATTTCGCAAGAACTGTGGCTAATATACGACAT
CAGAAGCGTGGTTTCCATAAGATTCCTATGTTTCCA

'CI_AIT_008'          TTGACTTGTACCCTTAATAATGGTAATACCAGATATACATTTCCCTCGACTAAATAACCTGAGGTTTTGG
TTTGTACCTAATGCATTTTTTTTGTTAGGAGTATCTGGGTTTGTAGAGGGAGGAATGGGCGCCGGCTGAA
CAATTTATCCCCCACTGACTTCAATTGATTTCTTAAGAGATCCTTCTATGGACCTTGCCATTTTTTCTCT
TCACTTAGGCGGTGCTTCTTCTATTGCAGCTAGGTTAAATTTCGCAAGAACTGTGGCTAATATACGACAT
CAGAAGCGTGGTTTCCATAAGATTCCTATGTTTCCA

'CI_AIT_009'          TTGACTTGTACCCTTAATAATGGTAATACCAGATATACATTTCCCTCGACTAAATAACCTGAGGTTTTGG
TTTGTACCTAATGCATTTTTTTTGTTAGGAGTATCTGGGTTTGTAGAAGGAGGAATGGGCGCCGGCTGAA
CAATTTATCCCCCACTGACTTCAATTGATTTCTTAAGAGATCCTTCTATGGACCTTGCCATTTTTTCTCT
TCACTTAGGCGGTGCTTCTTCTATTGCAGCTAGGTTAAATTTCGCAAGAACTGTGGCTAATATACGACAT
CAGAAGCGTGGTTTCCATAAGATTCCTATGTTTCCA

'CI_AIT_010'          TTGACTTGTACCCTTAATAATGGTAATACCAGATATACATTTCCCTCGACTAAATAACCTGAGGTTTTGG
TTTGTACCTAATGCATTTTTTTTGTTAGGAGTATCTGGGTTTGTAGAAGGAGGAATGGGTGCCGGCTGAA
CAATTTATCCCCCACTGACTTCAATTGATTTCTTAAGAGATCCTTCTATGGACCTTGCCATTTTTTCTCT
TCACTTAGGCGGTGCTTCTTCTATTGCAGCTAGGTTAAATTTCGCAAGAACTGTGGCTAATATACGACAT
CAGAAGCGTGGTTTCCATAAGATTCCTATGTTTCCA

'CI_AIT_011'          TTGACTTGTACCCTTAATAATGGTAATACCAGATATACATTTCCCTCGACTAAATAACCTGAGGTTTTGG
TTTGTACCTAATGCATTTTTTTTGTTAGGAGTATCTGGGTTTGTAGAAGGAGGAATGGGCGCCGGCTGAA
CAATTTATCCCCCACTGACTTCAATTGATTTCTTAAGAGATCCTTCTATGGACCTTGCCATTTTTTCTCT
TCACTTAGGCGGTGCTTCTTCTATTGCAGCTAGGTTAAATTTCGCAAGAACTGTGGCTAATATACGACAT
CAGAAGCGTGGTTTCCATAAGATTCCTATGTTTCCA

'CI_AIT_012'          TTGACTTGTACCCTTAATAATGGTAATACCAGATATACATTTCCCTCGACTAAATAACCTGAGGTTTTGG
TTTGTACCTAATGCATTTTTTTTGTTAGGAGTATCTGGGTTTGTAGAGGGAGGAATGGGCGCCGGCTGAA
CAATTTATCCCCCACTGACTTCAATTGATTTCTTAAGAGATCCTTCTATGGACCTTGCCATTTTTTCTCT
TCACTTAGGCGGTGCTTCTTCTATTGCAGCTAGGTTAAATTTCGCAAGAACTGTGGCTAATATACGACAT
CAGAAGCGTGGTTTCCATAAGATTCCTATGTTTCCA

'CI_AIT_013'          TTGACTTGTACCCTTAATAATGGTAATACCAGATATACATTTCCCTCGACTAAATAACCTGAGGTTTTGG
TTTGTACCTAATGCATTTTTTTTGTTAGGAGTATCTGGGTTTGTAGAGGGAGGAATGGGCGCCGGCTGAA
CAATTTATCCCCCACTGACTTCAATTGATTTCTTAAGAGATCCTTCTATGGACCTTGCCATTTTTTCTCT
TCACTTAGGCGGTGCTTCTTCTATTGCAGCTAGGTTAAATTTCGCAAGAACTGTGGCTAATATACGACAT
CAGAAGCGTGGTTTCCATAAGATTCCTATGTTTCCA

'CI_AIT_014'          TTGACTTGTACCCTTAATAATGGTAATACCAGATATACATTTCCCTCGACTAAATAACCTGAGGTTTTGG
TTTGTACCTAATGCATTTTTTTTGTTAGGAGTATCTGGGTTTGTAGAGGGAGGAATGGGCGCCGGCTGAA
CAATTTATCCCCCACTGACTTCAATTGATTTCTTAAGAGATCCTTCTATGGACCTTGCCATTTTTTCTCT
TCACTTAGGCGGTGCTTCTTCTATTGCAGCTAGGTTAAATTTCGCAAGAACTGTGGCTAATATACGACAT
CAGAAGCGTGGTTTCCATAAAATTCCTATGTTTCCA

'CI_AIT_015'          TTGACTTGTACCCTTAATAATGGTAATACCAGATATACATTTCCCTCGACTAAATAACCTGAGGTTTTGG
TTTGTACCTAATGCATTTTTTTTGTTAGGAGTATCTGGGTTTGTAGAGGGAGGAATGGGCGCCGGCTGAA
CAATTTATCCCCCACTGACTTCAATTGATTTCTTAAGAGATCCTTCTATGGATCTTGCCATTTTTTCTCT
TCACTTAGGCGGTGCTTCTTCTATTGCAGCTAGGTTAAATTTCGCAAGAACTGTGGCTAATATACGACAT
CAGAAGCGTGGTTTCCATAAGATTCCTATGTTTCCA

'CI_AIT_016'          TTGACTTGTACCCTTAATAATGGTAATACCAGATATACATTTCCCTCGACTAAATAACCTGAGGTTTTGG
TTTGTACCTAATGCATTTTTTTTGTTAGGAGTATCTGGGTTTGTAGAGGGAGGAATGGGCGCCGGCTGAA
CAATTTATCCCCCACTGACTTCAATTGATTTCTTAAGGGATCCTTCTATGGACCTTGCCATTTTTTCTCT
TCACTTAGGCGGTGCTTCTTCTATTGCAGCTAGGTTAAATTTCGCAAGAACTGTGGCTAATATACGACAT
CAGAAGCGTGGTTTCCATAAGATTCCTATGTTTCCA

'CI_AIT_017'          TTGACTTGTACCCTTAATAATGGTAATACCAGATATACATTTCCCTCGACTAAATAACCTGAGGTTTTGG
TTTGTACCTAATGCATTTTTTTTGTTAGGAGTATCTGGGTTTGTAGAGGGAGGAATGGGCGCCGGCTGAA
CAATTTATCCCCCACTGACTTCAATTGATTTCTTAAGAGATCCTTCTATGGACCTTGCCATTTTTTCTCT
TCACTTAGGCGGTGCTTCTTCTATTGCAGCTAGGTTAAATTTCGCAAGAACTGTGGCTAATATACGACAT
CAGAAGCGTGGTTTCCATAAGATTCCTATGTTTCCA

'CI_AIT_018'          TTGACTTGTACCCTTAATAATGGTAATACCAGATATACATTTCCCTCGACTAAATAACCTGAGGTTTTGG
TTTGTACCTAATGCATTTTTTTTGTTAGGGGTATCTGGGTTTGTAGAGGGAGGAATGGGCGCCGGCTGAA
CAATTTATCCCCCACTGACTTCAATTGATTTCTTAAGAGATCCTTCTATGGACCTTGCCATTTTTTCTCT
TCATTTAGGCGGTGCTTCTTCTATTGCAGCTAGGTTAAATTTCGCAAGAACTGTGGCTAATATACGACAT
CAGAAGCGTGGTTTCCATAAGATTCCTATGTTTCCA

'CI_AIT_019'          TTGACTTGTACCCTTAATAATGGTAATACCAGATATACATTTCCCTCGACTAAATAACCTGAGGTTTTGG
TTTGTACCTAATGCATTTTTTTTGTTAGGAGTATCTGGGTTTGTAGAGGGAGGAATGGGCGCCGGCTGAA
CAATTTATCCCCCACTGACTTCAATTGATTTCTTAAGAGATCCTTCTATGGATCTTGCCATTTTTTCTCT
TCACTTAGGCGGTGCTTCTTCTATTGCAGCTAGGTTAAATTTCGCAAGAACTGTGGCTAATATACGACAT
CAGAAGCGTGGTTTCCATAAAATTCCTATGTTTCCA

'CI_AIT_020'          TTGACTTGTACCCTTAATAATGGTAATACCAGATATACATTTCCCTCGACTAAATAACCTGAGGTTTTGG
TTTGTACCTAATGCATTTTTTTTGTTAGGGGTATCTGGGTTTGTAGAGGGAGGAATGGGCGCCGGCTGAA
CAATTTATCCCCCACTGACTTCAATTGATTTCTTAAGAGATCCTTCTATGGACCTTGCCATTTTTTCTCT
TCATTTAGGCGGTGCTTCTTCTATTGCAGCTAGGTTAAATTTCGCAAGAACTGTGGCTAATATACGACAT
CAGAAGCGTGGTTTCCATAAGATTCCTATGTTTCCA

'CI_AIT_021'          TTGACTTGTACCCTTAATAATGGTAATACCAGATATACATTTCCCTCGACTAAATAACCTGAGGTTTTGG
TTTGTACCTAATGCATTTTTTTTGTTAGGAGTATCTGGGTTTGTAGAGGGAGGAATGGGCGCCGGCTGAA
CAATTTATCCCCCACTGACTTCAATTGATTTCTTAAGAGATCCTTCTATGGACCTTGCCATTTTTTCTCT
TCACTTAGGCGGTGCTTCTTCTATTGCAGCTAGGTTAAATTTCGCAAGAACTGTGGCTAATATACGACAT
CAGAAGCGTGGTTTCCATAAGATTCCTATGTTTCCA

'CI_AIT_022'          TTGACTTGTACCCTTAATAATGGTAATACCAGATATACATTTCCCTCGACTAAATAACCTGAGGTTTTGG
TTTGTACCTAATGCATTTTTTTTGTTAGGAGTATCTGGGTTTGTAGAGGGAGGAATGGGCGCCGGCTGAA
CAATTTATCCCCCACTGACTTCAATTGATTTCTTAAGAGATCCTTCTATGGACCTTGCCATTTTTTCTCT
TCACTTAGGCGGTGCTTCTTCTATTGCAGCTAGGTTAAATTTCGCAAGAACTGTGGCTAATATACGACAT
CAGAAGCGTGGTTTCCATAAGATTCCTATGTTTCCA

'CI_AIT_024'          TTGACTTGTACCCTTAATAATGGTAATACCAGATATACATTTCCCTCGACTAAATAACCTGAGGTTTTGG
TTTGTACCTAATGCATTTTTTTTGTTAGGAGTATCTGGGTTTGTAGAGGGAGGAATGGGCGCCGGCTGAA
CAATTTATCCCCCACTGACTTCAATTGATTTCTTAAGAGATCCTTCTATGGACCTTGCCATTTTTTCTCT
TCACTTAGGCGGTGCTTCTTCTATTGCAGCTAGGTTAAATTTCGCAAGAACTGTGGCTAATATACGACAT
CAGAAGCGTGGTTTCCATAAGATTCCTATGTTTCCA

'CI_AIT_025'          TTGACTTGTACCCTTAATAATGGTAATACCAGATATACATTTCCCTCGACTAAATAACCTGAGGTTTTGG
TTTGTACCTAATGCATTTTTTTTGTTAGGAGTATCTGGGTTTGTAGAGGGAGGAATAGGCGCCGGCTGAA
CAATTTATCCCCCACTGACTTCAATTGATTTCTTAAGAGACCCTTCTATGGACCTTGCCATTTTTTCTCT
TCACTTAGGCGGTGCTTCTTCTATTGCAGCTAGGTTAAATTTCGCAAGAACTGTGGCTAATATACGACAT
CAGAAGCGTGGTTTCCATAAAATTCCTATGTTTCCA

'CI_AIT_026'          TTGACTTGTACCCTTAATAATGGTAATACCAGATATACATTTCCCTCGACTAAATAACCTGAGGTTTTGG
TTTGTACCTAATGCATTTTTTTTGTTGGGAGTATCTGGGTTTGTAGAAGGAGGAATGGGCGCTGGCTGAA
CAATTTATCCCCCACTGACTTCAATTGATTTCTTAAGAGATCCTTCTATGGACCTTGCCATTTTTTCTCT
TCACTTAGGCGGTGCTTCTTCTATTGCAGCTAGGTTAAATTTCGCAAGAACTGTGGCTAATATACGACAT
CAGAAGCGTGGTTTCCATAAGATTCCTATGTTTCCA

'CI_AIT_027'          TTGACTTGTACCCTTAATAATGGTAATACCAGATATACATTTCCCTCGACTAAATAACCTGAGGTTTTGG
TTTGTACCTAATGCATTTTTTTTGTTAGGAGTATCTGGGTTTGTAGAGGGAGGAATGGGCGCCGGCTGAA
CAATTTATCCCCCACTGACTTCAATTGATTTCTTAAGAGATCCTTCTATGGACCTTGCCATTTTTTCTCT
TCACTTAGGCGGTGCTTCTTCTATTGCAGCCAGGTTAAATTTCGCAAGAACTGTGGCTAATATACGACAT
CAAAAGCGTGGTTTCCATAAGATTCCTATGTTTCCA

'CI_AIT_028'          TTGACTTGTACCCTTAATAATGGTAATACCAGATATACATTTCCCTCGACTAAATAACCTGAGGTTTTGG
TTTGTACCTAATGCATTTTTTTTGTTAGGAGTATCTGGGTTTGTAGAGGGAGGAATGGGCGCCGGCTGAA
CAATTTATCCCCCACTGACTTCAATTGATTTCTTAAGAGATCCTTCTATGGACCTTGCCATTTTTTCTCT
TCACTTAGGCGGTGCTTCTTCTATTGCAGCTAGGTTAAATTTCGCAAGAACTGTGGCTAATATACGACAT
CAGAAGCGTGGTTTCCATAAGATTCCTATGTTTCCA

'CI_AIT_029'          TTGACTTGTACCCTTAATAATGGTAATACCAGATATACATTTCCCTCGACTAAATAACCTGAGGTTTTGG
TTTGTACCTAATGCATTTTTTTTGTTAGGAGTATCTGGGTTTGTAGAGGGAGGAATGGGCGCCGGCTGAA
CAATTTATCCCCCACTGACTTCAATTGATTTCTTAAGAGATCCTTCTATGGACCTTGCCATTTTTTCTCT
TCACTTAGGCGGTGCTTCTTCTATTGCAGCTAGGTTAAATTTCGCAAGAACTGTGGCTAATATACGACAT
CAAAAGCGTGGTTTCCATAAAATTCCTATGTTTCCA

'CI_AIT_030'          TTGACTTGTACCCTTAATAATGGTAATACCAGATATACATTTCCCTCGACTAAATAACCTGAGGTTTTGG
TTTGTACCTAATGCATTTTTTTTGTTAGGAGTATCTGGGTTTGTAGAGGGAGGAATGGGCGCCGGCTGAA
CAATTTATCCCCCACTGACTTCAATTGATTTCTTAAGAGATCCTTCTATGGACCTTGCCATTTTTTCTCT
TCACTTAGGCGGTGCTTCTTCTATTGCAGCTAGGTTAAATTTCGCAAGAACTGTGGCTAATATACGACAT
CAGAAGCGTGGTTTCCATAAGATTCCTATGTTTCCA

'CI_AIT_031'          TTGACTTGTACCCTTAATAATGGTAATACCAGATATACATTTCCCTCGACTAAATAACCTGAGGTTTTGG
TTTGTACCTAATGCATTTTTCTTGTTAGGAGTATCTGGGTTTGTAGAGGGAGGAATGGGCGCCGGCTGAA
CAATTTATCCCCCACTGACTTCAATTGATTTCTTAAGAGATCCTTCTATGGACCTTGCCATTTTTTCTCT
TCACTTAGGCGGTGCTTCTTCTATTGCAGCTAGGTTAAATTTCGCAAGAACTGTGGCTAATATACGACAT
CAGAAGCGTGGTTTCCATAAGATTCCTATGTTTCCA

'CI_AIT_032'          TTGACTTGTACCCTTAATAATGGTAATACCAGATATACATTTCCCTCGACTAAATAACCTGAGGTTTTGG
TTTGTACCTAATGCATTTTTTTTGTTAGGAGTATCTGGGTTTGTAGAGGGAGGAATGGGCGCCGGCTGAA
CAATTTATCCCCCACTGACTTCAATTGATTTCTTAAGAGATCCTTCTATGGACCTTGCCATTTTTTCTCT
TCACTTAGGCGGTGCTTCTTCTATTGCAGCTAGGTTAAATTTCGCAAGAACTGTGGCTAATATACGACAT
CAGAAGCGTGGTTTCCATAAGATTCCTATGTTTCCA

'CI_AIT_033'          TTGACTTGTACCCTTAATAATGGTAATACCAGATATACACTTCCCTCGACTAAATAACCTGAGGTTTTGG
TTTGTACCTAATGCATTTTTTTTGTTAGGAGTATCTGGGTTTGTAGAAGGAGGAATGGGTGCCGGTTGAA
CAATTTATCCACCACTGACTTCAATTGATTTCTTAAGAGACCCTTCTATGGACCTTGCCATTTTTTCTCT
CCACTTAGGTGGTGCTTCTTCTATTGCAGCTAGGTTAAATTTCGCAAGAACTGTGGCTAATATACGACAT
CAGAAGCGTGGTTTCCATAAGATTCCTATGTTTCCA

'CI_AIT_034'          TTGACTTGTACCCTTAATAATGGTAATACCAGATATACATTTCCCTCGACTAAATAACCTGAGGTTTTGG
TTTGTACCTAATGCATTTTTTTTGTTAGGAGTATCTGGGTTTGTAGAGGGAGGAATGGGCGCCGGCTGAA
CAATTTATCCCCCACTGACTTCAATTGATTTCTTAAGAGATCCTTCTATGGACCTTGCCATTTTTTCTCT
TCACTTAGGCGGTGCTTCTTCTATTGCAGCTAGGTTAAATTTCGCAAGAACTGTGGCTAATATACGACAT
CAGAAGCGTGGTTTCCATAAGATTCCTATGTTTCCA

'CI_AIT_035'          TTGACTTGTACCCTTAATAATGGTAATACCAGATATACATTTCCCTCGACTAAATAACCTGAGGTTTTGG
TTTGTACCTAATGCATTTTTTTTGTTAGGAGTATCTGGGTTTGTAGAAGGAGGAATGGGCGCCGGCTGAA
CAATTTATCCCCCACTGACTTCAATTGATTTCTTAAGAGATCCTTCTATGGACCTTGCCATTTTTTCTCT
TCACTTAGGCGGTGCTTCTTCTATTGCAGCTAGGTTAAATTTCGCAAGAACTGTGGCTAATATACGACAT
CAGAAGCGTGGTTTCCATAAGATTCCTATGTTTCCA

'CI_AIT_036'          TTGACTTGTACCCTTAATAATGGTAATACCAGATATACATTTCCCTCGACTAAATAACCTGAGGTTTTGG
TTTGTACCTAATGCATTTTTTTTGTTAGGAGTATCTGGGTTTGTAGAGGGAGGAATGGGCGCCGGCTGAA
CAATTTATCCCCCACTGACTTCAATTGATTTCTTAAGAGATCCTTCTATGGACCTTGCCATTTTTTCTCT
TCACTTAGGCGGTGCTTCTTCTATTGCAGCTAGGTTAAATTTCGCAAGAACTGTGGCTAATATACGACAT
CAGAAGCGTGGTTTCCATAAGATTCCTATGTTTCCA

'CI_AIT_037'          TTGACTTGTACCCCTAATAATGGTAATACCAGATATACATTTCCCTCGACTAAATAACCTGAGGTTTTGG
TTTGTACCTAATGCATTTTTTTTGTTAGGAGTATCTGGGTTTGTAGAGGGAGGAATGGGCGCCGGCTGAA
CAATTTATCCTCCACTGACTTCAATTGATTTCTTAAGAGACCCTTCTATGGACCTTGCCATTTTTTCTCT
TCACTTAGGCGGTGCTTCTTCTATTGCAGCTAGGTTAAATTTCGCAAGAACTGTGGCTAATATACGACAT
CAGAAGCGTGGTTTCCATAAGATTCCTATGTTTCCA

'CI_AIT_038'          TTGACTTGTACCCTTAATAATGGTAATACCAGATATACATTTCCCTCGACTAAATAACCTGAGGTTTTGG
TTTGTGCCTAATGCATTTTTTTTGTTAGGAGTATCTGGGTTTGTAGAAGGAGGAATGGGCGCCGGCTGAA
CAATTTATCCCCCACTGACTTCAATTGATTTCTTAAGAGATCCTTCTATGGATCTTGCCATTTTTTCTCT
TCACTTAGGCGGTGCTTCTTCTATTGCAGCTAGGTTAAATTTTGCAAGAACTGTGGCTAATATACGACAT
CAAAAGCGTGGTTTCCATAAAATTCCTATGTTTCCA

'CI_AIT_039'          TTGACTTGTACCCTTAATAATGGTAATACCAGATATACATTTCCCTCGACTAAATAACCTGAGGTTTTGG
TTTGTACCTAATGCATTTTTTTTGTTAGGAGTATCTGGGTTTGTAGAAGGAGGAATGGGCGCCGGCTGAA
CAATTTATCCCCCACTGACTTCAATTGATTTCTTAAGAGATCCTTCTATGGACCTTGCCATTTTTTCTCT
TCACTTAGGCGGTGCTTCTTCTATTGCAGCTAGGTTAAATTTCGCAAGAACTGTGGCTAATATACGACAT
CAGAAGCGTGGTTTCCATAAGATTCCTATGTTTCCA

'CI_AIT_040'          TTGACTTGTACCCTTAATAATGGTAATACCAGATATACATTTCCCTCGACTAAATAACCTGAGGTTTTGG
TTTGTACCTAATGCATTTTTTTTGTTAGGAGTATCTGGGTTTGTAGAGGGAGGAATGGGCGCCGGCTGAA
CAATTTATCCCCCACTGACTTCAATTGATTTCTTAAGAGATCCTTCTATGGACCTTGCCATTTTTTCTCT
TCACTTAGGCGGTGCTTCTTCTATTGCAGCTAGGTTAAATTTCGCAAGAACTGTGGCTAATATACGACAT
CAGAAGCGTGGTTTCCATAAGATTCCTATGTTTCCA

'CI_AIT_041'          TTGACTTGTACCCTTAATAATGGTAATACCAGATATACATTTCCCTCGACTAAATAACCTGAGGTTTTGG
TTTGTACCTAATGCATTTTTTTTGTTAGGAGTATCTGGGTTTGTAGAGGGAGGAATGGGCGCCGGCTGAA
CAATTTATCCCCCACTGACTTCAATTGATTTCTTAAGAGATCCTTCTATGGACCTTGCCATTTTTTCTCT
TCACTTAGGCGGTGCTTCTTCTATTGCAGCTAGGTTAAATTTCGCAAGAACTGTGGCTAATATACGACAT
CAGAAGCGTGGTTTCCATAAGATTCCTATGTTTCCA

'CI_AIT_042'          TTGACTTGTACCCTTAATAATGGTAATACCAGATATACATTTCCCTCGACTAAATAACCTGAGGTTTTGG
TTTGTACCTAATGCATTTTTTTTGTTAGGAGTATCTGGGTTTGTAGAGGGAGGAATGGGCGCCGGCTGAA
CAATTTATCCCCCACTGACTTCAATTGATTTCTTAAGAGATCCTTCTATGGACCTTGCCATTTTTTCTCT
TCACTTAGGCGGTGCTTCTTCTATTGCAGCTAGGTTAAATTTCGCAAGAACTGTGGCTAATATACGACAT
CAGAAGCGTGGTTTCCATAAGATTCCTATGTTTCCA

'CI_AIT_043'          TTGACTTGTACCCTTAATAATGGTAATACCAGATATACATTTCCCTCGACTAAATAACCTGAGGTTTTGG
TTTGTACCTAATGCATTTTTTTTGTTAGGAGTATCTGGGTTTGTAGAAGGAGGAATGGGTGCCGGCTGAA
CAATTTATCCCCCACTGACTTCAATTGATTTCTTAAGAGATCCTTCTATGGACCTTGCCATTTTTTCTCT
TCACTTAGGCGGTGCTTCTTCTATTGCAGCTAGGTTAAATTTCGCAAGAACTGTGGCTAATATACGACAT
CAGAAGCGTGGTTTCCATAAGATTCCTATGTTTCCA

'CI_AIT_044'          TTGACTTGTACCCTTAATAATGGTAATACCAGATATACATTTCCCTCGACTAAATAACCTGAGGTTTTGG
TTTGTACCTAATGCATTTTTTTTGTTAGGAGTATCTGGGTTTGTAGAGGGAGGAATAGGCGCCGGCTGAA
CAATTTATCCCCCACTGACTTCAATTGATTTCTTAAGAGATCCTTCTATGGACCTTGCCATTTTTTCTCT
TCACTTAGGCGGTGCTTCTTCTATTGCAGCTAGGTTAAATTTCGCAAGAACTGTGGCTAATATACGACAT
CAAAAGCGTGGTTTCCATAAGATTCCTATGTTTCCA

'CI_AIT_045'          TTGACTTGTACCCTTAATAATGGTAATACCAGATATACATTTCCCTCGACTAAATAACCTGAGGTTTTGG
TTTGTACCTAATGCATTTTTTTTGTTAGGAGTATCTGGGTTTGTAGAGGGAGGAATGGGCGCCGGCTGAA
CAATTTATCCCCCACTGACTTCAATTGATTTCTTAAGAGATCCTTCTATGGATCTTGCCATTTTTTCTCT
TCACTTAGGCGGTGCTTCTTCTATTGCAGCTAGGTTAAATTTCGCAAGAACTGTGGCTAATATACGACAT
CAGAAGCGTGGTTTCCATAAGATTCCTATGTTTCCA

'CI_AIT_046'          TTGACTTGTACCCTTAATAATGGTAATACCAGATATACATTTCCCTCGACTAAATAACCTGAGGTTTTGG
TTTGTACCTAATGCATTTTTTTTGTTAGGAGTATCTGGGTTTGTAGAGGGAGGAATGGGCGCCGGCTGAA
CAATTTATCCCCCACTGACTTCAATTGATTTCTTAAGAGATCCTTCTATGGACCTTGCCATTTTTTCTCT
TCACTTAGGCGGTGCTTCTTCTATTGCAGCTAGGTTAAATTTCGCAAGAACTGTGGCTAATATACGACAT
CAGAAGCGTGGTTTCCATAAGATTCCTATGTTTCCA

'CI_AIT_047'          TTGACTTGTACCCCTAATAATGGTAATACCAGATATACATTTCCCTCGACTAAATAACCTGAGGTTTTGG
TTTGTACCTAATGCATTTTTTTTGTTAGGAGTATCTGGGTTTGTAGAGGGAGGAATGGGCGCCGGCTGAA
CAATTTATCCTCCACTGACTTCAATTGATTTCTTAAGAGACCCTTCTATGGACCTTGCCATTTTTTCTCT
TCACTTAGGCGGTGCTTCTTCTATTGCAGCTAGGTTAAATTTCGCAAGAACTGTGGCTAATATACGACAT
CAGAAGCGTGGTTTCCATAAGATTCCTATGTTTCCA

'CI_AIT_048'          TTGACTTGTACCCTTAATAATGGTAATACCAGATATACATTTCCCTCGACTAAATAACCTGAGGTTTTGG
TTTGTACCTAATGCATTTTTTTTGTTAGGAGTATCTGGGTTTGTAGAGGGAGGAATGGGCGCCGGCTGAA
CAATTTATCCCCCACTGACTTCAATTGATTTCTTAAGAGATCCTTCTATGGACCTTGCCATTTTTTCTCT
TCACTTAGGCGGTGCTTCTTCTATTGCAGCTAGGTTAAATTTCGCAAGAACTGTGGCTAATATACGACAT
CAGAAGCGTGGTTTCCATAAGATTCCTATGTTTCCA

'CI_AIT_049'          TTGACTTGTACCCTTAATAATGGTAATACCAGATATACATTTCCCTCGACTAAATAACCTGAGGTTTTGG
TTTGTACCTAATGCATTTTTTTTGTTAGGAGTATCTGGGTTTGTAGAGGGAGGAATGGGCGCCGGCTGAA
CAATTTATCCCCCACTGACTTCAATTGATTTCTTAAGAGATCCTTCTATGGACCTTGCCATTTTTTCTCT
TCACTTAGGCGGTGCTTCTTCTATTGCAGCTAGGTTAAATTTCGCAAGAACTGTGGCTAATATACGACAT
CAGAAGCGTGGTTTCCATAAGATTCCTATGTTTCCA

'CI_AIT_050'          TTGACTTGTACCCTTAATAATGGTAATACCAGATATACATTTCCCTCGACTAAATAACCTGAGGTTTTGG
TTTGTACCTAATGCATTTTTTTTGTTAGGAGTATCTGGGTTTGTAGAGGGAGGAATGGGCGCCGGCTGAA
CAATTTATCCCCCACTGACTTCAATTGATTTCTTAAGAGATCCTTCTATGGACCTTGCCATTTTTTCTCT
TCACTTAGGCGGTGCTTCTTCTATTGCAGCTAGGTTAAATTTCGCAAGAACTGTGGCTAATATACGACAT
CAGAAGCGTGGTTTCCATAAGATTCCTATGTTTCCA

'CI_ATU_001'          TTGACTTGTACCCTTAATAATGGTAATACCAGATATACATTTCCCTCGACTAAATAACCTGAGGTTTTGG
TTTGTACCTAATGCATTTTTTTTGTTAGGAGTATCTGGGTTTGTAGAGGGAGGAATGGGCGCCGGCTGAA
CAATTTATCCCCCACTGACTTCAATTGATTTCTTAAGAGATCCTTCTATGGACCTTGCCATTTTTTCTCT
TCACTTAGGCGGTGCTTCTTCTATTGCAGCTAGGTTAAATTTCGCAAGAACTGTGGCTAATATACGACAT
CAGAAGCGTGGTTTCCATAAGATTCCTATGTTTCCA

'CI_ATU_002'          TTGACTTGTACCCTTAATAATGGTAATACCAGATATACATTTCCCTCGACTAAATAACCTGAGGTTTTGG
TTTGTACCTAATGCATTTTTTTTGTTAGGAGTATCTGGGTTTGTAGAGGGAGGAATGGGCGCCGGCTGAA
CAATTTATCCCCCACTGACTTCAATTGATTTCTTAAGAGATCCTTCTATGGACCTTGCCATTTTTTCTCT
TCACTTAGGCGGTGCTTCTTCTATTGCAGCTAGGTTAAATTTCGCAAGAACTGTGGCTAATATACGACAT
CAGAAGCGTGGTTTCCATAAGATTCCTATGTTTCCA

'CI_ATU_003'          TTGACTTGTACCCTTAATAATGGTAATACCAGATATACATTTCCCTCGACTAAATAACCTGAGGTTTTGG
TTTGTACCTAATGCATTTTTTTTGTTAGGAGTATCTGGGTTTGTAGAGGGAGGAATGGGCGCCGGCTGAA
CAATTTATCCCCCACTGACTTCAATTGATTTCTTAAGAGATCCTTCTATGGACCTTGCCATTTTTTCTCT
TCACTTAGGCGGTGCTTCTTCTATTGCAGCTAGGTTAAATTTCGCAAGAACTGTGGCTAATATACGACAT
CAGAAGCGTGGTTTCCATAAAATTCCTATGTTTCCA

'CI_ATU_004'          TTGACTTGTACCCTTAATAATGGTAATACCAGATATACATTTCCCTCGACTAAATAACCTGAGGTTTTGG
TTTGTACCTAATGCATTTTTTTTGTTAGGAGTATCTGGGTTTGTAGAGGGAGGAATGGGCGCCGGCTGAA
CAATTTATCCCCCACTGACTTCAATTGATTTCTTAAGAGATCCTTCTATGGACCTTGCCATTTTTTCTCT
TCACTTAGGCGGTGCTTCTTCTATTGCAGCTAGGTTAAATTTCGCAAGAACTGTGGCTAATATACGACAT
CAGAAGCGTGGTTTCCATAAAATTCCTATGTTTCCA

'CI_ATU_005'          TTGACTTGTACCCTTAATAATGGTAATACCAGATATACATTTCCCTCGACTAAATAACCTGAGGTTTTGG
TTTGTACCTAATGCATTTTTTTTGTTAGGAGTATCTGGGTTTGTAGAGGGAGGAATGGGCGCCGGCTGAA
CAATTTATCCCCCACTGACTTCAATTGATTTCTTAAGAGATCCTTCTATGGACCTTGCCATTTTTTCTCT
TCACTTAGGCGGTGCTTCTTCTATTGCAGCTAGGTTAAATTTCGCAAGAACTGTGGCTAATATACGACAT
CAGAAGCGTGGTTTCCATAAGATTCCTATGTTTCCA

'CI_ATU_006'          TTGACTTGTACCCTTAATAATGGTAATACCAGATATACATTTCCCTCGACTAAATAACCTGAGGTTTTGG
TTTGTACCTAATGCATTTTTTTTGTTAGGAGTATCTGGGTTTGTAGAGGGAGGAATGGGCGCCGGCTGAA
CAATTTATCCCCCACTGACTTCAATTGATTTCTTAAGAGATCCTTCTATGGACCTTGCCATTTTTTCTCT
TCACTTAGGCGGTGCTTCTTCTATTGCAGCTAGGTTAAATTTCGCAAGAACTGTGGCTAATATACGACAT
CAGAAGCGTGGTTTCCATAAGATTCCTATGTTTCCA

'CI_ATU_007'          TTGACTTGTACCCTTAATAATGGTAATACCAGATATACATTTCCCTCGACTAAATAACCTGAGGTTTTGG
TTTGTACCTAATGCATTTTTTTTGTTAGGAGTATCTGGGTTTGTAGAGGGAGGAATGGGCGCCGGCTGAA
CAATTTATCCCCCACTGACTTCAATTGATTTCTTAAGAGATCCTTCTATGGACCTTGCCATTTTTTCTCT
TCACTTAGGCGGTGCTTCTTCTATTGCAGCTAGGTTAAATTTCGCAAGAACTGTGGCTAATATACGACAT
CAGAAGCGTGGTTTCCATAAGATTCCTATGTTTCCA

'CI_ATU_008'          TTGACTTGTACCCTTAATAATGGTAATACCAGATATACATTTCCCTCGACTAAATAACCTGAGGTTTTGG
TTTGTACCTAATGCATTTTTTTTGTTAGGAGTATCTGGGTTTGTAGAGGGAGGAATGGGCGCCGGCTGAA
CAATTTATCCCCCACTGACTTCAATTGATTTCTTAAGAGATCCTTCTATGGACCTTGCCATTTTTTCTCT
TCACTTAGGCGGTGCTTCTTCTATTGCAGCTAGGTTAAATTTCGCAAGAACTGTGGCTAATATACGACAT
CAGAAGCGTGGTTTCCATAAGATTCCTATGTTTCCA

'CI_ATU_009'          TTGACTTGTACCCTTAATAATGGTAATACCAGATATACATTTCCCTCGACTAAATAACCTGAGGTTTTGG
TTTGTACCTAATGCATTTTTTTTGTTAGGAGTATCTGGGTTTGTAGAGGGAGGAATGGGCGCCGGCTGAA
CAATTTATCCCCCACTGACTTCAATTGATTTCTTAAGAGATCCTTCTATGGACCTTGCCATTTTTTCTCT
TCACTTAGGCGGTGCTTCTTCTATTGCAGCTAGGTTAAATTTCGCAAGAACTGTGGCTAATATACGACAT
CAGAAGCGTGGTTTCCATAAGATTCCTATGTTTCCA

'CI_ATU_010'          TTGACTTGTACCCCTAATAATGGTAATACCAGATATACATTTCCCTCGATTAAATAACCTGAGGTTTTGG
TTTGTACCTAATGCATTTTTTTTGTTAGGAGTATCTGGGTTTGTAGAGGGAGGAATGGGCGCCGGCTGAA
CAATTTATCCCCCACTGACTTCAATTGATTTCTTAAGAGACCCTTCTATGGACCTTGCCATTTTTTCTCT
TCACTTAGGCGGTGCTTCTTCTATTGCAGCTAGGTTAAATTTCGCAAGAACTGTGGCTAATATACGACAT
CAGAAGCGTGGTTTCCATAAGATTCCTATGTTTCCA

'CI_ATU_011'          TTGACTTGTACCCTTAATAATGGTAATACCAGATATACATTTCCCTCGACTAAATAACCTGAGGTTTTGG
TTTGTACCTAATGCATTTTTTTTGTTAGGAGTATCTGGGTTTGTAGAGGGAGGAATGGGCGCCGGCTGAA
CAATTTATCCCCCACTGACTTCAATTGATTTCTTAAGAGATCCTTCTATGGACCTTGCCATTTTTTCTCT
TCACTTAGGCGGTGCTTCTTCTATTGCAGCTAGGTTAAATTTCGCAAGAACTGTGGCTAATATACGACAT
CAGAAGCGTGGTTTCCATAAGATTCCTATGTTTCCA

'CI_ATU_012'          TTGACTTGTACCCTTAATAATGGTAATACCAGATATACATTTCCCTCGACTAAATAACCTGAGGTTTTGG
TTTGTACCTAATGCATTTTTTTTGTTAGGAGTATCTGGGTTTGTAGAAGGAGGAATGGGCGCCGGCTGAA
CAATTTATCCCCCACTGACTTCAATTGATTTCTTAAGAGATCCTTCTATGGACCTTGCCATTTTTTCTCT
TCACTTAGGCGGTGCTTCTTCTATTGCAGCTAGGTTAAATTTCGCAAGAACTGTGGCTAATATACGACAT
CAGAAGCGTGGTTTCCATAAAATTCCTATGTTTCCA

'CI_ATU_013'          TTGACTTGTACCCTTAATAATGGTAATACCAGATATACATTTCCCTCGACTAAATAACCTGAGGTTTTGG
TTTGTACCTAATGCATTTTTTTTGTTAGGAGTATCTGGGTTTGTAGAGGGAGGAATGGGCGCCGGCTGAA
CAATTTATCCCCCACTGACTTCAATTGATTTCTTAAGAGATCCTTCTATGGACCTTGCCATTTTTTCTCT
TCACTTAGGCGGTGCTTCTTCTATTGCAGCTAGGTTAAATTTCGCAAGAACTGTGGCTAATATACGACAT
CAGAAGCGTGGTTTCCATAAGATTCCTATGTTTCCA

'CI_ATU_014'          TTGACTTGTACCCTTAATAATGGTAATACCAGATATACATTTCCCTCGACTAAATAACCTGAGGTTTTGG
TTTGTGCCTAATGCATTTTTTTTGTTAGGAGTATCTGGGTTTGTAGAAGGAGGAATGGGCGCCGGCTGAA
CAATTTATCCCCCACTGACTTCAATTGATTTCTTAAGAGATCCTTCTATGGATCTTGCCATTTTTTCTCT
TCACTTAGGCGGTGCTTCTTCTATTGCAGCTAGGTTAAATTTTGCAAGAACTGTGGCTAATATACGACAT
CAGAAGCGTGGTTTCCATAAGATTCCTATGTTTCCA

'CI_ATU_015'          TTGACTTGTACCCTTAATAATGGTAATACCAGACATACATTTCCCTCGACTAAATAACCTGAGGTTTTGG
TTTGTACCTAATGCATTTTTTTTGTTAGGAGTATCTGGGTTTGTAGAAGGAGGAATGGGTGCCGGCTGAA
CAATTTATCCCCCATTGACTTCAATTGATTTCTTAAGAGATCCCTCTATGGACCTTGCCATTTTTTCTCT
TCACTTAGGCGGTGCTTCTTCTATTGCAGCTAGGTTAAATTTTGCAAGAACTGTGGCTAATATACGACAT
CAGAAGCGTGGTTTCCATAAGATTCCTATGTTTCCA

'CI_ATU_016'          TTGACTTGTACCCTTAATAATGGTAATACCAGAAATACATTTCCCTCGACTAAATAACCTGAGGTTTTGG
TTTGTACCTAATGCATTTTTTTTGTTAGGAGTATCTGGGTTTGTAGAGGGAGGAATGGGCGCCGGCTGAA
CAATTTATCCCCCACTGACTTCAATTGATTTCTTAAGAGATCCTTCTATGGACCTTGCCATTTTTTCTCT
TCACTTAGGCGGTGCTTCTTCTATTGCAGCTAGGTTAAATTTCGCAAGAACTGTGGCTAATATACGACAT
CAGAAGCGTGGTTTCCATAAGATTCCTATGTTTCCA

'CI_ATU_017'          TTGACTTGTACCCCTAATAATGGTAATACCAGATATACATTTCCCTCGACTAAATAACCTGAGGTTTTGG
TTTGTACCTAATGCATTTTTTTTGTTAGGAGTATCTGGGTTTGTAGAGGGAGGAATGGGCGCCGGCTGAA
CAATTTATCCCCCACTGACTTCAATTGATTTCTTAAGAGACCCTTCTATGGACCTTGCCATTTTTTCTCT
TCACTTAGGCGGTGCTTCTTCTATTGCAGCTAGGTTAAATTTCGCAAGAACTGTGGCTAATATACGACAT
CAGAAGCGTGGTTTCCATAAAATTCCTATGTTTCCA

'CI_ATU_018'          TTGACTTGTACCCTTAATAATGGTAATACCAGATATACATTTCCCTCGACTAAATAACCTGAGGTTTTGG
TTTGTACCTAATGCATTTTTTTTGTTAGGAGTATCTGGGTTTGTAGAGGGAGGAATGGGCGCCGGCTGAA
CAATTTATCCCCCACTGACTTCAATTGATTTCTTAAGAGATCCTTCTATGGACCTTGCCATTTTTTCTCT
TCACTTAGGCGGTGCTTCTTCTATTGCAGCTAGGTTAAATTTCGCAAGAACTGTGGCTAATATACGACAT
CAGAAGCGTGGTTTCCATAAGATTCCTATGTTTCCA

'CI_ATU_019'          TTGACTTGTACCCTTAATAATGGTAATACCAGATATACATTTCCCTCGACTAAATAACCTGAGGTTTTGG
TTTGTACCTAATGCATTTTTTTTGTTAGGAGTATCTGGGTTTGTAGAGGGAGGAATGGGCGCCGGCTGAA
CAATTTATCCCCCACTGACTTCAATTGATTTCTTAAGAGATCCTTCTATGGATCTTGCCATTTTTTCTCT
TCACTTAGGCGGTGCTTCTTCTATTGCAGCTAGGTTAAATTTCGCAAGAACTGTGGCTAATATACGACAT
CAGAAGCGTGGTTTCCATAAGATTCCTATGTTTCCA

'CI_ATU_020'          TTGACTTGTACCCTTAATAATGGTAATACCAGATATACATTTCCCTCGACTAAATAACCTGAGGTTTTGG
TTTGTACCTAATGCATTTTTTTTGTTAGGAGTATCTGGGTTTGTAGAGGGAGGAATGGGCGCCGGCTGAA
CAATTTATCCCCCACTGACTTCAATTGATTTCTTAAGAGATCCTTCTATGGACCTTGCCATTTTTTCTCT
TCACTTAGGCGGTGCTTCTTCTATTGCAGCTAGGTTAAATTTCGCAAGAACTGTGGCTAATATACGACAT
CAGAAGCGTGGTTTCCATAAGATTCCTATGTTTCCA

'CI_ATU_021'          TTGACTTGTACCCTTAATAATGGTAATACCAGATATACATTTCCCTCGACTAAATAACCTGAGGTTTTGG
TTTGTACCTAATGCATTTTTTTTGTTAGGAGTATCTGGGTTTGTAGAGGGAGGAATGGGCGCCGGCTGAA
CAATTTATCCCCCACTGACTTCAATTGATTTCTTAAGAGATCCTTCTATGGACCTTGCCATTTTTTCTCT
TCACTTAGGCGGTGCTTCTTCTATTGCAGCTAGGTTAAATTTCGCAAGAACTGTGGCTAATATACGACAT
CAGAAGCGTGGTTTCCATAAGATTCCTATGTTTCCA

'CI_ATU_022'          TTGACTTGTACCCTTAATAATGGTAATACCAGATATACATTTCCCTCGACTAAATAACCTGAGGTTTTGG
TTCGTACCTAATGCGTTTTTTTTGTTAGGAGTATCTGGGTTTGTAGAGGGAGGAATGGGCGCCGGCTGAA
CAATTTATCCACCACTGACTTCAATTGATTTCTTAAGAGATCCTTCTATGGACCTTGCCATTTTTTCTCT
TCACTTAGGCGGTGCTTCTTCTATTGCAGCTAGGTTAAATTTCGCAAGAACTGTGGCTAATATACGACAT
CAGAAGCGTGGTTTCCATAAGATTCCTATGTTTCCA

'CI_ATU_023'          TTGACTTGTACCCTTAATAATGGTAATACCAGATATACATTTCCCTCGACTAAATAACCTGAGGTTTTGG
TTTGTACCTAATGCATTTTTTTTGTTAGGAGTATCTGGGTTTGTAGAGGGAGGAATGGGCGCCGGCTGAA
CAATTTATCCCCCACTGACTTCAATTGATTTCTTAAGAGATCCTTCTATGGACCTTGCCATTTTTTCTCT
TCACTTAGGCGGTGCTTCTTCTATTGCAGCTAGGTTAAATTTCGCAAGAACTGTGGCTAATATACGACAT
CAGAAGCGTGGTTTCCATAAGATTCCTATGTTTCCA

'CI_ATU_024'          TTGACTTGTACCCTTAATAATGGTAATACCAGATATACATTTCCCTCGACTAAATAACCTGAGGTTTTGG
TTTGTACCTAATGCATTTTTTTTGTTGGGAGTATCTGGGTTTGTAGAAGGAGGAATGGGCGCTGGCTGAA
CAATTTATCCCCCACTGACTTCAATTGATTTCTTAAGAGATCCTTCTATGGACCTTGCCATTTTTTCTCT
TCACTTAGGCGGTGCTTCTTCTATTGCAGCTAGGTTAAATTTCGCAAGAACTGTGGCTAATATACGACAT
CAGAAGCGTGGTTTCCATAAAATTCCTATGTTTCCA

'CI_ATU_025'          TTGACTTGTACCCTTAATAATGGTAATACCAGATATACATTTCCCTCGACTAAATAACCTGAGGTTTTGG
TTTGTACCTAATGCATTTTTTTTGTTAGGAGTATCTGGGTTTGTAGAGGGAGGAATGGGCGCCGGCTGAA
CAATTTATCCCCCACTGACTTCAATTGATTTCTTAAGAGATCCTTCTATGGACCTTGCCATTTTTTCTCT
TCACTTAGGCGGTGCTTCTTCTATTGCAGCTAGGTTAAATTTCGCAAGAACTGTGGCTAATATACGACAT
CAGAAGCGTGGTTTCCATAAGATTCCTATGTTTCCA

'CI_ATU_026'          TTGACTTGTACCCTTAATAATGGTAATACCAGATATACATTTCCCTCGACTAAATAACCTGAGGTTTTGG
TTTGTACCTAATGCATTTTTTTTGTTAGGAGTATCTGGGTTTGTAGAAGGAGGAATGGGTGCCGGCTGAA
CAATTTATCCCCCACTGACTTCAATTGATTTCTTAAAAGATCCTTCTATGGACCTTGCCATTTTTTCTCT
TCACTTAGGCGGTGCTTCTTCTATTGCAGCTAGGTTAAATTTCGCAAGAACTGTGGCTAATATACGACAT
CAGAAGCGTGGTTTCCATAAGATTCCTATGTTTCCA

'CI_ATU_027'          TTGACTTGTACCCTTAATAATGGTAATACCAGATATACATTTCCCTCGACTAAATAACCTGAGGTTTTGG
TTTGTACCTAATGCATTTTTTTTGTTAGGAGTATCTGGGTTTGTAGAGGGAGGAATGGGCGCCGGCTGAA
CAATTTATCCCCCACTGACTTCAATTGATTTCTTAAGAGATCCTTCTATGGACCTTGCCATTTTTTCTCT
TCACTTAGGCGGTGCTTCTTCTATTGCAGCTAGGTTAAATTTCGCAAGAACTGTGGCTAATATACGACAT
CAGAAGCGTGGTTTCCATAAGATTCCTATGTTTCCA

'CI_ATU_028'          TTGACTTGTACCCTTAATAATGGTAATACCAGATATACATTTCCCTCGACTAAATAACCTGAGGTTTTGG
TTTGTGCCTAATGCATTTTTTTTGTTAGGAGTATCTGGGTTTGTAGAAGGAGGAATGGGCGCCGGCTGAA
CAATTTATCCCCCACTGACTTCAATTGATTTCTTAAGAGATCCTTCTATGGATCTTGCCATTTTTTCTCT
TCACTTAGGCGGTGCTTCTTCTATTGCAGCTAGGTTAAATTTTGCAAGAACTGTGGCTAATATACGACAT
CAGAAGCGTGGTTTCCATAAAATTCCTATGTTTCCA

'CI_ATU_029'          TTGACTTGTACCCTTAATAATGGTAATACCAGATATACATTTCCCTCGACTAAATAACCTGAGGTTTTGG
TTTGTGCCTAATGCATTTTTTTTGTTAGGAGTATCTGGGTTTGTAGAAGGAGGAATGGGCGCCGGCTGAA
CAATTTATCCCCCACTGACTTCAATTGATTTCTTAAGAGATCCTTCTATGGATCTTGCCATTTTTTCTCT
TCACTTAGGCGGTGCTTCTTCTATTGCAGCTAGGTTAAATTTTGCAAGAACTGTGGCTAATATACGACAT
CAGAAGCGTGGTTTCCATAAAATTCCTATGTTTCCA

'CI_ATU_030'          TTGACTTGTACCCTTAATAATGGTAATACCAGATATACATTTCCCTCGACTAAATAACCTGAGGTTTTGG
TTTGTACCTAATGCATTTTTTTTGTTAGGGGTATCTGGGTTTGTAGAGGGAGGAATGGGCGCCGGCTGAA
CAATTTATCCCCCACTGACTTCAATTGATTTCTTAAGAGATCCTTCTATGGACCTTGCCATTTTTTCTCT
TCATTTAGGCGGTGCTTCTTCTATTGCAGCTAGGTTAAATTTCGCAAGAACTGTGGCTAATATACGACAT
CAGAAGCGTGGTTTCCATAAGATTCCTATGTTTCCA

'CI_MAN_001'          TTGACTTGTACCCTTAATAATGGTAATACCAGATATACATTTCCCTCGACTAAATAACCTGAGGTTTTGG
TTTGTACCTAATGCATTTTTTTTGTTAGGAGTATCTGGGTTTGTAGAGGGAGGAATGGGCGCCGGCTGAA
CAATTTATCCCCCACTGACTTCAATTGATTTCTTAAGAGATCCTTCTATGGACCTTGCCATTTTTTCTCT
TCACTTAGGCGGTGCTTCTTCTATTGCAGCTAGGTTAAATTTCGCAAGAACTGTGGCTAATATACGACAT
CAGAAGCGTGGTTTCCATAAGATTCCTATGTTTCCA

'CI_MAN_002'          TTGACTTGTACCCTTAATAATGGTAATACCAGATATACATTTCCCTCGACTAAATAACCTGAGGTTTTGG
TTTGTACCTAATGCATTTTTTTTGTTAGGAGTATCTGGGTTTGTAGAGGGAGGAATGGGCGCCGGCTGAA
CAATTTATCCCCCACTGACTTCAATTGATTTCTTAAAAGATCCTTCTATGGACCTTGCCATTTTTTCTCT
TCACTTAGGCGGTGCTTCTTCTATTGCAGCTAGGTTAAATTTCGCAAGAACTGTGGCTAATATACGACAT
CAAAAGCGTGGTTTCCATAAGATTCCTATGTTTCCA

'CI_MAN_003'          TTGACTTGTACCCTTAATAATGGTAATACCAGATATACATTTCCCTCGACTAAATAACCTGAGGTTTTGG
TTTGTACCTAATGCATTTTTTTTGTTAGGAGTATCTGGGTTTGTAGAGGGAGGAATGGGCGCCGGCTGAA
CAATTTATCCCCCACTGACTTCAATTGATTTCTTAAGAGATCCTTCTATGGACCTTGCCATTTTTTCTCT
TCACTTAGGCGGTGCTTCTTCTATTGCAGCTAGGTTAAATTTCGCAAGAACTGTGGCTAATATACGACAT
CAGAAGCGTGGTTTCCATAAAATTCCTATGTTTCCA

'CI_MAN_004'          TTGACTTGTACCCTTAATAATGGTAATACCAGATATACATTTCCCTCGACTAAATAACCTGAGGTTTTGG
TTTGTACCTAATGCATTTTTTTTGTTAGGAGTATCTGGGTTTGTAGAGGGAGGAATGGGCGCCGGCTGAA
CAATTTATCCCCCACTGACTTCAATTGATTTCTTAAGAGATCCTTCTATGGACCTTGCCATTTTTTCTCT
TCACTTAGGCGGTGCTTCTTCTATTGCAGCTAGGTTAAATTTCGCAAGAACTGTGGCTAATATACGACAT
CAGAAGCGTGGTTTCCATAAGATTCCTATGTTTCCA

'CI_MAN_005'          TTGACTTGTACCCTTAATAATGGTAATACCAGATATACATTTCCCTCGACTAAATAACCTGAGGTTTTGG
TTTGTACCTAATGCATTTTTTTTGTTAGGGGTATCTGGGTTTGTAGAGGGAGGAATGGGCGCCGGCTGAA
CAATTTATCCCCCACTGACTTCAATTGATTTCTTAAGAGATCCTTCTATGGACCTTGCCATTTTTTCTCT
TCATTTAGGCGGTGCTTCTTCTATTGCAGCTAGGTTAAATTTCGCAAGAACTGTGGCTAATATACGACAT
CAAAAGCGTGGTTTCCATAAAATTCCTATGTTTCCA

'CI_MAN_006'          TTGACTTGTACCCTTAATAATGGTAATACCAGATATACATTTCCCTCGACTAAATAACCTGAGGTTTTGG
TTTGTACCTAATGCATTTTTTTTGTTAGGAGTATCTGGGTTTGTAGAGGGAGGAATGGGCGCCGGCTGAA
CAATTTATCCCCCACTGACTTCAATTGATTTCTTAAGAGATCCTTCTATGGACCTTGCCATTTTTTCTCT
TCACTTAGGCGGTGCTTCTTCTATTGCAGCTAGGTTAAATTTCGCAAGAACTGTGGCTAATATACGACAT
CAAAAGCGTGGTTTCCATAAAATTCCTATGTTTCCA

'CI_MAN_007'          TTGACTTGTACCCTTAATAATGGTAATACCAGATATACATTTCCCTCGACTAAATAACCTGAGGTTTTGG
TTTGTACCTAATGCATTTTTTTTGTTAGGAGTATCTGGGTTTGTAGAGGGAGGAATGGGCGCCGGCTGAA
CAATTTATCCCCCACTGACTTCAATTGATTTCTTAAGAGATCCTTCTATGGACCTTGCCATTTTTTCTCT
TCACTTAGGCGGTGCTTCTTCTATTGCAGCTAGGTTAAATTTCGCAAGAACTGTGGCTAATATACGACAT
CAGAAGCGTGGTTTCCATAAAATTCCTATGTTTCCA

'CI_MAN_008'          TTGACTTGTACCCTTAATAATGGTAATACCAGATATACATTTCCCTCGACTAAATAACCTGAGGTTTTGG
TTTGTACCTAATGCATTTTTTTTGTTAGGAGTATCTGGGTTTGTAGAGGGAGGAATGGGCGCCGGCTGAA
CAATTTATCCCCCACTGACTTCAATTGATTTCTTAAGAGATCCTTCTATGGACCTTGCCATTTTTTCTCT
TCACTTAGGCGGTGCTTCTTCTATTGCAGCTAGGTTAAATTTCGCAAGAACTGTGGCTAATATACGACAT
CAAAAGCGTGGTTTCCATAAAATTCCTATGTTTCCA

'CI_MAN_009'          TTGACTTGTACCCTTAATAATGGTAATACCAGATATACATTTCCCTCGACTAAATAACCTGAGGTTTTGG
TTTGTACCTAATGCATTTTTTTTGTTAGGAGTATCTGGGTTTGTAGAGGGAGGAATGGGCGCCGGCTGAA
CAATTTATCCCCCACTGACTTCAATTGATTTCTTAAGAGATCCTTCTATGGACCTTGCCATTTTTTCTCT
TCACTTAGGCGGTGCTTCTTCTATTGCAGCTAGGTTAAATTTCGCAAGAACTGTGGCTAATATACGACAT
CAGAAGCGTGGTTTCCATAAGATTCCTATGTTTCCA

'CI_MAN_010'          TTGACTTGTACCCTTAATAATGGTAATACCAGATATACATTTCCCTCGACTAAATAACCTGAGGTTTTGG
TTTGTACCTAATGCATTTTTTTTGTTAGGAGTATCTGGGTTTGTAGAGGGAGGAATGGGCGCCGGCTGAA
CAATTTATCCCCCACTGACTTCAATTGATTTCTTAAGAGATCCTTCTATGGACCTTGCCATTTTTTCTCT
TCACTTAGGCGGTGCTTCTTCTATTGCAGCTAGGTTAAATTTCGCAAGAACTGTGGCTAATATACGACAT
CAAAAGCGTGGTTTCCATAAAATTCCTATGTTTCCA

'CI_MAN_011'          TTGACTTGTACCCCTAATAATGGTAATACCAGATATACATTTCCCTCGACTAAATAACCTGAGGTTTTGG
TTTGTACCTAATGCATTTTTTTTGTTAGGAGTATCTGGGTTTGTAGAGGGAGGAATGGGCGCCGGCTGAA
CAATTTATCCCCCACTGACTTCAATTGATTTCTTAAGAGACCCTTCTATGGACCTTGCCATTTTTTCTCT
TCACTTAGGCGGTGCTTCTTCTATTGCAGCTAGGTTAAATTTCGCAAGAACTGTGGCTAATATACGACAT
CAGAAGCGTGGTTTCCATAAGATTCCTATGTTTCCA

'CI_MAN_012'          TTGACTTGTACCCTTAATAATGGTAATACCAGATATACATTTCCCTCGACTAAATAACCTGAGGTTTTGG
TTTGTACCTAATGCATTTTTTTTGTTAGGAGTATCTGGGTTTGTAGAGGGAGGAATGGGCGCCGGCTGAA
CAATTTATCCCCCACTGACTTCAATTGATTTCTTAAGAGATCCTTCTATGGACCTTGCCATTTTTTCTCT
TCACTTAGGCGGTGCTTCTTCTATTGCAGCTAGGTTAAATTTCGCAAGAACTGTGGCTAATATACGACAT
CAGAAGCGTGGTTTCCATAAGATTCCTATGTTTCCA

'CI_MAN_013'          TTGACTTGTACCCTTAATAATGGTAATACCAGATATACATTTCCCTCGACTAAATAACCTGAGGTTTTGG
TTTGTACCTAATGCATTTTTTTTGTTAGGAGTATCTGGGTTTGTAGAAGGAGGAATGGGCGCCGGCTGAA
CAATTTATCCCCCACTGACTTCAATTGATTTCTTAAGAGATCCTTCTATGGACCTTGCCATTTTTTCTCT
TCACTTAGGCGGTGCTTCTTCTATTGCAGCTAGGTTAAATTTCGCAAGAACTGTGGCTAATATACGACAT
CAGAAGCGTGGTTTCCATAAGATTCCTATGTTTCCA

'CI_MAN_014'          TTGACTTGTACCCTTAATAATGGTAATACCAGATATACATTTCCCTCGACTAAATAACCTGAGGTTTTGG
TTTGTACCTAATGCATTTTTTTTGTTAGGAGTATCTGGGTTTGTAGAGGGAGGAATGGGCGCCGGCTGAA
CAATTTATCCCCCACTGACTTCAATTGATTTCTTAAGAGATCCTTCTATGGACCTTGCCATTTTTTCTCT
TCACTTAGGCGGTGCTTCTTCTATTGCAGCTAGGTTAAATTTCGCAAGAACTGTGGCTAATATACGACAT
CAAAAGCGTGGTTTCCATAAAATTCCTATGTTTCCA

'CI_MAN_015'          TTGACTTGTACCCTTAATAATGGTAATACCAGATATACATTTCCCTCGACTAAATAACCTGAGGTTTTGG
TTTGTACCTAATGCATTTTTTTTGTTAGGAGTATCTGGGTTTGTAGAGGGAGGAATGGGCGCCGGCTGAA
CAATTTATCCCCCACTGACTTCAATTGATTTCTTAAGAGATCCTTCTATGGACCTTGCCATTTTTTCTCT
TCACTTAGGCGGTGCTTCTTCTATTGCAGCTAGGTTAAATTTCGCAAGAACTGTGGCTAATATACGACAT
CAGAAGCGTGGTTTCCATAAGATTCCTATGTTTCCA

'CI_MAN_016'          TTGACTTGTACCCTTAATAATGGTAATACCAGATATACATTTCCCTCGACTAAATAACCTGAGGTTTTGG
TTTGTGCCTAATGCATTTTTTTTGTTAGGAGTATCTGGGTTTGTAGAAGGAGGAATGGGCGCCGGCTGAA
CAATTTATCCCCCACTGACTTCAATTGATTTCTTAAGAGATCCTTCTATGGATCTTGCCATTTTTTCTCT
TCACTTAGGCGGTGCTTCTTCTATTGCAGCTAGGTTAAATTTTGCAAGAACTGTGGCTAATATACGACAT
CAAAAGCGTGGTTTCCATAAAATTCCTATGTTTCCA

'CI_MAN_017'          TTGACTTGTACCCTTAATAATGGTAATACCAGATATACATTTCCCTCGACTAAATAACCTGAGGTTTTGG
TTTGTACCTAATGCATTTTTTTTGTTAGGAGTATCTGGGTTTGTAGAAGGAGGAATGGGCGCCGGCTGAA
CAATTTATCCCCCACTGACTTCAATTGATTTCTTAAGAGATCCTTCTATGGACCTTGCCATTTTTTCTCT
TCACTTAGGCGGTGCTTCTTCTATTGCAGCTAGGTTAAATTTCGCAAGAACTGTGGCTAATATACGACAT
CAGAAGCGTGGTTTCCATAAAATTCCTATGTTTCCA

'CI_MAN_018'          TTGACTTGTACCCTTAATAATGGTAATACCAGATATACATTTCCCTCGACTAAATAACCTGAGGTTTTGG
TTTGTACCTAATGCATTTTTTTTGTTAGGAGTATCTGGGTTTGTAGAGGGAGGAATGGGCGCCGGCTGAA
CAATTTATCCCCCACTGACTTCAATTGATTTCTTAAGAGATCCTTCTATGGACCTTGCCATTTTTTCTCT
TCACTTAGGCGGTGCTTCTTCTATTGCAGCTAGGTTAAATTTCGCAAGAACTGTGGCTAATATACGACAT
CAGAAGCGTGGTTTCCATAAGATTCCTATGTTTCCA

'CI_MAN_019'          TTGACTTGTACCCTTAATAATGGTAATACCAGATATACATTTCCCTCGACTAAATAACCTGAGGTTTTGG
TTTGTACCTAATGCATTTTTTTTGTTAGGAGTATCTGGGTTTGTAGAGGGAGGAATGGGCGCCGGCTGAA
CAATTTATCCTCCACTGACTTCAATTGATTTCTTAAGAGATCCTTCTATGGACCTTGCCATTTTTTCTCT
TCACTTAGGCGGTGCTTCTTCTATTGCAGCTAGGTTAAATTTCGCAAGAACTGTGGCTAATATACGACAT
CAGAAGCGTGGTTTCCATAAGATTCCTATGTTTCCA

'CI_MAN_020'          TTGACTTGTACCCTTAATAATGGTAATACCAGATATACATTTCCCTCGACTAAATAACCTGAGGTTTTGG
TTTGTACCTAATGCATTTTTTTTGTTGGGAGTATCTGGGTTTGTAGAAGGAGGAATGGGCGCTGGCTGAA
CAATTTATCCCCCACTGACTTCAATTGATTTCTTAAGAGATCCTTCTATGGACCTTGCCATTTTTTCTCT
TCACTTAGGCGGTGCTTCTTCTATTGCAGCTAGGTTAAATTTCGCAAGAACTGTGGCTAATATACGACAT
CAGAAGCGTGGTTTCCATAAGATTCCTATGTTTCCA

'CI_MAN_021'          TTGACTTGTACCCTTAATAATGGTAATACCAGATATACATTTCCCTCGACTAAATAACCTGAGGTTTTGG
TTTGTACCTAATGCATTTTTTTTGTTAGGAGTATCTGGGTTTGTAGAGGGAGGAATGGGCGCCGGCTGAA
CAATTTATCCCCCACTGACTTCAATTGATTTCTTAAGAGATCCTTCTATGGACCTTGCCATTTTTTCTCT
TCACTTAGGCGGTGCTTCTTCTATTGCAGCTAGGTTAAATTTCGCAAGAACTGTGGCTAATATACGACAT
CAGAAGCGTGGTTTCCATAAGATTCCTATGTTTCCA

'CI_MAN_022'          TTGACTTGTACCCTTAATAATGGTAATACCAGATATACATTTCCCTCGACTAAATAACCTGAGGTTTTGG
TTTGTACCTAATGCATTTTTTTTGTTAGGAGTATCTGGGTTTGTAGAGGGAGGAATGGGCGCCGGCTGAA
CAATTTATCCCCCACTGACTTCAATTGATTTCTTAAGAGATCCTTCTATGGACCTTGCCATTTTTTCTCT
TCACTTAGGCGGTGCTTCTTCTATTGCAGCTAGGTTAAATTTCGCAAGAACTGTGGCTAATATACGACAT
CAGAAGCGTGGTTTCCATAAGATTCCTATGTTTCCA

'CI_MAN_023'          TTGACTTGTACCCTTAATAATGGTAATACCAGATATACATTTCCCTCGACTAAATAACCTGAGGTTTTGG
TTTGTGCCTAATGCATTTTTTTTGTTAGGAGTATCTGGGTTTGTAGAAGGAGGAATGGGCGCCGGCTGAA
CAATTTATCCCCCACTGACTTCAATTGATTTCTTAAGAGATCCTTCTATGGATCTTGCCATTTTTTCTCT
TCACTTAGGCGGTGCTTCTTCTATTGCAGCTAGGTTAAATTTTGCAAGAACTGTGGCTAATATACGACAT
CAAAAGCGTGGTTTCCATAAGATTCCTATGTTTCCA

'CI_MAN_024'          TTGACTTGTACCCCTAATAATGGTAATACCAGATATACATTTCCCTCGACTAAATAACCTGAGGTTTTGG
TTTGTACCTAATGCATTTTTTTTGTTAGGAGTATCTGGGTTTGTAGAGGGAGGAATGGGCGCCGGCTGAA
CAATTTATCCCCCACTGACTTCAATTGATTTCTTAAGAGACCCTTCTATGGACCTTGCCATTTTTTCTCT
TCACTTAGGCGGTGCTTCTTCTATTGCAGCTAGGTTAAATTTCGCAAGAACTGTGGCTAATATACGACAT
CAGAAGCGTGGTTTCCATAAAATTCCTATGTTTCCA

'CI_MAN_025'          TTGACTTGTACCCTTAATAATGGTAATACCAGATATACATTTCCCTCGACTAAATAACCTGAGGTTTTGG
TTTGTACCTAATGCATTTTTTTTGTTAGGAGTATCTGGGTTTGTAGAGGGAGGAATGGGCGCCGGCTGAA
CAATTTATCCCCCACTGACTTCAATTGATTTCTTAAGAGATCCTTCTATGGACCTTGCCATTTTTTCTCT
TCACTTAGGCGGTGCTTCTTCTATTGCAGCTAGGTTAAATTTCGCAAGAACTGTGGCTAATATACGACAT
CAGAAGCGTGGTTTCCATAAGATTCCTATGTTTCCA

'CI_MAN_026'          TTGACTTGTACCCTTAATAATGGTAATACCAGATATACATTTCCCTCGACTAAATAACCTGAGGTTTTGG
TTTGTACCTAATGCATTTTTTTTGTTAGGAGTATCTGGGTTTGTAGAGGGAGGAATGGGCGCCGGCTGAA
CAATTTATCCCCCACTGACTTCAATTGATTTCTTAAGAGATCCTTCTATGGACCTTGCCATTTTTTCTCT
TCACTTAGGCGGTGCTTCTTCTATTGCAGCTAGGTTAAATTTCGCAAGAACTGTGGCTAATATACGACAT
CAGAAGCGTGGTTTCCATAAGATTCCTATGTTTCCA

'CI_MAN_028'          TTGACTTGTACCCTTAATAATGGTAATACCAGATATACATTTCCCTCGACTAAATAACCTGAGGTTTTGG
TTTGTACCTAATGCATTTTTTTTGTTAGGAGTATCTGGGTTTGTAGAGGGAGGAATGGGCGCCGGCTGAA
CAATTTATCCCCCACTGACTTCAATTGATTTCTTAAGAGATCCTTCTATGGACCTTGCCATTTTTTCTCT
TCACTTAGGCGGTGCTTCTTCTATTGCAGCTAGGTTAAATTTCGCAAGAACTGTGGCTAATATACGACAT
CAGAAGCGTGGTTTCCATAAAATTCCTATGTTTCCA

'CI_MAN_029'          TTGACTTGTACCCTTAATAATGGTAATACCAGATATACATTTCCCTCGACTAAATAACCTGAGGTTTTGG
TTTGTACCTAATGCATTTTTTTTGTTAGGAGTATCTGGGTTTGTAGAGGGAGGAATGGGCGCCGGCTGAA
CAATTTATCCCCCACTGACTTCAATTGATTTCTTAAGAGATCCTTCTATGGACCTTGCCATTTTTTCTCT
TCACTTAGGCGGTGCTTCTTCTATTGCAGCTAGGTTAAATTTCGCAAGAACTGTGGCTAATATACGACAT
CAAAAGCGTGGTTTCCATAAAATTCCTATGTTTCCA

'CI_MAN_030'          TTGACTTGTACCCTTAATAATGGTAATACCAGATATACACTTCCCTCGACTAAATAACCTGAGGTTTTGG
TTTGTACCTAATGCATTTTTTTTGTTAGGAGTATCTGGGTTTGTAGAAGGAGGAATGGGTGCCGGTTGAA
CAATTTATCCACCACTGACTTCAATTGATTTCTTAAGAGACCCTTCTATGGACCTTGCCATTTTTTCTCT
CCATTTAGGCGGTGCTTCTTCTATTGCAGCTAGGTTAAATTTCGCAAGAACTGTGGCTAATATACGACAT
CAGAAGCGTGGTTTCCATAAAATTCCTATGTTTCCA

'CI_MHX_001'          TTGACTTGTACCCTTAATAATGGTAATACCAGATATACATTTCCCTCGACTAAATAACCTGAGGTTTTGG
TTTGTACCTAATGCATTTTTTTTGTTAGGAGTATCTGGGTTTGTAAAGGGAGGAATGGGCGCCGGCTGAA
CAATTTATCCCCCACTGACTTCAATTGATTTCTTAAGAGATCCTTCTATGGACCTTGCCATTTTTTCTCT
TCACTTAGGCGGTGCTTCTTCTATTGCAGCTAGGTTAAATTTCGCAAGAACTGTGGCTAATATACGACAT
CAGAAGCGTGGTTTCCATAAGATTCCTATGTTTCCA

'CI_MHX_002'          TTGACTTGTACCCTTAATAATGGTAATACCAGATATACATTTCCCTCGACTAAATAACCTGAGGTTTTGG
TTTGTACCTAATGCATTTTTTTTGTTAGGAGTATCTGGGTTTGTAGAGGGAGGAATGGGCGCCGGCTGAA
CAATTTATCCCCCACTGACTTCAATTGATTTCTTAAGAGATCCTTCTATGGACCTTGCCATTTTTTCTCT
TCACTTAGGCGGTGCTTCTTCTATTGCAGCCAGGTTAAATTTCGCAAGAACTGTGGCTAATATACGACAT
CAGAAGCGTGGTTTCCATAAGATTCCTATGTTTCCA

'CI_MHX_003'          TTGACTTGTACCCTTAATAATGGTAATACCAGATATACATTTCCCTCGACTAAATAACCTGAGGTTTTGG
TTTGTACCTAATGCATTTTTTTTGTTAGGAGTATCTGGGTTTGTAGAGGGAGGAATGGGCGCCGGCTGAA
CAATTTATCCCCCACTGACTTCAATTGATTTCTTAAGAGATCCTTCTATGGACCTTGCCATTTTTTCTCT
TCACTTAGGCGGTGCTTCTTCTATTGCAGCTAGGTTAAATTTCGCAAGAACTGTGGCTAATATACGACAT
CAGAAGCGTGGTTTCCATAAGATTCCTATGTTTCCA

'CI_MHX_004'          TTGACTTGTACCCTTAATAATGGTAATACCAGATATACATTTCCCTCGACTAAATAACCTGAGGTTTTGG
TTTGTACCTAATGCATTTTTTTTGTTAGGAGTATCTGGGTTTGTAGAGGGAGGAATGGGCGCCGGCTGAA
CAATTTATCCCCCACTGACTTCAATTGATTTCTTAAGAGATCCTTCTATGGACCTTGCCATTTTTTCTCT
TCACTTAGGCGGTGCTTCTTCTATTGCAGCTAGGTTAAATTTCGCAAGAACTGTGGCTAATATACGACAT
CAGAAGCGTGGTTTCCATAAGATTCCTATGTTTCCA

'CI_MHX_005'          TTGACTTGTACCCTTAATAATGGTAATACCAGATATACATTTCCCTCGACTAAATAACCTGAGGTTTTGG
TTTGTACCTAATGCATTTTTTTTGTTAGGAGTATCTGGGTTTGTAGAAGGAAGAATGGGTGCCGGCTGAA
CAATTTATCCCCCACTGACTTCAATTGATTTCTTAAGAGATCCTTCTATGGACCTTGCCATTTTTTCTCT
TCACTTAGGCGGTGCTTCTTCTATTGCAGCTAGGTTAAATTTCGCAAGAACTGTGGCTAATATACGACAT
CAGAAGCGTGGTTTCCATAAGATTCCTATGTTTCCA

'CI_MHX_006'          TTGACTTGTACCCTTAATAATGGTAATACCAGATATACATTTCCCTCGACTAAATAACCTGAGGTTTTGG
TTTGTACCTAATGCATTTTTTTTGTTAGGAGTATCTGGGTTTGTAGAAGGAGGAATGGGTGCCGGCTGAA
CAATTTATCCCCCACTGACTTCAATTGATTTCTTAAGAGATCCTTCTATGGACCTTGCCATTTTTTCTCT
TCACTTAGGCGGTGCTTCTTCTATTGCAGCTAGGTTAAATTTCGCAAGAACTGTGGCTAATATACGACAT
CAGAAGCGTGGTTTCCATAAGATTCCTATGTTTCCA

'CI_MHX_007'          TTGACTTGTACCCTTAATAATGGTAATACCAGATATACATTTCCCTCGACTAAATAACCTGAGGTTTTGG
TTTGTACCTAATGCATTTTTTTTGTTAGGAGTATCTGGGTTTGTAGAGGGAGGAATGGGCGCCGGCTGAA
CAATTTATCCCCCACTGACTTCAATTGATTTCTTAAGAGATCCTTCTATGGACCTTGCCATTTTTTCTCT
TCACTTAGGCGGTGCTTCTTCTATTGCAGCTAGGTTAAATTTCGCAAGAACTGTGGCTAATATACGACAT
CAGAAGCGTGGTTTCCATAAGATTCCTATGTTTCCA

'CI_MHX_008'          TTGACTTGTACCCTTAATAATGGTAATACCAGATATACATTTCCCTCGACTAAATAACCTGAGGTTTTGG
TTTGTACCTAATGCATTTTTTTTGTTAGGAGTATCTGGGTTTGTAGAGGGAGGAATGGGCGCCGGCTGAA
CAATTTATCCCCCACTGACTTCAATTGATTTCTTAAGAGATCCTTCTATGGACCTTGCCATTTTTTCTCT
TCACTTAGGCGGTGCTTCTTCTATTGCAGCTAGGTTAAATTTCGCAAGAACTGTGGCTAATATACGACAT
CAGAAGCGTGGTTTCCATAAGATTCCTATGTTTCCA

'CI_MHX_009'          TTGACTTGTACCCTTAATAATGGTAATACCAGATATACATTTCCCTCGACTAAATAACCTGAGGTTTTGG
TTTGTACCTAATGCATTTTTTTTGTTAGGAGTATCTGGGTTTGTAGAGGGAGGAATGGGCGCCGGCTGAA
CAATTTATCCCCCACTGACTTCAATTGATTTCTTAAGAGATCCTTCTATGGACCTTGCCATTTTTTCTCT
TCACTTAGGCGGTGCTTCTTCTATTGCAGCTAGGTTAAATTTCGCAAGAACTGTGGCTAATATACGACAT
CAGAAGCGTGGTTTCCATAAGATTCCTATGTTTCCA

'CI_MHX_010'          TTGACTTGTACCCTTAATAATGGTAATACCAGATATACATTTCCCTCGACTAAATAACCTGAGGTTTTGG
TTTGTACCTAATGCATTTTTTTTGTTAGGAGTATCTGGGTTTGTAGAGGGAGGAATGGGCGCCGGCTGAA
CAATTTATCCCCCACTGACTTCAATTGATTTCTTAAGAGATCCTTCTATGGACCTTGCCATTTTTTCTCT
TCACTTAGGCGGTGCTTCTTCTATTGCAGCTAGGTTAAATTTCGCAAGAACTGTGGCTAATATACGACAT
CAGAAGCGTGGTTTCCATAAGATTCCTATGTTTCCA

'CI_MHX_011'          TTGACTTGTACCCTTAATAATGGTAATACCAGATATACATTTCCCTCGACTAAATAACCTGAGGTTTTGG
TTTGTACCTAATGCATTTTTTTTGTTAGGAGTATCTGGGTTTGTAGAGGGAGGAATGGGCGCCGGCTGAA
CAATTTATCCCCCACTGACTTCAATTGATTTCTTAAGAGATCCTTCTATGGACCTTGCCATTTTTTCTCT
TCACTTAGGCGGTGCTTCTTCTATTGCAGCTAGGTTAAATTTCGCAAGAACTGTGGCTAATATACGACAT
CAGAAGCGTGGTTTCCATAAGATTCCTATGTTTCCA

'CI_MHX_012'          TTGACTTGTACCCTTAATAATGGTAATACCAGATATACATTTCCCTCGACTAAATAACCTGAGGTTTTGG
TTCGTACCTAATGCATTTTTTTTGTTAGGAGTATCTGGGTTTGTAGAAGGAGGAATGGGTGCCGGCTGAA
CAATTTATCCCCCACTGACTTCAATTGATTTCTTAAGAGATCCTTCTATGGACCTTGCCATTTTTTCTCT
TCACTTAGGCGGTGCTTCTTCTATTGCAGCTAGGTTAAATTTCGCAAGAACTGTGGCTAATATACGACAT
CAGAAGCGTGGTTTCCATAAGATTCCTATGTTTCCA

'CI_MHX_014'          TTGACTTGTACCCTTAATAATGGTAATACCAGATATACATTTCCCTCGACTAAATAACCTGAGGTTTTGG
TTTGTACCTAATGCATTTTTTTTGTTAGGAGTATCTGGGTTTGTAGAGGGAGGAATGGGCGCCGGCTGAA
CAATTTATCCCCCACTGACTTCAATTGATTTCTTAAGAGATCCTTCTATGGACCTTGCCATTTTTTCTCT
TCACTTAGGCGGTGCTTCTTCTATTGCAGCTAGGTTAAATTTCGCAAGAACTGTGGCTAATATACGACAT
CAGAAGCGTGGTTTCCATAAGATTCCTATGTTTCCA

'CI_MHX_015'          TTGACTTGTACCCTTAATAATGGTAATACCAGATATACATTTCCCTCGACTAAATAACCTGAGGTTTTGG
TTTGTACCTAATGCATTTTTTTTGTTAGGAGTATCTGGGTTTGTAGAGGGAGGAATGGGCGCCGGCTGAA
CAATTTATCCCCCACTGACTTCAATTGATTTCTTAAGAGATCCTTCTATGGACCTTGCCATTTTTTCTCT
TCACTTAGGCGGTGCTTCTTCTATTGCAGCTAGGTTAAATTTCGCAAGAACTGTGGCTAATATACGACAT
CAGAAGCGTGGTTTCCATAAGATTCCTATGTTTCCA

'CI_MHX_017'          TTGACTTGTACCCTTAATAATGGTAATACCAGATATACATTTCCCTCGACTAAATAACCTGAGGTTTTGG
TTTGTACCTAATGCATTTTTTTTGTTAGGAGTATCTGGGTTTGTAGAAGGAGGAATGGGTGCCGGCTGAA
CAATTTATCCCCCACTGACTTCAATTGATTTCTTAAGAGATCCTTCTATGGACCTTGCCATTTTTTCTCT
TCACTTAGGCGGTGCTTCTTCTATTGCAGCTAGGTTAAATTTCGCAAGAACTGTGGCTAATATACGACAT
CAGAAGCGTGGTTTCCATAAGATTCCTATGTTTCCA

'CI_MHX_018'          TTGACTTGTACCCTTAATAATGGTAATACCAGATATACATTTCCCTCGACTAAATAACCTGAGGTTTTGG
TTTGTACCTAATGCATTTTTTTTGTTAGGAGTATCTGGGTTTGTAGAGGGAGGAATGGGCGCCGGCTGAA
CAATTTATCCCCCACTGACTTCAATTGATTTCTTAAGAGATCCTTCTATGGACCTTGCCATTTTTTCTCT
TCACTTAGGCGGTGCTTCTTCTATTGCAGCTAGGTTAAATTTCGCAAGAACTGTGGCTAATATACGACAT
CAGAAGCGTGGTTTCCATAAGATTCCTATGTTTCCA

'CI_MHX_019'          TTGACTTGTACCCTTAATAATGGTAATACCAGATATACATTTCCCTCGACTAAATAACCTGAGGTTTTGG
TTTGTACCTAATGCATTTTTTTTGTTAGGAGTATCTGGGTTTGTAGAGGGAGGAATGGGCGCCGGCTGAA
CAATTTATCCCCCACTGACTTCAATTGATTTCTTAAGAGATCCTTCTATGGACCTTGCCATTTTTTCTCT
TCACTTAGGCGGTGCTTCTTCTATTGCAGCTAGGTTAAATTTCGCAAGAACTGTGGCTAATATACGACAT
CAGAAGCGTGGTTTCCATAAGATTCCTATGTTTCCA

'CI_MHX_020'          TTGACTTGTACCCTTAATAATGGTAATACCAGATATACATTTCCCTCGACTAAATAACCTGAGGTTTTGG
TTTGTACCTAATGCATTTTTTTTGTTAGGAGTATCTGGGTTTGTAGAGGGAGGAATGGGCGCCGGCTGAA
CAATTTATCCCCCACTGACTTCAATTGATTTCTTAAGAGATCCTTCTATGGACCTTGCCATTTTTTCTCT
TCACTTAGGCGGTGCTTCTTCTATTGCAGCTAGGTTAAATTTCGCAAGAACTGTGGCTAATATACGACAT
CAGAAGCGTGGTTTCCATAAGATTCCTATGTTTCCA

'CI_MHX_021'          TTGACTTGTACCCTTAATAATGGTAATACCAGATATACATTTCCCTCGACTAAATAACCTGAGGTTTTGG
TTTGTACCTAATGCATTTTTTTTGTTAGGAGTATCTGGGTTTGTAGAGGGAGGAATGGGCGCCGGCTGAA
CAATTTATCCCCCACTGACTTCAATTGATTTCTTAAGAGATCCTTCTATGGACCTTGCCATTTTTTCTCT
TCACTTAGGCGGTGCTTCTTCTATTGCAGCTAGGTTAAATTTCGCAAGAACTGTGGCTAATATACGACAT
CAGAAGCGTGGTTTCCATAAGATTCCTATGTTTCCA

'CI_MHX_022'          TTGACTTGTACCCTTAATAATGGTAATACCAGATATACATTTCCCTCGACTAAATAACCTGAGGTTTTGG
TTTGTACCTAATGCATTTTTTTTGTTAGGAGTATCTGGGTTTGTAGAGGGAGGAATAGGTGCCGGCTGAA
CAATTTATCCCCCACTGACTTCAATTGATTTCTTAAGAGATCCTTCTATGGACCTTGCCATTTTTTCTCT
TCACTTAGGCGGTGCTTCTTCTATTGCAGCTAGGTTAAATTTCGCAAGAACTGTGGCTAATATACGACAT
CAGAAGCGTGGTTTCCATAAGATTCCTATGTTTCCA

'CI_MHX_023'          TTGACTTGTACCCTTAATAATGGTAATACCAGATATACATTTCCCTCGACTAAATAACCTGAGGTTTTGG
TTTGTACCTAATGCATTTTTTTTGTTAGGAGTATCTGGGTTTGTAGAAGGAAGAATGGGCGCCGGCTGAA
CAATTTATCCCCCACTGACTTCAATTGATTTCTTAAGAGATCCTTCTATGGACCTTGCCATTTTTTCTCT
TCACTTAGGCGGTGCTTCTTCTATTGCAGCTAGGTTAAATTTCGCAAGAACTGTGGCTAATATACGACAT
CAGAAGCGTGGTTTCCATAAGATTCCTATGTTTCCA

'CI_MHX_024'          TTGACTTGTACCCTTAATAATGGTAATACCAGATATACATTTCCCTCGACTAAATAACCTGAGGTTTTGG
TTTGTACCTAATGCATTTTTTTTGTTAGGAGTATCTGGGTTTGTAGAGGGAGGAATGGGCGCCGGCTGAA
CAATTTATCCCCCACTGACTTCAATTGATTTCTTAAGAGATCCTTCTATGGACCTTGCCATTTTTTCTCT
TCACTTAGGCGGTGCTTCTTCTATTGCAGCTAGGTTAAATTTCGCAAGAACTGTGGCTAATATACGACAT
CAGAAGCGTGGTTTCCATAAGATTCCTATGTTTCCA

'CI_MHX_025'          TTGACTTGTACCCTTAATAATGGTAATACCAGATATACATTTCCCTCGACTAAATAACCTGAGGTTTTGG
TTTGTACCTAATGCATATTTTTTGTTAGGAGTATCTGGGTTTGTAGAGGGAGGAATGGGCGCAGGCTGAA
CAATTTATCCCCCACTGACTTCAATTGATTTCTTAAGAGACCCTTCTATGGACCTTGCCATTTTTTCTCT
TCACTTAGGCGGTGCTTCTTCTATTGCAGCTAGGTTAAATTTCGCAAGAACTGTGGCTAATATACGACAT
CAGAAGCGTGGTTTCCATAAGATTCCTATGTTTCCA

'CI_MHX_026'          TTGACTTGTACCCTTAATAATGGTAATACCAGATATACATTTCCCTCGACTAAATAACCTGAGGTTTTGG
TTTGTACCTAATGCATTTTTTTTGTTAGGAGTATCTGGGTTTGTAAAGGGAGGAATGGGCGCCGGCTGAA
CAATTTATCCCCCACTGACTTCAATTGATTTCTTAAAAAATCCTTCTATGGACCTTGCCATTTTTTCTCT
TCACTTAGGCGGTGCTTCTTCTATTGCAGCTAGGTTAAATTTCGCAAGAACTGTGGCTAACATACGACAT
CAGAAGCGTGGTTTCCATAAGATTCCTATGTTTCCA

'CI_MHX_028'          TTGACTTGTACCCTTAATAATGGTAATACCAGATATACATTTCCCTCGACTAAATAACCTGAGGTTTTGG
TTTGTACCTAATGCATTTTTTTTGTTAGGAGTATCTGGGTTTGTAGAGGGAGGAATAGGCGCCGGCTGAA
CAATTTATCCCCCACTGACTTCAATTGATTTCTTAAGAGATCCTTCTATGGACCTTGCCATTTTTTCTCT
TCACTTAGGCGGTGCTTCTTCTATTGCAGCTAGGTTAAATTTCGCAAGAACTGTGGCTAATATACGACAT
CAGAAGCGTGGTTTCCATAAGATTCCTATGTTTCCA

'CI_MHX_029'          TTGACTTGTACCCTTAATAATGGTAATACCAGATATACATTTCCCTCGACTAAATAACCTGAGGTTTTGG
TTTGTACCTAATGCATTTTTTTTGTTAGGAGTATCTGGGTTTGTAGAGGGAGGAATGGGCGCCGGCTGAA
CAATTTATCCCCCACTGACTTCAATTGATTTCTTAAGAGATCCTTCTATGGACCTTGCCATTTTTTCTCT
TCACTTAGGCGGTGCTTCTTCTATTGCAGCTAGGTTAAATTTCGCAAGAACTGTGGCTAATATACGACAT
CAGAAGCGTGGTTTCCATAAGATTCCTATGTTTCCA

'CI_MHX_030'          TTGACTTGTACCCTTAATAATGGTAATACCAGATATACATTTCCCTCGACTAAATAACCTGAGGTTTTGG
TTTGTACCTAATGCATTTTTTTTGTTAGGAGTATCTGGGTTTGTAGAAGGAGGAATGGGCGCCGGCTGAA
CAATTTATCCCCCACTGACTTCAATTGATTTCTTAAGAGATCCTTCTATGGACCTTGCCATTATTTCTCT
TCACTTAGGCGGTGCTTCTTCTATTGCAGCTAGGTTAAATTTCGCAAGAACTGTGGCTAATATACGACAT
CAGAAGCGTGGTTTCCATAAGATTCCTATGTTTCCA

'CI_MIT_001'          TTGACTTGTACCCTTAATAATGGTAATACCAGATATACATTTCCCTCGACTAAATAACCTGAGGTTTTGG
TTTGTACCTAATGCATTTTTTTTGTTAGGAGTATCTGGGTTTGTAGAGGGAGGAATGGGCGCCGGCTGAA
CAATTTATCCCCCACTGACTTCAATTGATTTCTTAAGAGATCCTTCTATGGACCTTGCCATTTTTTCTCT
TCACTTAGGCGGTGCTTCTTCTATTGCAGCTAGGTTAAATTTCGCAAGAACTGTGGCTAATATACGACAT
CAAAAGCGTGGTTTCCATAAAATTCCTATGTTTCCA

'CI_MIT_002'          TTGACTTGTACCCTTAATAATGGTAATACCAGATATACACTTCCCTCGACTAAATAACCTGAGGTTTTGG
TTTGTACCCAATGCATTTTTTTTGTTAGGAGTATCTGGGTTTGTAGAAGGAGGAATGGGTGCCGGTTGAA
CAATTTATCCACCACTGACTTCAATTGATTTCTTAAGAGACCCTTCTATGGACCTTGCCATTTTTTCTCT
CCACTTAGGCGGTGCTTCTTCTATTGCAGCTAGGTTAAATTTCGCAAGAACTGTGGCTAATATACGACAT
CAGAAGCGTGGTTTCCATAAAATTCCTATGTTTCCA

'CI_MIT_003'          TTGACTTGTACCCTTAATAATGGTAATACCAGATATACATTTCCCTCGACTAAATAACCTGAGGTTTTGG
TTTGTACCTAATGCATTTTTTTTGTTAGGAGTATCTGGGTTTGTAGAGGGAGGAATGGGCGCCGGCTGAA
CAATTTATCCCCCACTGACTTCAATTGATTTCTTAAGAGATCCTTCTATGGACCTTGCCATTTTTTCTCT
TCACTTAGGCGGTGCTTCTTCTATTGCAGCTAGGTTAAATTTCGCAAGAACTGTGGCTAATATACGACAT
CAAAAGCGTGGTTTCCATAAGATTCCTATGTTTCCA

'CI_MIT_004'          TTGACTTGTACCCTTAATAATGGTAATACCAGATATACATTTCCCTCGACTAAATAACCTGAGGTTTTGG
TTTGTACCTAATGCATTTTTTTTGTTAGGAGTATCTGGGTTTGTAGAGGGAGGAATGGGCGCCGGCTGAA
CAATTTATCCCCCACTGACTTCAATTGATTTCTTAAGAGATCCTTCTATGGACCTTGCCATTTTTTCTCT
TCACTTAGGCGGTGCTTCTTCTATTGCAGCTAGGTTAAATTTCGCAAGAACTGTGGCTAATATACGACAT
CAGAAGCGTGGTTTCCATAAAATTCCTATGTTTCCA

'CI_MIT_005'          TTGACTTGTACCCTTAATAATGGTAATACCAGATATACATTTCCCTCGACTAAATAACCTGAGGTTTTGG
TTTGTACCTAATGCATTTTTTTTGTTAGGAGTATCTGGGTTTGTAGAGGGAGGAATAGGCGCCGGCTGAA
CAATTTATCCCCCACTGACTTCAATTGATTTCTTAAGAGACCCTTCTATGGACCTTGCCATTTTTTCTCT
TCACTTAGGCGGTGCTTCTTCTATTGCAGCTAGGTTAAATTTCGCAAGAACTGTGGCTAATATACGACAT
CAGAAGCGTGGTTTCCATAAAATTCCTATGTTTCCA

'CI_MIT_006'          TTGACTTGTACCCTTAATAATGGTAATACCAGATATACATTTCCCTCGACTAAATAACCTGAGGTTTTGG
TTTGTACCTAATGCATTTTTTTTGTTAGGAGTATCTGGGTTTGTAGAGGGAGGAATGGGCGCCGGCTGAA
CAATTTATCCCCCACTGACTTCAATTGATTTCTTAAGAGATCCTTCTATGGACCTTGCCATTTTTTCTCT
TCACTTAGGCGGTGCTTCTTCTATTGCAGCTAGGTTAAATTTCGCAAGAACTGTGGCTAATATACGACAT
CAGAAGCGTGGTTTCCATAAAATTCCTATGTTTCCA

'CI_MIT_007'          TTGACTTGTACCCTTAATAATGGTAATACCAGATATACATTTCCCTCGACTAAATAACCTGAGGTTTTGG
TTTGTACCTAATGCATTTTTTTTGTTAGGAGTATCTGGGTTTGTAGAGGGAGGAATAGGCGCCGGCTGAA
CAATTTATCCCCCACTGACTTCAATTGATTTCTTAAGAGACCCTTCTATGGACCTTGCCATTTTTTCTCT
TCACTTAGGCGGTGCTTCTTCTATTGCAGCTAGGTTAAATTTCGCAAGAACTGTGGCTAATATACGACAT
CAAAAGCGTGGTTTCCATAAAATTCCTATGTTTCCA

'CI_MIT_008'          TTGACTTGTACCCTTAATAATGGTAATACCAGATATACATTTCCCTCGACTAAATAACCTGAGGTTTTGG
TTTGTACCTAATGCATTTTTTTTGTTAGGAGTATCTGGGTTTGTAGAGGGAGGAATGGGCGCCGGCTGAA
CAATTTATCCCCCACTGACTTCAATTGATTTCTTAAGAGATCCTTCTATGGACCTTGCCATTTTTTCTCT
TCACTTAGGCGGTGCTTCTTCTATTGCAGCTAGGTTAAATTTCGCAAGAACTGTGGCTAATATACGACAT
CAGAAGCGTGGTTTCCATAAAATTCCTATGTTTCCA

'CI_MKE_002'          TTGACTTGTACCCTTAATAATGGTAATACCAGATATACATTTCCCTCGACTAAATAACCTGAGGTTTTGG
TTTGTACCTAATGCATTTTTTTTGTTAGGAGTATCTGGGTTTGTAGAGGGAGGAATGGGCGCCGGCTGAA
CAATTTATCCCCCACTGACTTCAATTGATTTCTTAAGAGATCCTTCTATGGACCTTGCCATTTTTTCTCT
TCACTTAGGCGGTGCTTCTTCTATTGCAGCTAGGTTAAATTTCGCAAGAACTGTGGCTAATATACGACAT
CAGAAGCGTGGTTTCCATAAGATTCCTATGTTTCCA

'CI_MKE_004'          TTGACTTGTACCCTTAATAATGGTAATACCAGATATACATTTCCCTCGACTAAATAACCTGAGGTTTTGG
TTTGTACCTAATGCATTTTTTTTGTTAGGAGTATCTGGGTTTGTAGAGGGAGGAATGGGCGCCGGCTGAA
CAATTTATCCCCCACTGACTTCAATTGATTTCTTAAGAGATCCTTCTATGGACCTTGCCATTTTTTCTCT
TCACTTAGGCGGTGCTTCTTCTATTGCAGCTAGGTTAAATTTCGCAAGAACTGTGGCTAATATACGACAT
CAGAAGCGTGGTTTCCATAAGATTCCTATGTTTCCA

'CI_MKE_005'          TTGACTTGTACCCTTAATAATGGTAATACCAGATATACATTTCCCTCGACTAAATAACCTGAGGTTTTGG
TTTGTACCTAATGCATTTTTTTTGTTAGGAGTATCTGGGTTTGTAGAGGGAGGAATGGGCGCCGGCTGAA
CAATTTATCCCCCACTGACTTCAATTGATTTCTTAAGAGATCCTTCTATGGACCTTGCCATTTTTTCTCT
TCACTTAGGCGGTGCTTCTTCTATTGCAGCTAGGTTAAATTTCGCAAGAACTGTGGCTAATATACGACAT
CAGAAGCGTGGTTTCCATAAGATTCCTATGTTTCCA

'CI_MKE_006'          TTGACTTGTACCCTTAATAATGGTAATACCAGATATACATTTCCCTCGACTAAATAACCTGAGGTTTTGG
TTTGTGCCTAATGCATTTTTTTTGTTAGGAGTATCTGGGTTTGTAGAAGGAGGAATGGGCGCCGGCTGAA
CAATTTATCCCCCACTGACTTCAATTGATTTCTTAAGAGATCCTTCTATGGATCTTGCCATTTTTTCTCT
TCACTTAGGCGGTGTTTCTTCTATTGCAGCTAGGTTAAATTTTGCAAGAACTGTGGCTAATATACGACAT
CAGAAGCGTGGTTTCCATAAGATTCCTATGTTTCCA

'CI_MKE_007'          TTGACTTGTACCCTTAATAATGGTAATACCAGATATACATTTCCCTCGACTAAATAACCTGAGGTTTTGG
TTTGTACCTAATGCATTTTTTTTGTTAGGAGTATCTGGGTTTGTAGAAGGAGGAATGGGCGCCGGCTGAA
CAATTTATCCCCCACTGACTTCAATTGATTTCTTAAGAGATCCTTCTATGGACCTTGCCATTTTTTCTCT
TCACTTAGGCGGTGCTTCTTCTATTGCAGCTAGGTTAAATTTCGCAAGAACTGTGGCTAATATACGACAT
CAGAAGCGTGGTTTCCATAAGATTCCTATGTTTCCA

'CI_MKE_008'          TTGACTTGTACCCTTAATAATGGTAATACCAGATATACATTTCCCTCGACTAAATAACCTGAGGTTTTGG
TTTGTGCCTAATGCATTTTTTTTGTTAGGAGTATCTGGGTTTGTAGAAGGAGGAATGGGCGCCGGCTGAA
CAATTTATCCCCCACTGACTTCAATTGATTTCTTAAGAGATCCTTCTATGGATCTTGCCATTTTTTCTCT
TCACTTAGGCGGTGCTTCTTCTATTGCAGCTAGGTTAAATTTTGCAAGAACTGTGGCTAATATACGACAT
CAGAAGCGTGGTTTCCATAAGATTCCTATGTTTCCA

'CI_MKE_009'          TTGACTTGTACCCTTAATAATGGTAATACCAGATATACATTTCCCTCGACTAAATAACCTGAGGTTTTGG
TTTGTACCTAATGCATTTTTTTTGTTAGGGGTATCTGGGTTTGTAGAGGGAGGAATGGGCGCCGGCTGAA
CAATTTATCCCCCACTGACTTCAATTGATTTCTTAAGAGATCCTTCTATGGACCTTGCCATTTTTTCTCT
TCATTTAGGCGGTGCTTCTTCTATTGCAGCTAGGTTAAATTTCGCAAGAACTGTGGCTAATATACGACAT
CAGAAGCGTGGTTTCCATAAGATTCCTATGTTTCCA

'CI_MKE_010'          TTGACTTGTACCCTTAATAATGGTAATACCAGATATACATTTCCCTCGACTAAATAACCTGAGGTTTTGG
TTTGTACCTAATGCATTTTTTTTGTTAGGAGTATCTGGGTTTGTAGAGGGAGGAATGGGCGCCGGCTGAA
CAATTTATCCCCCACTGACTTCAATTGATTTCTTAAGAGATCCTTCTATGGACCTTGCCATTTTTTCTCT
TCACTTAGGCGGTGCTTCTTCTATTGCAGCTAGGTTAAATTTCGCAAGAACTGTGGCTAATATACGACAT
CAGAAGCGTGGTTTCCATAAGATTCCTATGTTTCCA

'CI_MKE_011'          TTGACTTGTACCCTTAATAATGGTAATACCAGATATACATTTCCCTCGACTAAATAACCTGAGGTTTTGG
TTTGTACCTAATGCATTTTTTTTGTTAGGAGTATCTGGGTTTGTAGAGGGAGGAATGGGCGCCGGCTGAA
CAATTTATCCCCCACTGACTTCAATTGATTTCTTAAGAGATCCTTCTATGGACCTTGCCATTTTTTCTCT
TCACTTAGGCGGTGCTTCTTCTATTGCAGCTAGGTTAAATTTCGCAAGAACTGTGGCTAATATACGACAT
CAGAAGCGTGGTTTCCATAAGATTCCTATGTTTCCA

'CI_MKE_012'          TTGACTTGTACCCTTAATAATGGTAATACCAGATATACATTTCCCTCGACTAAATAACCTGAGGTTTTGG
TTTGTACCTAATGCATTTTTTTTGTTAGGAGTATCTGGGTTTGTAGAAGGAGGAATGGGCGCCGGCTGAA
CAATTTATCCCCCACTGACTTCAATTGATTTCTTAAGAGATCCTTCTATGGACCTTGCCATTTTTTCTCT
TCACTTAGGCGGTGCTTCTTCTATTGCAGCTAGGTTAAATTTCGCAAGAACTGTGGCTAATATACGACAT
CAGAAGCGTGGTTTCCATAAGATTCCTATGTTTCCA

'CI_MNG_001'          TTGACTTGTACCCTTAATAATGGTAATACCAGATATACATTTCCCTCGACTAAATAACCTGAGGTTTTGG
TTTGTACCTAATGCATTTTTTTTGTTAGGAGTATCTGGGTTTGTAGAGGGAGGAATGGGCGCCGGCTGAA
CAATTTATCCCCCACTGACTTCAATTGATTTCTTAAGAGATCCTTCTATGGACCTTGCCATTTTTTCTCT
TCACTTAGGCGGTGCTTCTTCTATTGCAGCTAGGTTAAATTTCGCAAGAACTGTGGCTAATATACGACAT
CAGAAGCGTGGTTTCCATAAGATTCCTATGTTTCCA

'CI_MNG_002'          TTGACTTGTACCCTTAATAATGGTAATACCAGATATACATTTCCCTCGACTAAATAACCTGAGGTTTTGG
TTTGTGCCTAATGCATTTTTTTTGTTAGGAGTATCTGGGTTTGTAGAAGGAGGAATGGGCGCCGGCTGAA
CAATTTATCCCCCACTGACTTCAATTGATTTCTTAAGAGATCCTTCTATGGATCTTGCCATTTTTTCTCT
TCACTTAGGCGGTGCTTCTTCTATTGCAGCTAGGTTAAATTTTGCAAGAACTGTGGCTAATATACGACAT
CAGAAGCGTGGTTTCCATAAGATTCCTATGTTTCCA

'CI_MNG_003'          TTGACTTGTACCCTTAATAATGGTAATACCAGATATACATTTCCCTCGACTAAATAACCTGAGGTTTTGG
TTTGTACCTAATGCATTTTTTTTGTTAGGAGTATCTGGGATTGTAGAAGGAGGAATGGGCGCCGGCTGAA
CAATTTATCCCCCACTGACTTCAATTGATTTCTTAAGAGATCCTTCTATGGACCTTGCCATTTTTTCTCT
CCACTTAGGCGGTGCTTCTTCTATTGCAGCTAGGTTAAATTTCGCAAGAACTGTGGCTAATATACGACAT
CAGAAGCGTGGTTTCCATAAGATTCCTATGTTTCCA

'CI_MNG_004'          TTGACTTGTACCCTTAATAATGGTAATACCAGATATACATTTCCCTCGACTAAATAACCTGAGGTTTTGG
TTTGTGCCTAATGCATTTTTTTTGTTAGGAGTATCTGGGTTTGTAGAAGGAGGAATGGGCGCCGGCTGAA
CAATTTATCCCCCACTGACTTCAATTGATTTCTTAAGAGATCCTTCTGTGGATCTTGCCATTTTTTCTCT
TCACTTAGGCGGTGCTTCTTCTATTGCAGCTAGGTTAAATTTTGCAAGAACTGTGGCTAATATACGACAT
CAGAAGCGTGGTTTCCATAAGATTCCTATGTTTCCA

'CI_MNG_005'          TTGACTTGTACCCTTAATAATGGTAATACCAGATATACATTTCCCTCGACTAAATAACCTGAGGTTTTGG
TTTGTACCTAATGCATTTTTTTTGTTAGGAGTATCTGGGTTTGTAGAAGGAGGGATAGGTGCCGGCTGAA
CAATTTATCCCCCACTGACTTCAATTGATTTCTTAAGAGACCCTTCTATGGACCTTGCCATTTTTTCTCT
TCACTTAGGCGGTGCTTCTTCTATTGCAGCTAGGTTAAACTTCGCAAGAACTGTGGCTAATATACGACAT
CAGAAGCGTGGTTTCCATAAGATTCCTATGTTTCCA

'CI_MNG_006'          TTGACTTGTACCCTTAATAATGGTAATACCAGATATACATTTCCCTCGACTAAATAACCTGAGGTTTTGG
TTTGTACCTAATGCATTTTTTTTGTTAGGAGTATCTGGGTTTGTAGAGGGAGGAATGGGCGCCGGCTGAA
CAATTTATCCCCCACTGACTTCAATTGATTTCTTAAGAGATCCTTCTATGGACCTTGCCATTTTTTCTCT
TCACTTAGGCGGTGCTTCTTCTATTGCAGCTAGGTTAAATTTCGCAAGAACTGTGGCTAATATACGACAT
CAGAAGCGTGGTTTCCATAAGATTCCTATGTTTCCA

'CI_PLM_001'          TTGACTTGTACCCTTAATAATGGTAATACCAGATATACATTTCCCTCGACTAAATAACCTGAGGTTTTGG
TTTGTACCTAATGCATTTTTTTTGTTAGGAGTATCTGGGTTTGTAGAGGGAGGAATGGGCGCCGGCTGAA
CAATTTATCCCCCACTGACTTCAATTGATTTCTTAAGAGATCCTTCTATGGACCTTGCCATTTTTTCTCT
TCACTTAGGCGGTGCTTCTTCTATTGCAGCTAGGTTAAATTTCGCAAGAACTGTGGCTAATATACGACAT
CAGAAGCGTGGTTTCCATAAGATTCCTATGTTTCCA

'CI_PLM_002'          TTGACTTGTACCCCTAATAATGGTAATACCAGATATACATTTCCCTCGACTAAATAACCTGAGGTTTTGG
TTTGTACCTAATGCATTTTTTTTGTTAGGAGTATCTGGGTTTGTAGAGGGAGGAATGGGCGCCGGCTGAA
CAATTTATCCCCCACTGACTTCAATTGATTTCTTAAGAGACCCTTCTATGGACCTTGCCATTTTTTCTCT
TCACTTAGGCGGTGCTTCTTCTATTGCAGCTAGGTTAAATTTCGCAAGAACTGTGGCTAATATACGACAT
CAAAAGCGTGGTTTCCATAAAATTCCTATGTTTCCA

'CI_PLM_004'          TTGACTTGTACCCTTAATAATGGTAATACCAGATATACATTTCCCTCGACTAAATAACCTGAGGTTTTGG
TTTGTACCTAATGCATTTTTTTTGTTAGGAGTATCTGGGTTTGTAGAGGGAGGAATGGGCGCCGGCTGAA
CAATTTATCCCCCACTGACTTCAATTGATTTCTTAAGAGATCCTTCTATGGACCTTGCCATTTTTTCTCT
TCACTTAGGCGGTGCTTCTTCTATTGCAGCTAGGTTAAATTTCGCAAGAACTGTGGCTAATATACAACAT
CAAAAGCGTGGTTTCCATAAAATTCCTATGTTTCCA

'CI_PLM_005'          TTGACTTGTACCCTTAATAATGGTAATACCAGATATACATTTCCCTCGACTAAATAACCTGAGGTTTTGG
TTTGTACCTAATGCATTTTTTTTGTTAGGAGTATCTGGGTTTGTAGAGGGAGGAATGGGCGCAGGCTGAA
CAATTTATCCCCCACTGACTTCAATTGATTTCTTAAGAGATCCTTCTATGGACCTTGCCATTTTTTCTCT
TCACTTAGGCGGTGCTTCTTCTATTGCAGCTAGGTTAAATTTCGCAAGAACTGTGGCTAATATACGACAT
CAAAAGCGTGGTTTCCATAAAATTCCTATGTTTCCA

'CI_PLM_006'          TTGACTTGTACCCCTAATAATGGTAATACCAGATATACATTTCCCTCGACTAAATAACCTGAGGTTTTGG
TTTGTACCTAATGCATTTTTTTTGTTAGGAGTATCTGGGTTTGTAGAGGGAGGAATGGGCGCCGGCTGAA
CAATTTATCCCCCACTGACTTCAATTGATTTCTTAAGAGACCCTTCTATGGACCTTGCCATTTTTTCTCT
TCACTTAGGCGGTGCTTCTTCTATTGCAGCTAGGTTAAATTTCGCAAGAACTGTGGCTAATATACGACAT
CAAAAGCGTGGTTTCCATAAAATTCCTATGTTTCCA

'CI_PLM_007'          TTGACTTGTACCCTTAATAATGGTAATACCAGATATACATTTCCCTCGACTAAATAACCTGAGGTTTTGG
TTTGTACCTAATGCATTTTTTTTGTTAGGAGTATCTGGGTTTGTAGAGGGAGGAATGGGCGCCGGCTGAA
CAATTTATCCCCCACTGACTTCAATTGATTTCTTAAGAGATCCTTCTATGGACCTTGCCATTTTTTCTCT
TCACTTAGGCGGTGCTTCTTCTATTGCAGCTAGGTTAAATTTCGCAAGAACTGTGGCTAATATACAACAT
CAAAAGCGTGGTTTCCATAAGATTCCTATGTTTCCA

'CI_PLM_008'          TTGACTTGTACCCTTAATAATGGTAATACCAGATATACATTTCCCTCGACTAAATAACCTGAGGTTTTGG
TTTGTACCTAATGCATTTTTTTTGTTAGGAGTATCTGGGTTTGTAGAGGGAGGAATGGGCGCCGGCTGAA
CAATTTATCCCCCACTGACTTCAATTGATTTCTTAAGAGATCCTTCTATGGACCTTGCCATTTTTTCTCT
TCACTTAGGCGGTGCTTCTTCTATTGCAGCTAGGTTAAATTTCGCAAGAACTGTGGCTAATATACGGCAT
CAGAAGCGTGGTTTCCATAAAATTCCTATGTTTCCA

'CI_PLM_010'          TTGACTTGTACCCTTAATAATGGTAATACCAGATATACATTTCCCTCGACTAAATAACCTGAGGTTTTGG
TTTGTACCTAATGCATTTTTTTTGTTAGGAGTATCTGGGTTTGTAGAGGGAGGAATGGGCGCCGGCTGAA
CAATTTATCCCCCACTGACTTCAATTGATTTCTTAAGAGATCCTTCTATGGACCTTGCCATTTTTTCTCT
TCACTTAGGCGGTGCTTCTTCTATTGCAGCTAGGTTAAATTTCGCAAGAACTGTGGCTAAAATACAACAT
CAAAAGCGTGGTTTCCATAAAATTCCTATGTTTCCA

'CI_PLM_011'          TTGACTTGTACCCCTAATAATGGTAATACCAGATATACATTTCCCTCGACTAAATAACCTGAGGTTTTGG
TTTGTACCTAATGCATTTTTTTTGTTAGGAGTATCTGGGTTTGTAGAGGGAGGAATGGGCGCCGGCTGAA
CAATTTATCCCCCACTGACTTCAATTGATTTCTTAAGAGACCCTTCTATGGACCTTGCCATTTTTTCTCT
TCACTTAGGCGGTGCTTCTTCTATTGCAGCTAGGTTAAATTTCGCAAGAACTGTGGCTAATATACGACAT
CAAAAGCGTGGTTTCCATAAAATTCCTATGTTTCCA

'CI_PLM_012'          TTGACTTGTACCCTTAATAATGGTAATACCAGATATACATTTCCCTCGACTAAATAACCTGAGGTTTTGG
TTTGTACCTAATGCATTTTTTTTGTTAGGAGTATCTGGGTTTGTAGAGGGAGGAATGGGCGCCGGCTGAA
CAATTTATCCCCCACTGACTTCAATTGATTTCTTAAGAGATCCTTCTATGGACCTTGCCATTTTTTCTCT
TCACTTAGGCGGTGCTTCTTCTATTGCAGCTAGGTTAAATTTCGCAAGAACTGTGGCTAATATACGGCAT
CAGAAGCGTGGTTTCCATAAGATTCCTATGTTTCCA

'CI_PLM_013'          TTGACTTGTACCCCTAATAATGGTAATACCAGATATACATTTCCCTCGACTAAATAACCTGAGGTTTTGG
TTTGTACCTAATGCATTTTTTTTGTTAGGAGTATCTGGGTTTGTAGAGGGAGGAATGGGCGCCGGCTGAA
CAATTTATCCCCCACTGACTTCAATTGATTTCTTAAGAGATCCTTCTATGGACCTTGCCATTTTTTCTCT
TCACTTAGGCGGTGCTTCTTCTATTGCAGCTAGGTTAAATTTCGCAAGAACTGTGGCTAATATACGACAT
CAGAAGCGTGGTTTCCATAAGATTCCTATGTTTCCA

'CI_PLM_014'          TTGACTTGTACCCTTAATAATGGTAATACCAGATATACATTTCCCTCGACTAAATAACCTGAGGTTTTGG
TTTGTACCTAATGCATTTTTTTTGTTAGGAGTATCTGGGTTTGTAGAGGGAGGAATGGGCGCCGGCTGAA
CAATTTATCCCCCACTGACTTCAATTGATTTCTTAAGAGATCCTTCTATGGACCTTGCCATTTTTTCTCT
TCACTTAGGCGGTGCTTCTTCTATTGCAGCTAGGTTAAATTTCGCAAGAACTGTGGCTAATATACGGCAT
CAGAAGCGTGGTTTCCATAAAATTCCTATGTTTCCA

'CI_PLM_015'          TTGACTTGTACCCTTAATAATGGTAATACCAGATATACATTTCCCTCGACTAAATAACCTGAGGTTTTGG
TTTGTACCTAATGCATTTTTTTTGTTAGGAGTATCTGGGTTTGTAGAGGGAGGAATAGGCGCCGGCTGAA
CAATTTATCCCCCACTGACTTCAATTGATTTCTTAAGAGACCCTTCTATGGACCTTGCCATTTTTTCTCT
TCACTTAGGCGGTGCTTCTTCTATTGCAGCTAGGTTAAATTTCGCAAGAACTGTGGCTAATATACAACAT
CAAAAGCGTGGTTTCCATAAAATTCCTATGTTTCCA

'CI_PLM_016'          TTGACTTGTACCCTTAATAATGGTAATACCAGATATACATTTCCCTCGACTAAATAACCTGAGGTTTTGG
TTTGTACCTAATGCATTTTTTTTGTTAGGAGTATCTGGGTTTGTAGAGGGAGGAATGGGCGCCGGCTGAA
CAATTTATCCCCCACTGACTTCAATTGATTTCTTAAGAGATCCTTCTATGGACCTTGCCATTTTTTCTCT
TCACTTAGGCGGTGCTTCTTCTATTGCAGCTAGGTTAAATTTCGCAAGAACTGTGGCTAATATACGACAT
CAGAAGCGTGGTTTCCATAAAATTCCTATGTTTCCA

'CI_PLM_017'          TTGACTTGTACCCTTAATAATGGTAATACCAGATATACATTTCCCTCGACTAAATAACCTGAGGTTTTGG
TTTGTACCTAATGCATTTTTTTTGTTAGGAGTATCTGGGTTTGTAGAGGGAGGAATGGGCGCCGGCTGAA
CAATTTATCCCCCACTGACTTCAATTGATTTCTTAAGAGATCCTTCTATGGACCTTGCCATTTTTTCTCT
TCACTTAGGCGGTGCTTCTTCTATTGCAGCTAGGTTAAATTTCGCAAGAACTGTGGCTAATATACGACAT
CAGAAGCGTGGTTTCCATAAAATTCCTATGTTTCCA

'CI_PLM_018'          TTGACTTGTACCCTTAATAATGGTAATACCAGATATACATTTCCCTCGACTAAATAACCTGAGGTTTTGG
TTTGTACCTAATGCATTTTTTTTGTTAGGAGTATCTGGGTTTGTAGAGGGAGGAATGGGCGCCGGCTGAA
CAATTTATCCCCCACTGACTTCAATTGATTTCTTAAGAGATCCTTCTATGGACCTTGCCATTTTTTCTCT
TCACTTAGGCGGTGCTTCTTCTATTGCAGCTAGGTTAAATTTCGCAAGAACTGTGGCTAATATACAACAT
CAAAAGCGTGGTTTCCATAAAATTCCTATGTTTCCA

'CI_PLM_019'          TTGACTTGTACCCTTAATAATGGTAATACCAGATATACATTTCCCTCGACTAAATAACCTGAGGTTTTGG
TTTGTACCTAATGCATTTTTTTTGTTAGGAGTATCTGGGTTTGTAGAGGGAGGAATGGGCGCCGGCTGAA
CAATTTATCCCCCACTGACTTCAATTGATTTCTTAAGAGATCCTTCTATGGACCTTGCCATTTTTTCTCT
TCACTTAGGCGGTGCTTCTTCTATTGCAGCTAGGTTAAATTTCGCAAGAACTGTGGCTAATATACGACAT
CAAAAGCGTGGTTTCCATAAAATTCCTATGTTTCCA

'CI_PLM_020'          TTGACTTGTACCCTTAATAATGGTAATACCAGATATACATTTCCCTCGACTAAATAACCTGAGGTTTTGG
TTTGTACCTAATGCATTTTTTTTGTTAGGAGTATCTGGGTTTGTAGAGGGAGGAATGGGCGCCGGCTGAA
CAATTTATCCCCCACTGACTTCAATTGATTTCTTAAGAGATCCTTCTATGGACCTTGCCATTTTTTCTCT
TCACTTAGGCGGTGCTTCTTCTATTGCAGCTAGGTTAAATTTCGCAAGAACTGTGGCTAATATACGACAT
CAGAAGCGTGGTTTCCATAAAATTCCTATGTTTCCA

'CI_PLM_021'          TTGACTTGTACCCTTAATAATGGTAATACCAGATATACATTTCCCTCGACTAAATAACCTGAGGTTTTGG
TTTGTACCTAATGCATTTTTTTTGTTAGGAGTATCTGGGTTTGTAGAGGGAGGAATGGGCGCCGGCTGAA
CAATTTATCCCCCACTGACTTCAATTGATTTCTTAAGAGATCCTTCTATGGACCTTGCCATTTTTTCTCT
TCACTTAGGCGGTGCTTCTTCTATTGCAGCTAGGTTAAATTTCGCAAGAACTGTGGCTAATATACGACAT
CAAAAGCGTGGTTTCCATAAAATTCCTATGTTTCCA

'CI_PLM_022'          TTGACTTGTACCCTTAATAATGGTAATACCAGATATACATTTCCCTCGACTAAATAACCTGAGGTTTTGG
TTTGTACCTAATGCATTTTTTTTGTTAGGAGTATCTGGGTTTGTAGAGGGAGGAATGGGCGCCGGCTGAA
CAATTTATCCCCCACTGACTTCAATTGATTTCTTAAGAGATCCTTCTATGGACCTTGCCATTTTTTCTCT
TCACTTAGGCGGTGCTTCTTCTATTGCAGCTAGGTTAAATTTCGCAAGAACTGTGGCTAATATACGACAT
CAAAAGCGTGGTTTCCATAAAATTCCTATGTTTCCA

'CI_PLM_023'          TTGACTTGTACCCTTAATAATGGTAATACCAGATATACATTTCCCTCGACTAAATAACCTGAGGTTTTGG
TTTGTACCTAATGCATTTTTTTTGTTAGGAGTATCTGGGTTTGTAGAGGGAGGAATGGGCGCCGGCTGAA
CAATTTATCCCCCACTGACTTCAATTGATTTCTTAAAAGATCCTTCTATGGACCTTGCCATTTTTTCTCT
TCACTTAGGCGGTGCTTCTTCTATTGCAGCTAGGTTAAATTTCGCAAGAACTGTGGCTAATATACAACAT
CAAAAGCGTGGTTTCCATAAAATTCCTATGTTTCCA

'CI_PLM_024'          TTGACTTGTACCCTTAATAATGGTAATACCAGATATACATTTCCCTCGACTAAATAACCTGAGGTTTTGG
TTTGTACCTAATGCATTTTTTTTGTTAGGAGTATCTGGGTTTGTAGAGGGAGGAATGGGCGCCGGCTGAA
CAATTTATCCCCCACTGACTTCAATTGATTTCTTAAGAGATCCTTCTATGGACCTTGCCATTTTTTCTCT
TCACTTAGGCGGTGCTTCTTCTATTGCAGCTAGGTTAAATTTCGCAAGAACTGTGGCTAATATACAACAT
CAAAAGCGTGGTTTCCATAAAATTCCTATGTTTCCA

'CI_PLM_025'          TTGACTTGTACCCTTAATAATGGTAATACCAGATATACATTTCCCTCGACTAAATAACCTGAGGTTTTGG
TTTGTACCTAATGCATTTTTTTTGTTAGGAGTATCTGGGTTTGTAGAGGGAGGAATGGGCGCCGGCTGAA
CAATTTATCCCCCACTGACTTCAATTGATTTCTTAAAAGATCCTTCTATGGACCTTGCCATTTTTTCTCT
TCACTTAGGCGGTGCTTCTTCTATTGCAGCTAGGTTAAATTTCGCAAGAACTGTGGCTAAAATACGACAT
CAAAAGCGTGGTTTCCATAAAATTCCTATGTTTCCA

'CI_PLM_026'          TTGACTTGTACCCTTAATAATGGTAATACCAGATATACATTTCCCTCGACTAAATAACCTGAGGTTTTGG
TTTGTACCTAATGCATTTTTTTTGTTAGGAGTATCTGGGTTTGTAGAGGGAGGAATGGGCGCCGGCTGAA
CAATTTATCCCCCACTGACTTCAATTGATTTCTTAAGAGATCCTTCTATGGACCTTGCCATTTTTTCTCT
TCACTTAGGCGGTGCTTCTTCTATTGCAGCTAGGTTAAATTTCGCAAGAACTGTGGCTAATATACGACAT
CAGAAGCGTGGTTTCCATAAAATTCCTATGTTTCCA

'CI_PLM_027'          TTGACTTGTACCCTTAATAATGGTAATACCAGATATACATTTCCCTCGACTAAATAACCTGAGGTTTTGG
TTTGTACCTAATGCATTTTTTTTGTTAGGAGTATCTGGGTTTGTAGAGGGAGGCATGGGCGCCGGCTGAA
CAATTTATCCCCCACTGACTTCAATTGATTTCTTAAGAGATCCTTCTATGGACCTTGCCATTTTTTCTCT
TCACTTAGGCGGTGCTTCTTCTATTGCAGCTAGGTTAAATTTCGCAAGAACTGTGGCTAATATACGACAT
CAGAAGCGTGGTTTCCATAAGATTCCTATGTTTCCA

'CI_PLM_028'          TTGACTTGTACCCTTAATAATGGTAATACCAGATATACATTTCCCTCGACTAAATAACCTGAGGTTTTGG
TTTGTACCTAATGCATTTTTTTTGTTAGGAGTATCTGGGTTTGTAGAAGGAGGAATGGGTGCCGGCTGAA
CAATTTATCCCCCACTGACTTCAATTGATTTCTTAAGAGATCCTTCTATGGACCTTGCCATTTTTTCTCT
TCACTTAGGCGGTGCTTCTTCTATTGCAGCTAGGTTAAATTTCGCAAGAACTGTGGCTAATATACGACAT
CAGAAGCGTGGTTTCCATAAGATTCCTATGTTTCCA

'CI_PLM_029'          TTGACTTGTACCCTTAATAATGGTAATACCAGATATACATTTCCCTCGACTAAATAACCTGAGGTTTTGG
TTTGTACCTAATGCATTTTTTTTGTTAGGAGTATCTGGGTTTGTAGAGGGAGGAATGGGCGCCGGCTGAA
CAATTTATCCCCCACTGACTTCAATTGATTTCTTAAGAGATCCTTCTATGGACCTTGCCATTTTTTCTCT
TCACTTAGGCGGTGCTTCTTCTATTGCAGCTAGGTTAAATTTCGCAAGAACTGTGGCTAATATACGACAT
CAAAAGCGTGGTTTCCATAAAATTCCTATGTTTCCA

'CI_PLM_030'          TTGACTTGTACCCTTAATAATGGTAATACCAGATATACATTTCCCTCGACTAAATAACCTGAGGTTTTGG
TTTGTACCTAATGCATTTTTTTTGTTAGGAGTATCTGGGTTTGTAGAGGGAGGAATGGGCGCCGGCTGAA
CAATTTATCCCCCACTGACTTCAATTGATTTCTTAAGAGATCCTTCTATGGACCTTGCCATTTTTTCTCT
TCACTTAGGCGGTGCTTCTTCTATTGCAGCTAGGTTAAATTTCGCAAGAACTGTGGCTAATATACGACAT
CAAAAGCGTGGTTTCCATAAAATTCCTATGTTTCCA

'CI_RAR_001'          TTGACTTGTACCCTTAATAATGGTAATACCAGATATACATTTCCCTCGACTAAATAACCTGAGGTTTTGG
TTTGTACCTAATGCATTTTTTTTGTTAGGAGTATCTGGGTTTGTAGAGGGAGGAATGGGCGCCGGCTGAA
CAATTTATCCCCCACTGACTTCAATTGATTTCTTAAGAGATCCTTCTATGGACCTTGCCATTTTTTCTCT
TCACTTAGGCGGTGCTTCTTCTATTGCAGCTAGGTTAAATTTCGCAAGAACTGTGGCTAATATACGACAT
CAAAAGCGTGGTTTCCATAAAATTCCTATGTTTCCA

'CI_RAR_002'          TTGACTTGTACCCTTAATAATGGTAATACCAGATATACATTTCCCTCGACTAAATAACCTGAGGTTTTGG
TTTGTACCTAATGCATTTTTTTTGTTAGGAGTATCTGGGTTTGTAGAGGGAGGAATGGGCGCCGGCTGAA
CAATTTATCCCCCACTGACTTCAATTGATTTCTTAAGAGATCCTTCTATGGACCTTGCCATTTTTTCTCT
TCACCTAGGCGGTGCTTCTTCTATTGCAGCTAGGTTAAATTTCGCAAGAACTGTGGCTAATATACGACAT
CAAAAGCGTGGTTTCCATAAAATTCCTATGTTTCCA

'CI_RAR_003'          TTGACTTGTACCCTTAATAATGGTAATACCAGATATACATTTCCCTCGACTAAATAACCTGAGGTTTTGG
TTTGTACCTAATGCATTTTTTTTGTTAGGAGTATCTGGGTTTGTAGAGGGAGGAATGGGCGCCGGCTGAA
CAATTTATCCCCCACTGACTTCAATTGATTTCTTAAGAGATCCTTCTATGGACCTTGCCATTTTTTCTCT
TCACTTGGGCGGTGCTTCTTCTATTGCAGCTAGGTTAAATTTCGCAAGAACTGTGGCTAATATACGACAT
CAAAAGCGTGGTTTCCATAAAATTCCTATGTTTCCA

'CI_RAR_004'          TTGACTTGTACCCTTAATAATGGTAATACCAGATATACATTTCCCTCGACTAAATAACCTGAGGTTTTGG
TTTGTACCTAATGCATTTTTTTTGTTAGGAGTATCTGGGTTTGTAGAGGGAGGAATGGGCGCCGGCTGAA
CAATTTATCCCCCACTGACTTCAATTGATTTCTTAAGAGATCCTTCTATGGACCTTGCCATTTTTTCTCT
TCACTTAGGCGGTGCTTCTTCTATTGCAGCTAGGTTAAATTTCGCAAGAACTGTGGCTAATATACGACAT
CAGAAGCGTGGTTTCCATAAGATTCCTATGTTTCCA

'CI_RAR_005'          TTGACTTGTACCCTTAATAATGGTAATACCAGATATACATTTCCCTCGACTAAATAACCTGAGGTTTTGG
TTTGTACCTAATGCATTTTTTTTGTTAGGAGTATCTGGGTTTGTAGAAGGAGGAATGGGCGCCGGCTGAA
CAATTTATCCCCCACTGACTTCAATTGATTTCTTAAGAGATCCTTCTATGGACCTTGCCATTTTTTCTCT
TCACTTAGGCGGTGCTTCTTCTATTGCAGCTAGGTTAAATTTCGCAAGAACTGTGGCTAATATACGACAT
CAAAAGCGTGGTTTCCATAAAATTCCTATGTTTCCA

'CI_RAR_006'          TTGACTTGTACCCTTAATAATGGTAATACCAGATATACATTTCCCTCGACTAAATAACCTGAGGTTTTGG
TTTGTACCTAATGCATTTTTTTTGTTAGGAGTATCTGGGTTTGTAGAGGGAGGAATGGGCGCCGGCTGAA
CAATTTATCCCCCACTGACTTCAATTGATTTCTTAAGAGATCCTTCTATGGACCTTGCCATTTTTTCTCT
TCACTTAGGCGGTGCTTCTTCTATTGCAGCTAGGTTAAATTTCGCAAGAACTGTGGCTAATATACGACAT
CAAAAGCGTGGTTTCCATAAAATTCCTATGTTTCCA

'CI_RAR_007'          TTGACTTGTACCCTTAATAATGGTAATACCAGATATACATTTCCCTCGACTAAATAACCTGAGGTTTTGG
TTTGTACCTAATGCATTTTTTTTGTTAGGAGTATCTGGGTTTGTAGAGGGAGGAATAGGCGCCGGCTGAA
CAATTTATCCCCCACTGACTTCAATTGATTTCTTAAGAGACCCTTCTATGGACCTTGCCATTTTTTCTCT
TCACTTAGGCGGTGCTTCTTCTATTGCAGCTAGGTTAAATTTCGCAAGAACTGTGGCTAATATACGACAT
CAAAAGCGTGGTTTCCATAAAATTCCTATGTTTCCA

'CI_RAR_008'          TTGACTTGTACCCTTAATAATGGTAATACCAGATATACATTTCCCTCGACTAAATAACCTGAGGTTTTGG
TTTGTACCTAATGCATTTTTTTTGTTAGGAGTATCTGGGTTTGTAGAGGGAGGAATGGGCGCCGGCTGAA
CAATTTATCCCCCACTGACTTCAATTGATTTCTTAAGAGATCCTTCTATGGACCTTGCCATTTTTTCTCT
TCACTTAGGCGGTGCTTCTTCTATTGCAGCTAGGTTAAATTTCGCAAGAACTGTGGCTAATATACGACAT
CAAAAGCGTGGTTTCCATAAAATTCCTATGTTTCCA

'CI_RAR_009'          TTGACTTGTACCCTTAATAATGGTAATACCAGATATACATTTCCCTCGACTAAATAACCTGAGGTTTTGG
TTTGTACCTAATGCATTTTTTTTGTTAGGAGTATCTGGGTTTGTAGAGGGAGGAATGGGCGCCGGCTGAA
CAATTTATCCCCCACTGACTTCAATTGATTTCTTAAGAGATCCTTCTATGGACCTTGCCATTTTTTCTCT
TCACTTAGGCGGTGCTTCTTCTATTGCAGCTAGGTTAAATTTCGCAAGAACTGTGGCTAATATACGACAT
CAAAAGCGTGGTTTCCATAAAATTCCTATGTTTCCA

'CI_RAR_010'          TTGACTTGTACCCTTAATAATGGTAATACCAGATATACATTTCCCTCGACTAAATAACCTGAGGTTTTGG
TTTGTACCTAATGCATTTTTTTTGTTAGGAGTATCTGGGTTTGTAGAGGGAGGAATGGGCGCCGGCTGAA
CAATTTATCCCCCACTGACTTCAATTGATTTCTTAAGAGATCCTTCTATGGACCTTGCCATTTTTTCTCT
TCACTTAGGCGGTGCTTCTTCTATTGCAGCTAGGTTAAATTTCGCAAGAACTGTGGCTAATATACGACAT
CAAAAGCGTGGTTTCCATAAAATTCCTATGTTTCCA

'CI_RAR_011'          TTGACTTGTACCCCTAATAATGGTAATACCAGATATACATTTCCCTCGACTAAATAACCTGAGGTTTTGG
TTTGTACCTAATGCATTTTTTTTGTTAGGAGTATCTGGGTTTGTAGAGGGAGGAATGGGCGCCGGCTGAA
CAATTTATCCCCCACTGACTTCAATTGATTTCTTAAGAGACCCTTCTATGGACCTTGCCATTTTTTCTCT
TCACTTAGGCGGTGCTTCTTCTATTGCAGCTAGGTTAAATTTCGCAAGAACTGTGGCTAATATACGACAT
CAAAAGCGTGGTTTCCATAAAATTCCTATGTTTCCA

'CI_RAR_012'          TTGACTTGTACCCTTAATAATGGTAATACCAGATATACATTTCCCTCGACTAAATAACCTGAGGTTTTGG
TTTGTACCTAATGCATTTTTTTTGTTAGGAGTATCTGGGTTTGTAGAAGGAGGAATGGGCGCCGGCTGAA
CAATTTATCCCCCACTGACTTCAATTGATTTCTTAAGAGATCCTTCTATGGACCTTGCCATTTTTTCTCT
TCACTTAGGCGGTGCTTCTTCTATTGCAGCTAGGTTAAATTTCGCAAGAACTGTGGCTAATATACGACAT
CAGAAGCGTGGTTTCCATAAGATTCCTATGTTTCCA

'CI_RAR_013'          TTGACTTGTACCCTTAATAATGGTAATACCAGATATACATTTCCCTCGACTAAATAACCTGAGGTTTTGG
TTTGTACCTAATGCATTTTTTTTGTTAGGAGTATCTGGGTTTGTAGAGGGAGGAATGGGCGCCGGCTGAA
CAATTTATCCCCCACTGACTTCAATTGATTTCTTAAGAGATCCTTCTATGGACCTTGCCATTTTTTCTCT
TCACTTAGGCGGTGCTTCTTCTATTGCAGCTAGGTTAAATTTCGCAAGAACTGTGGCTAATATACGACAT
CAAAAGCGTGGTTTCCATAAAATTCCTATGTTTCCA

'CI_RAR_014'          TTGACTTGTACCCTTAATAATGGTAATACCAGATATACATTTCCCTCGACTAAATAACCTGAGGTTTTGG
TTTGTACCTAATGCATTTTTTTTGTTAGGAGTATCTGGGTTTGTAAAAGGAGGAATGGGCGCCGGCTGAA
CAATTTATCCCCCACTGACTTCAATTGATTTCTTAAGAGATCCTTCTATGGACCTTGCCATTTTTTCTCT
TCACTTAGGCGGTGCTTCTTCTATTGCAGCTAGGTTAAATTTCGCAAGAACTGTGGCTAATATACGACAT
CAAAAGCGTGGTTTCCATAAAATTCCTATGTTTCCA

'CI_RAR_015'          TTGACTTGTACCCTTAATAATGGTAATACCAGATATACATTTCCCTCGACTAAATAACCTGAGGTTTTGG
TTTGTACCTAATGCATTTTTTTTGTTAGGAGTATCTGGGTTTGTAGAGGGAGGAATGGGCGCCGGCTGAA
CAATTTATCCCCCACTGACTTCAATTGATTTCTTAAGAGATCCTTCTATGGACCTTGCCATTTTTTCTCT
TCACTTAGGCGGTGCTTCTTCTATTGCAGCTAGGTTAAATTTCGCAAGAACTGTGGCTAATATACGACAT
CAAAAGCGTGGTTTCCATAAAATTCCTATGTTTCCA

'CI_RAR_017'          TTGACTTGTACCCTTAATAATGGTAATACCAGATATACATTTCCCTCGACTAAATAACCTGAGGTTTTGG
TTTGTACCTAATGCATTTTTTTTGTTAGGAGTATCTGGGTTTGTAGAGGGAGGAATGGGCGCCGGCTGAA
CAATTTATCCCCCACTGACTTCAATTGATTTCTTAAGAGATCCTTCTATGGACCTTGCCATTTTTTCTCT
TCACTTAGGCGGTGCTTCTTCTATTGCAGCTAGGTTAAATTTCGCAAGAACTGTGGCTAATATACGACAT
CAGAAGCGTGGTTTCCATAAGATTCCTATGTTTCCA

'CI_RAR_018'          TTGACTTGTACCCTTAATAATGGTAATACCAGATATACATTTCCCTCGACTAAATAACCTGAGGTTTTGG
TTTGTACCTAATGCATTTTTTTTGTTAGGAGTATCTGGGTTTGTAGAGGGAGGAATGGGCGCCGGCTGAA
CAATTTATCCCCCACTGACTTCAATTGATTTCTTAAGAGATCCTTCTATGGACCTTGCCATTTTTTCTCT
TCACTTAGGCGGTGCTTCTTCTATTGCAGCTAGGTTAAATTTCGCAAGAACTGTGGCTAATATACAACAT
CAGAAGCGTGGTTTCCATAAAATTCCTATGTTTCCA

'CI_RAR_019'          TTGACTTGTACCCTTAATAATGGTAATACCAGATATACATTTCCCTCGACTAAATAACCTGAGGTTTTGG
TTTGTACCTAATGCATTTTTTTTGTTAGGAGTATCTGGGTTTGTAGAGGGAGGAATGGGCGCCGGCTGAA
CAATTTATCCCCCACTGACTTCAATTGATTTCTTAAGAGATCCTTCTATGGACCTTGCCATTTTTTCTCT
TCACTTAGGCGGTGCTTCTTCTATTGCAGCTAGGTTAAATTTCGCAAGAACTGTGGCTAATATACGACAT
CAAAAGCGTGGTTTCCATAAAATTCCTATGTTTCCA

'CI_RAR_025'          TTGACTTGTACCCTTAATAATGGTAATACCAGATATACATTTCCCTCGACTAAATAACCTGAGGTTTTGG
TTTGTACCTAATGCATTTTTTTTGTTAGGAGTATCTGGGTTTGTAGAGGGAGGAATGGGCGCCGGCTGAA
CAATTTATCCCCCACTGACTTCAATTGATTTCTTAAGAGATCCTTCTATGGACCTTGCCATTTTTTCTCT
TCACTTAGGCGGTGCTTCTTCTATTGCAGCTAGGTTAAATTTCGCAAGAACTGTGGCTAATATACGACAT
CAGAAGCGTGGTTTCCATAAGATTCCTATGTTTCCA

'CI_RAR_026'          TTGACTTGTACCCTTAATAATGGTAATACCAGATATACATTTCCCTCGACTAAATAACCTGAGGTTTTGG
TTTGTACCTAATGCATTTTTTTTGTTAGGAGTATCTGGGTTTGTAGAGGGAGGAATGGGCGCCGGCTGAA
CAATTTATCCCCCACTGACTTCAATTGATTTCTTAAGAGATCCTTCTATGGACCTTGCCATTTTTTCTCT
TCACTTAGGCGGTGCTTCTTCTATTGCAGCTAGGTTAAATTTCGCAAGAACTGTGGCTAATATACGACAT
CAAAAGCGTGGTTTCCATAAAATTCCTATGTTTCCA

'CI_RAR_027'          TTGACTTGTACCCTTAATAATGGTAATACCAGATATACATTTCCCTCGACTAAATAACCTGAGGTTTTGG
TTTGTACCTAATGCATTTTTTTTGTTAGGAGTATCTGGGTTTGTAGAGGGAGGAATGGGCGCCGGCTGAA
CAATTTATCCCCCACTGACTTCAATTGATTTCTTAAGAGATCCTTCTATGGACCTTGCCATTTTTTCTCT
TCACTTAGGCGGTGCTTCTTCTATTGCAGCTAGGTTAAATTTCGCAAGAACTGTGGCTAATATACGACAT
CAGAAGCGTGGTTTCCATAAGATTCCTATGTTTCCA

'CI_RAR_028'          TTGACTTGTACCCTTAATAATGGTAATACCAGATATACATTTCCCTCGACTAAATAACCTGAGGTTTTGG
TTTGTACCTAATGCATTTTTTTTGTTAGGGGTATCTGGGTTTGTAGAGGGAGGAATGGGCGCCGGCTGAA
CAATTTATCCCCCACTGACTTCAATTGATTTCTTAAGAGATCCTTCTATGGACCTTGCCATTTTTTCTCT
TCATTTAGGCGGTGCTTCTTCTATTGCAGCTAGGTTAAATTTCGCAAGAACTGTGGCTAATATACGACAT
CAAAAGCGTGGTTTCCATAAAATTCCTATGTTTCCA

'CI_RAR_029'          TTGACTTGTACCCTTAATAATGGTAATACCAGACATACATTTCCCTCGACTAAATAACCTGAGGTTTTGG
TTTGTACCTAATGCATTTTTTTTGTTAGGAGTATCTGGGTTTGTAGAAGGAGGAATGGGTGCCGGCTGAA
CAATTTATCCCCCACTGACTTCAATTGATTTCTTAAGAGATCCCTCTATGGACCTTGCCATTTTTTCTCT
TCACTTAGGCGGTGCTTCTTCTATTGCAGCTAGGTTAAATTTTGCAAGAACTGTGGCTAATATACGACAT
CAAAAGCGTGGTTTCCATAAAATTCCTATGTTTCCA

'CI_RAR_030'          TTGACTTGTACCCTTAATAATGGTAATACCAGATATACACTTCCCTCGACTAAATAACCTGAGGTTTTGG
TTTGTACCCAATGCATTTTTTTTGTTAGGAGTATCTGGGTTTGTAGAAGGAGGAATGGGTGCCGGTTGAA
CAATTTATCCACCACTGACTTCAATTGATTTCTTAAGAGACCCTTCTATGGACCTTGCCATTTTTTCTCT
CCACTTAGGCGGTGCTTCTTCTATTGCAGCTAGGTTAAATTTCGCAAGAACTGTGGCTAATATACGACAT
CAAAAGCGTGGTTTCCATAAAATTCCTATGTTTCCA

'CI_RAR_031'          TTGACTTGTACCCTTAATAATGGTAATACCAGATATACATTTCCCTCGACTAAATAACCTGAGGTTTTGG
TTTGTACCTAATGCATTTTTTTTGTTAGGAGTATCTGGGTTTGTAGAGGGAGGAATGGGCGCCGGCTGAA
CAATTTATCCCCCACTGACTTCAATTGATTTCTTAAGAGATCCTTCTATGGACCTTGCCATTTTTTCTCT
TCACTTAGGCGGTGCTTCTTCTATTGCAGCTAGGTTAAATTTCGCAAGAACTGTGGCTAATATACGACAT
CAAAAGCGTGGTTTCCATAAAATTCCTATGTTTCCA

'CI_RAR_032'          TTGACTTGTACCCTTAATAATGGTAATACCAGATATACATTTCCCTCGACTAAATAACCTGAGGTTTTGG
TTTGTACCTAATGCATTTTTTTTGTTAGGAGTATCTGGGTTTGTAGAAGGAGGAATGGGCGCCGGCTGAA
CAATTTATCCCCCACTGACTTCAATTGATTTCTTAAGAGATCCTTCTATGGACCTTGCCATTTTTTCTCT
TCACTTAGGCGGTGCTTCTTCTATTGCAGCTAGGTTAAATTTCGCAAGAACTGTGGCTAATATACGACAT
CAGAAGCGTGGTTTCCATAAAATTCCTATGTTTCCA

'CI_RAR_033'          TTGACTTGTACCCTTAATAATGGTAATACCAGATATACATTTCCCTCGACTAAATAACCTGAGGTTTTGG
TTTGTACCTAATGCATTTTTTTTGTTAGGAGTATCTGGGTTTGTAGAGGGAGGAATGGGCGCCGGCTGAA
CAATTTATCCCCCACTGACTTCAATTGATTTCTTAAGAGATCCTTCTATGGACCTTGCCATTTTTTCTCT
TCACTTAGGCGGTGCTTCTTCTATTGCAGCTAGGTTAAATTTCGCAAGAACTGTGGCTAATATACGACAT
CAGAAGCGTGGTTTCCATAAGATTCCTATGTTTCCA

'CI_RAR_034'          TTGACTTGTACCCTTAATAATGGTAATACCAGATATACATTTCCCTCGACTAAATAACCTGAGGTTTTGG
TTTGTACCTAATGCATTTTTTTTGTTAGGAGTATCTGGGTTTGTAAAGGGAGGAATGGGCGCCGGCTGAA
CAATTTATCCCCCACTGACTTCAATTGATTTCTTAAGAGATCCTTCTATGGACCTTGCCATTTTTTCTCT
TCACTTAGGCGGTGCTTCTTCTATTGCAGCTAGGTTAAATTTCGCAAGAACTGTGGCTAATATACGACAT
CAAAAGCGTGGTTTCCATAAAATTCCTATGTTTCCA

'CI_RAR_035'          TTGACTTGTACCCCTAATAATGGTAATACCAGATATACATTTCCCTCGACTAAATAACCTGAGGTTTTGG
TTTGTACCTAATGCATTTTTTTTGTTAGGAGTATCTGGGTTTGTAGAGGGAGGAATGGGCGCCGGCTGAA
CAATTTATCCCCCACTGACTTCAATTGATTTCTTAAGAGACCCTTCTATGGACCTTGCCATTTTTTCTCT
TCACTTAGGCGGTGCTTCTTCTATTGCAGCTAGGTTAAATTTCGCAAGAACTGTGGCTAATATACGACAT
CAAAAGCGTGGTTTCCATAAAATTCCTATGTTTCCA

'CI_RAR_036'          TTGACTTGTACCCTTAATAATGGTAATACCAGATATACATTTCCCTCGACTAAATAACCTGAGGTTTTGG
TTTGTACCTAATGCATTTTTTTTGTTAGGAGTATCTGGGTTTGTAGAGGGAGGAATGGGCGCCGGCTGAA
CAATTTATCCCCCACTGACTTCAATTGATTTCTTAAGAGATCCTTCTATGGACCTTGCCATTTTTTCTCT
TCACTTAGGCGGTGCTTCTTCTATTGCAGCTAGGTTAAATTTCGCAAGAACTGTGGCTAATATACGACAT
CAGAAGCGTGGTTTCCATAAAATTCCTATGTTTCCA

'CI_RAR_037'          TTGACTTGTACCCTTAATAATGGTAATACCAGATATACATTTCCCTCGACTAAATAACCTGAGGTTTTGG
TTTGTACCTAATGCATTTTTTTTGTTAGGAGTATCTGGGTTTGTAGAGGGAGGAATGGGCGCCGGCTGAA
CAATTTATCCCCCACTGACTTCAATTGATTTCTTAAAAGATCCTTCTATGGACCTTGCCATTTTTTCTCT
TCACTTAAGCGGTGCTTCTTCTATTGCAGCTAGGTTAAATTTCGCAAGAACTGTGGCTAATATACGACAT
CAGAAGCGTGGTTTCCATAAGATTCCTATGTTTCCA

'CI_RAR_038'          TTGACTTGTACCCTTAATAATGGTAATACCAGATATACATTTCCCTCGACTAAATAACCTGAGGTTTTGG
TTTGTACCTAATGCATTTTTTTTGTTAGGAGTATCTGGGTTTGTAGAGGGAGGAATGGGCGCCGGCTGAA
CAATTTATCCCCCACTGACTTCAATTGATTTCTTAAGAGATCCTTCTATGGACCTTGCCATTTTTTCTCT
TCACTTAGGCGGTGCTTCTTCTATTGCAGCTAGGTTAAATTTCGCAAGAACTGTGGCTAATATACGACAT
CAAAAGCGTGGTTTCCATAAAATTCCTATGTTTCCA

'CI_RAR_039'          TTGACTTGTACCCTTAATAATGGTAATACCAGATATACATTTCCCTCGACTAAATAACCTGAGGTTTTGG
TTTGTACCTAATGCATTTTTTTTGTTAGGAGTATCTGGGTTTGTAGAGGGAGGAATAGGCGCCGGCTGAA
CAATTTATCCCCCACTGACTTCAATTGATTTCTTAAGAGACCCTTCTATGGACCTTGCCATTTTTTCTCT
TCACTTAGGCGGTGCTTCTTCTATTGCAGCTAGGTTAAATTTCGCAAGAACTGTGGCTAATATACGACAT
CAGAAGCGTGGTTTCCATAAGATTCCTATGTTTCCA

'CI_RAR_040'          TTGACTTGTACCCTTAATAATGGTAATACCAGATATACATTTCCCTCGACTAAATAACCTGAGGTTTTGG
TTTGTACCTAATGCATTTTTTTTGTTAGGGGTATCTGGGTTTGTAGAGGGAGGAATGGGCGCCGGCTGAA
CAATTTATCCCCCACTGACTTCAATTGATTTCTTAAGAGATCCTTCTATGGACCTTGCCATTTTTTCTCT
TCATTTAGGCGGTGCTTCTTCTATTGCAGCTAGGTTAAATTTCGCAAGAACTGTGGCTAATATACGACAT
CAGAAGCGTGGTTTCCATAAGATTCCTATGTTTCCA

'CI_RAR_041'          TTGACTTGTACCCTTAATAATGGTAATACCAGATATACATTTCCCTCGACTAAATAACCTGAGGTTTTGG
TTTGTACCTAATGCATTTTTTTTGTTAGGAGTATCTGGGTTTGTAGAGGGAGGAATGGGCGCCGGCTGAA
CAATTTATCCCCCACTGACTTCAATTGATTTCTTAAGAGATCCTTCTATGGACCTTGCCATTTTTTCTCT
TCACTTAGGCGGTGCTTCTTCTATTGCAGCTAGGTTAAATTTCGCAAGAACTGTGGCTAATATACGACAT
CAAAAGCGTGGTTTCCATAAAATTCCTATGTTTCCA

'CI_RAR_042'          TTGACTTGTACCCTTAATAATGGTAATACCAGATATACATTTCCCTCGACTAAATAACCTGAGGTTTTGG
TTTGTACCTAATGCATTTTTTTTGTTAGGAGTATCTGGGTTTGTAGAAGGAGGAATGGGTGCCGGCTGAA
CAATTTATCCCCCACTGACTTCAATTGATTTCTTAAGAGATCCTTCTATGGACCTTGCCATTTTTTCTCT
TCACTTAGGCGGTGCTTCTTCTATTGCAGCTAGGTTAAATTTCGCAAGAACTGTGGCTAATATACGACAT
CAGAAGCGTGGTTTCCATAAAATTCCTATGTTTCCA

'CI_RAR_044'          TTGACTTGTACCCTTAATAATGGTAATACCAGATATACATTTCCCTCGACTAAATAACCTGAGGTTTTGG
TTTGTACCTAATGCATTTTTTTTGTTAGGAGTATCTGGGTTTGTAGAGGGAGGAATGGGCGCCGGCTGAA
CAATTTATCCCCCACTGACTTCAATTGATTTCTTAAGAGATCCTTCTATGGACCTTGCCATTTTTTCTCT
TCACTTAGGCGGTGCTTCTTCTATTGCAGCTAGGTTAAATTTCGCAAGAACTGTGGCTAATATACGACAT
CAGAAGCGTGGTTTCCATAAGATTCCTATGTTTCCA

'CI_RAR_045'          TTGACTTGTACCCTTAATAATGGTAATACCAGATATACATTTTCCTCGACTAAATAACCTGAGGTTTTGG
TTTGTACCTAATGCATTTTTTTTGTTAGGAGTATCTGGGTTTGTAGAGGGAGGAATGGGCGCCGGCTGAA
CAATTTATCCCCCACTGACTTCAATTGATTTCTTAAGAGATCCTTCTATGGACCTTGCCATTTTTTCTCT
TCACTTAGGCGGTGCTTCTTCTATTGCAGCTAGGTTAAATTTCGCAAGAACTGTGGCTAATATACGACAT
CAGAAGCGTGGTTTCCATAAGATTCCTATGTTTCCA

'CI_RAR_046'          TTGACTTGTACCCTTAATAATGGTAATACCAGATATACATTTCCCTCGACTAAATAACCTGAGGTTTTGG
TTTGTACCTAATGCATTTTTTTTGTTAGGAGTATCTGGGTTTGTAGAGGGAGGAATGGGCGCCGGCTGAA
CAATTTATCCCCCACTGACTTCAATTGATTTCTTAAGAGATCCTTCTATGGACCTTGCCATTTTTTCTCT
TCACTTAGGCGGTGCTTCTTCTATTGCAGCTAGGTTAAATTTCGCAAGAACTGTGGCTAATATACGACAT
CAGAAGCGTGGTTTCCATAAGATTCCTATGTTTCCA

'CI_RAR_047'          TTGACTTGTACCCTTAATAATGGTAATACCAGATATACATTTCCCTCGACTAAATAACCTGAGGTTTTGG
TTTGTACCTAATGCATTTTTTTTGTTAGGAGTATCTGGGTTTGTAGAGGGAGGAAGGGGCCCCGGCTGAA
CAATTTACCCCCCACTGACTTCAATTGATTTCTTAAGAGATCCTTCTATGGACCTTGCCATTTTTTCTCT
TCACTTAGGCGGTGCTTCTTCTATTGCAGCTAGGTTAAATTTCACAAGAACTGTGGCTAATATACCACAT
CAAAAGCGTGGTTTCCATAATATTCCTATGTTTCCA

'CI_RAR_049'          TTGACTTGTACCCTTAATAATGGTAATACCAGATATACATTTCCCTCGACTAAATAACCTGAGGTTTTGG
TTTGTACCTAATGCATTTTTTTTGTTAGGAGTATCTGGGTTTGTAGAGGGAGGAATGGGCGCCGGCTGAA
CAATTTATCCCCCACTGACTTCAATTGATTTCTTAAGAGATCCTTCTATGGACCTTGCCATTTTTTCTCT
TCACTTAGGCGGTGCTTCTTCTATTGCAGCTAGGTTAAATTTCGCAAGAACTGTGGCTAATATACGACAT
CAGAAGCGTGGTTTCCATAAGATTCCTATGTTTCCA

'CI_TAK_001'          TTGACTTGTACCCTTAATAATGGTAATACCAGATATACATTTCCCTCGACTAAATAACCTGAGGTTTTGG
TTTGTACCTAATGCATTTTTTTTGTTAGGAGTATCTGGGTTTGTAGAAGGAGGAATGGGCGCCGGCTGAA
CAATTTATCCCCCACTGACTTCAATTGATTTCTTAAGAGATCCTTCTATGGACCTTGCCATTTTTTCTCT
TCACTTAGGCGGTGCTTCTTCTATTGCAGCTAGGTTAAATTTCGCAAGAACTGTGGCTAATATACGACAT
CAAAAGCGTGGTTTCCATAAAATTCCTATGTTTCCA

'CI_TAK_003'          TTGACTTGTACCCTTAATAATGGTAATACCAGATATACATTTCCCTCGACTAAATAACCTGAGGTTTTGG
TTTGTACCTAATGCATTTTTTTTGTTAGGAGTATCTGGGTTTGTAGAGGGAGGAATGGGCGCCGGCTGAA
CAATTTATCCCCCACTGACTTCAATTGATTTCTTAAGAGATCCTTCTATGGACCTTGCCATTTTTTCTCT
TCACTTAGGCGGTGCTTCTTCTATTGCAGCTAGGTTAAATTTCGCAAGAACTGTGGCTAATATACGACAT
CAGAAGCGTGGTTTCCATAAGATTCCTATGTTTCCA

'CI_TAK_004'          TTGACTTGTACCCTTAATAATGGTAATACCAGATATACATTTCCCTCGACTAAATAACCTGAGGTTTTGG
TTTGTACCTAATGCATTTTTTTTGTTAGGAGTATCTGGGTTTGTAGAGGGAGGAATGGGCGCCGGCTGAA
CAATTTATCCCCCACTGACTTCAATTGATTTCTTAAGAGATCCTTCTATGGACCTTGCCATTTTTTCTCT
TCACTTAGGCGGTGCTTCTTCTATTGCAGCTAGGTTAAATTTCGCAAGAACTGTGGCTAATATACGACAT
CAGAAGCGTGGTTTCCATAAGATTCCTATGTTTCCA

'CI_TAK_005'          TTGACTTGTACCCTTAATAATGGTAATACCAGATATACATTTCCCTCGACTAAATAACCTGAGGTTTTGG
TTTGTACCTAATGCATTTTTTTTGTTAGGAGTATCTGGGTTTGTAGAGGGAGGAATGGGCGCCGGCTGAA
CAATTTATCCCCCACTGACTTCAATTGATTTCTTAAAAGATCCTTCTATGGACCTTGCCATTTTTTCTCT
TCACTTAGGCGGTGCTTCTTCTATTGCAGCTAGGTTAAATTTCGCAAGAACTGTGGCTAATATACGACAT
CAAAAGCGTGGTTTCCATAAAATTCCTATGTTTCCA

'CI_TAK_007'          TTGACTTGTACCCTTAATAATGGTAATACCAGATATACATTTCCCTCGACTAAATAACCTGAGGTTTTGG
TTTGTGCCTAATGCATTTTTTTTGTTAGGAGTATCTGGGTTTGTAAAAGGAGGAATGGGCGCCGGCTGAA
CAATTTATCCCCCACTGACTTCAATTGATTTCTTAAGAGATCCTTCTATGGATCTTGCCATTTTTTCTCT
TCACTTAGGCGGTGCTTCTTCTATTGCAGCTAGGTTAAATTTTGCAAGAACTGTGGCTAATATACGACAT
CAAAAGCGTGGTTTCCATAAAATTCCTATGTTTCCA

'CI_TAK_008'          TTGACTTGTACCCTTAATAATGGTAATACCAGATATACATTTCCCTCGACTAAATAACCTGAGGTTTTGG
TTTGTACCTAATGCATTTTTTTTGTTGGGAGTATCTGGGTTTGTAGAAGGAGGAATGGGCGCTGGCTGAA
CAATTTATCCCCCACTGACTTCAATTGATTTCTTAAGAGATCCTTCTATGGACCTTGCCATTTTTTCTCT
TCACTTAGGCGGTGCTTCTTCTATTGCAGCTAGGTTAAATTTCGCAAGAACTGTGGCTAATATACGACAT
CAGAAGCGTGGTTTCCATAAGATTCCTATGTTTCCA

'CI_TAK_009'          TTGACTTGTACCCTTAATAATGGTAATACCAGATATACATTTCCCTCGACTAAATAACCTGAGGTTTTGG
TTTGTACCTAATGCATTTTTTTTGTTAGGAGTATCTGGGTTTGTAGAGGGAGGAATGGGCGCCGGCTGAA
CAATTTATCCCCCACTGACTTCAATTGATTTCTTAAGAGATCCTTCTATGGACCTTGCCATTTTTTCTCT
TCACTTAGGCGGTGCTTCTTCTATTGCAGCTAGGTTAAATTTCGCAAGAACTGTGGCTAATATACGACAT
CAGAAGCGTGGTTTCCATAAGATTCCTATGTTTCCA

'CI_TAK_010'          TTGACTTGTACCCTTAATAATGGTAATACCAGATATACATTTCCCTCGACTAAATAACCTGAGGTTTTGG
TTTGTACCTAATGCATTTTTTTTGTTAGGAGTATCTGGGTTTGTAGAAGGAGGAATGGGCGCCGGCTGAA
CAATTTATCCCCCACTGACTTCAATTGATTTCTTAAGAGATCCTTCTATGGACCTTGCCATTTTTTCTCT
TCACTTAGGCGGTGCTTCTTCTATTGCAGCTAGGTTAAATTTCGCAAGAACTGTGGCTAATATACGACAT
CAGAAGCGTGGTTTCCATAAGATTCCTATGTTTCCA

'CI_TAK_011'          TTGACTTGTACCCTTAATAATGGTAATACCAGATATACATTTCCCTCGACTAAATAACCTGAGGTTTTGG
TTTGTACCTAATGCATTTTTTTTGTTAGGAGTATCTGGGTTTGTAGAGGGAGGAATGGGCGCCGGCTGAA
CAATTTATCCCCCACTGACTTCAATTGATTTCTTAAGAGATCCTTCTATGGACCTTGCCATTTTTTCTCT
TCACTTAGGCGGTGCTTCTTCTATTGCAGCTAGGTTAAATTTCGCAAGAACTGTGGCTAATATACGACAT
CAGAAGCGTGGTTTCCATAAAATTCCTATGTTTCCA

'CI_TAK_012'          TTGACTTGTACCCTTAATAATGGTAATACCAGATATACATTTCCCTCGACTAAATAACCTGAGGTTTTGG
TTTGTACCTAATGCATTTTTTTTGTTAGGAGTATCTGGGTTTGTAGAGGGAGGAATGGGCGCCGGCTGAA
CAATTTATCCCCCACTGACTTCAATTGATTTCTTAAGAGATCCTTCTATGGACCTTGCCATTTTTTCTCT
TCACTTAGGCGGTGCTTCTTCTATTGCAGCTAGGTTAAATTTCGCAAGAACTGTGGCTAATATACGACAT
CAAAAGCGTGGTTTCCATAAGATTCCTATGTTTCCA

'CI_TAK_013'          TTGACTTGTACCCTTAATAATGGTAATACCAGATATACATTTCCCTCGACTAAATAACCTGAGGTTTTGG
TTTGTACCTAATGCATTTTTTTTGTTAGGAGTATCTGGGTTTGTAGAGGGAGGAATGGGCGCCGGCTGAA
CAATTTATCCCCCACTGACTTCAATTGATTTCTTAAGAGATCCTTCTATGGACCTTGCCATTTTTTCTCT
TCACTTAGGCGGTGCTTCTTCTATTGCAGCTAGGTTAAATTTCGCAAGAACTGTGGCTAATATACGACAT
CAGAAGCGTGGTTTCCATAAGATTCCTATGTTTCCA

'CI_TAK_014'          TTGACTTGTACCCTTAATAATGGTAATACCAGATATACATTTCCCTCGACTAAATAACCTGAGGTTTTGG
TTTGTACCTAATGCATTTTTTTTGTTAGGAGTATCTGGGTTTGTAGAAGGAGGAATGGGCGCCGGCTGAA
CAATTTATCCCCCACTGACTTCAATTGATTTCTTAAGAGATCCTTCTATGGACCTTGCCATTTTTTCTCT
TCACTTAGGCGGTGCTTCTTCTATTGCAGCTAGGTTAAATTTCGCAAGAACTGTGGCTAATATACGACAT
CAGAAGCGTGGTTTCCATAAGATTCCTATGTTTCCA

'CI_TAK_018'          TTGACTTGTACCCTTAATAATGGTAATACCAGATATACATTTCCCTCGACTAAATAACCTGAGGTTTTGG
TTTGTACCTAATGCATTTTTTTTGTTAGGAGTATCTGGGTTTGTAGAGGGAGGAATGGGCGCCGGCTGAA
CAATTTATCCCCCACTGACTTCAATTGATTTCTTAAGAGATCCTTCTATGGACCTTGCCATTTTTTCTCT
TCACTTAGGCGGTGCTTCTTCTATTGCAGCTAGGTTAAATTTCGCAAGAACTGTGGCTAATATACGACAT
CAGAAGCGTGGTTTCCATAAGATTCCTATGTTTCCA

'CI_TAK_019'          TTGACTTGTACCCTTAATAATGGTAATACCAGATATACATTTCCCTCGACTAAATAACCTGAGGTTTTGG
TTTGTACCTAATGCATTTTTTTTGTTAGGAGTATCTGGGTTTGTAGAGGGAGGAATAGGCGCCGGCTGAA
CAATTTATCCCCCACTGACTTCAATTGATTTCTTAAGAGATCCTTCTATGGACCTTGCCATTTTTTCTCT
TCACTTAGGCGGTGCTTCTTCTATTGCAGCTAGGTTAAATTTCGCAAGAACTGTGGCTAATATACGACAT
CAGAAGCGTGGTTTCCATAAGATTCCTATGTTTCCA

'CI_TAK_021'          TTGACTTGTACCCTTAATAATGGTAATACCAGATATACATTTCCCTCGACTAAATAACCTGAGGTTTTGG
TTTGTGCCTAATGCATTTTTTTTGTTAGGAGTATCTGGGTTTGTAGAAGGAGGAATGGGCGCCGGCTGAA
CAATTTATCCCCCACTGACTTCAATTGATTTCTTAAGAGATCCTTCTATGGATCTTGCCATTTTTTCTCT
TCACTTAGGCGGTGCTTCTTCTATTGCAGCTAGGTTAAATTTTGCAAGAACTGTGGCTAATATACGACAT
CAGAAGCGTGGTTTCCATAAAATTCCTATGTTTCCA

'CI_TAK_022'          TTGACTTGTACCCTTAATAATGGTAATACCAGATATACATTTCCCTCGACTAAATAACCTGAGGTTTTGG
TTTGTACCTAATGCATTTTTTTTGTTAGGAGTATCTGGGTTTGTAGAAGGAGGAATGGGTGCCGGCTGAA
CAATTTATCCCCCACTGACTTCAATTGATTTCTTAAGAGATCCTTCTATGGACCTTGCCATTTTTTCTCT
TCACTTAGGCGGTGCTTCTTCTATTGCAGCTAGGTTAAATTTCGCAAGAACTGTGGCTAATATACGACAT
CAGAAGCGTGGTTTCCATAAGATTCCTATGTTTCCA

'CI_TAK_023'          TTGACTTGTACCCTTAATAATGGTAATACCAGATATACATTTCCCTCGACTAAATAACCTGAGGTTTTGG
TTTGTACCTAATGCATTTTTTTTGTTAGGAGTATCTGGGTTTGTAGAAGGAGGAATGGGCGCCGGCTGAA
CAATTTATCCCCCACTGACTTCAATTGATTTCTTAAGAGATCCTTCTATGGACCTTGCCATTTTTTCTCT
TCACTTAGGCGGTGCTTCTTCTATTGCAGCTAGGTTAAATTTCGCAAGAACTGTGGCTAATATACGACAT
CAAAAGCGTGGTTTCCATAAGATTCCTATGTTTCCA

'CI_TAK_024'          TTGACTTGTACCCTTAATAATGGTAATACCAGATATACATTTCCCTCGACTAAATAACCTGAGGTTTTGG
TTTGTGCCTAATGCATTTTTTTTGTTAGGAGTATCTGGGTTTGTAGAAGGAGGAATGGGCGCCGGCTGAA
CAATTTATCCCCCACTGACTTCAATTGATTTCTTAAGAGATCCTTCTATGGATCTTGCCATTTTTTCTCT
TCACTTAGGCGGTGCTTCTTCTATTGCAGCTAGGTTAAATTTTGCAAGAACTGTGGCTAATATACGACAT
CAGAAGCGTGGTTTCCATAAGATTCCTATGTTTCCA

'CI_TAK_025'          TTGACTTGTACCCTTGATAATGGTAATACCAGATATACACTTCCCTCGACTAAATAACCTGAGGTTTTGG
TTTGTACCTAATGCATTTTTTTTGTTAGGAGTATCCGGGTTTGTAGAAGGAGGAATGGGTGCCGGTTGAA
CAATTTATCCACCACTGACTTCAATTGATTTCTTAAGAGACCCTTCTATGGACCTTGCCATTTTTTCTCT
CCACTTAGGCGGTGCTTCTTCTATTGCAGCTAGGTTAAATTTCGCAAGAACTGTGGCTAATATACGACAT
CAGAAGCGTGGTTTCCATAAGATTCCTATGTTTCCA

'CI_TAK_026'          TTGACTTGTACCCTTAATAATGGTAATACCAGATATACATTTCCCTCGACTAAATAACCTGAGGTTTTGG
TTTGTACCTAATGCATTTTTTTTGTTAGGAGTATCTGGGTTTGTAGAGGGAGGAATGGGCGCCGGCTGAA
CAATTTATCCCCCACTGACTTCAATTGATTTCTTAAGAGATCCTTCTATGGACCTTGCCATTTTTTCTCT
TCACTTAGGCGGTGCTTCTTCTATTGCAGCTAGGTTAAATTTCGCAAGAACTGTGGCTAATATACGACAT
CAGAAGCGTGGTTTCCATAAGATTCCTATGTTTCCA

'CI_TAK_027'          TTGACTTGTACCCCTAATAATGGTAATACCAGATATACATTTCCCTCGACTAAATAACCTGAGGTTTTGG
TTTGTACCTAATGCATTTTTTTTGTTAGGAGTATCTGGGTTTGTAGAGGGAGGAATGGGCGCCGGCTGAA
CAATTTATCCCCCACTGACTTCAATTGATTTCTTAAGAGACCCTTCTATGGACCTTGCCATTTTTTCTCT
TCACTTAGGCGGTGCTTCTTCTATTGCAGCTAGGTTAAATTTCGCAAGAACTGTGGCTAATATACGACAT
CAAAAGCGTGGTTTCCATAAAATTCCTATGTTTCCA

'CI_TAK_028'          TTGACTTGTACCCTTAATAATGGTAATACCAGATATACATTTCCCTCGACTAAATAACCTGAGGTTTTGG
TTTGTACCTAATGCATTTTTTTTGTTAGGAGTATCTGGGTTTGTAGAGGGAGGAATGGGCGCCGGCTGAA
CAATTTATCCCCCACTGACTTCAATTGATTTCTTAAGAGATCCTTCTATGGACCTTGCCATTTTTTCTCT
TCACTTAGGCGGTGCTTCTTCTATTGCAGCTAGGTTAAATTTCGCAAGAACTGTGGCTAATATACGACAT
CAGAAGCGTGGTTTCCATAAGATTCCTATGTTTCCA

'CI_TAK_029'          TTGACTTGTACCCTTAATAATGGTAATACCAGATATACATTTCCCTCGACTAAATAACCTGAGGTTTTGG
TTTGTACCTAATGCATTTTTTTTGTTAGGGGTATCTGGGTTTGTAGAGGGAGGAATGGGCGCCGGCTGAA
CAATTTATCCCCCACTGACTTCAATTGATTTCTTAAGAGATCCTTCTATGGACCTTGCCATTTTTTCTCT
TCATTTAGGCGGTGCTTCTTCTATTGCAGCTAGGTTAAATTTCGCAAGAACTGTGGCTAATATACGACAT
CAAAAGCGTGGTTTCCATAAGATTCCTATGTTTCCA

'CI_TAK_030'          TTGACTTGTACCCTTAATAATGGTAATACCAGATATACACTTCCCTCGACTAAATAACCTGAGGTTTTGG
TTTGTACCTAATGCATTTTTTTTGTTAGGAGTATCTGGGTTTGTAGAGGGAGGAATGGGCGCCGGCTGAA
CAATTTATCCCCCACTGACTTCAATTGATTTCTTAAGAGATCCTTCTATGGATCTTGCCATTTTTTCTCT
TCACTTAGGCGGTGCTTCTTCTATTGCAGCTAGGTTAAATTTCGCAAGAACTGTGGCTAATATACGACAT
CAGAAGCGTGGTTTCCATAAGATTCCTATGTTTCCA

'CI_TAK_033'          TTGACTTGTACCCTTAATAATGGTAATACCAGATATACATTTCCCTCGACTAAATAACCTGAGGTTTTGG
TTTGTACCTAATGCATTTTTTTTGTTAGGAGTATCTGGGTTTGTAGAAGGAGGGATAGGTGCCGGCTGAA
CAATTTATCCCCCACTGACTTCAATTGATTTCTTAAGAGACCCTTCTATGGACCTTGCCATTTTTTCTCT
TCACTTAGGCGGTGCTTCTTCTATTGCAGCTAGGTTAAACTTCGCAAGAACTGTGGCTAATATACGACAT
CAGAAGCGTGGTTTCCATAAGATTCCTATGTTTCCA

'CI_TAK_034'          TTGACTTGTACCCTTAATAATGGTAATACCAGATATACATTTCCCTCGACTAAATAACCTGAGGTTTTGG
TTTGTACCTAATGCATTTTTTTTGTTAGGAGTATCTGGGTTTGTAGAAGGAGGAATGGGCGCCGGCTGAA
CAATTTATCCCCCACTGACTTCAATTGATTTCTTAAGAGATCCTTCTATGGACCTTGCCATTTTTTCTCT
TCACTTAGGCGGTGCTTCTTCTATTGCAGCTAGGTTAAATTTCGCAAGAACTGTGGCTAATATACGACAT
CAGAAGCGTGGTTTCCATAAGATTCCTATGTTTCCA

'CI_TAK_035'          TTGACTTGTACCCTTAATAATGGTAATACCAGATATACATTTCCCTCGACTAAATAACCTGAGGTTTTGG
TTTGTACCTAATGCATTTTTTTTGTTAGGAGTATCTGGGTTTGTAGAGGGAGGAATGGGCGCCGGCTGAA
CAATTTATCCCCCACTGACTTCAATTGATTTCTTAAGAGATCCTTCTATGGACCTTGCCATTTTTTCTCT
TCACTTAGGCGGTGCTTCTTCTATTGCAGCTAGGTTAAATTTCGCAAGAACTGTGGCTAATATACGACAT
CAGAAGCGTGGTTTCCATAAGATTCCTATGTTTCCA

'CI_TAK_036'          TTGACTTGTACCCTTAATAATGGTAATACCAGATATACATTTCCCTCGACTAAATAACCTGAGGTTTTGG
TTTGTACCTAATGCATTTTTTTTGTTAGGAGTATCTGGGTTTGTAGAGGGAGGAATAGGCGCCGGCTGAA
CAATTTATCCCCCACTGACTTCAATTGATTTCTTAAGAGACCCTTCTATGGACCTTGCCATTTTTTCTCT
TCACTTAGGCGGTGCTTCTTCTATTGCAGCTAGGTTAAATTTCGCAAGAACTGTGGCTAATATACGACAT
CAGAAGCGTGGTTTCCATAAGATTCCTATGTTTCCA

'CI_TAK_038'          TTGACTTGTACCCCTAATAATGGTAATACCAGATATACATTTCCCTCGACTAAATAACCTGAGGTTTTGG
TTTGTACCTAATGCATTTTTTTTGTTAGGAGTATCTGGGTTTGTAGAGGGAGGAATGGGCGCCGGCTGAA
CAATTTATCCCCCACTGACTTCAATTGATTTCTTAAGAGACCCTTCTATGGACCTTGCCATTTTTTCTCT
TCACTTAGGCGGTGCTTCTTCTATTGCAGCTAGGTTAAATTTCGCAAGAACTGTGGCTAATATACGACAT
CAGAAGCGTGGTTTCCATAAGATTCCTATGTTTCCA

'CI_TAK_039'          TTGACTTGTACCTTTAATAATGGTAATACCAGATATACATTTCCCTCGACTAAATAACCTGAGGTTTTGG
TTTGTACCTAATGCATTTTTTTTGTTAGGAGTATCTGGGTTTGTAGAGGGAGGAATGGGCGCCGGCTGAA
CAATTTATCCCCCACTGACTTCAATTGATTTCTTAAGAGATCCTTCTATGGACCTTGCCATTTTTTCTCT
TCACTTAGGCGGTGCTTCTTCTATTGCAGCTAGGTTAAATTTCGCAAGAACTGTGGCTAATATACGACAT
CAGAAGCGTGGTTTCCATAAGATTCCTATGTTTCCA

'CI_TAK_040'          TTGACTTGTACCCTTAATAATGGTAATACCAGATATACATTTCCCTCGACTAAATAACCTGAGGTTTTGG
TTTGTACCTAATGCATTTTTTTTGTTAGGAGTATCTGGGTTTGTAGAGGGAGGAATGGGCGCCGGCTGAA
CAATTTATCCCCCACTGACTTCAATTGATTTCTTAAGAGATCCTTCTATGGACCTTGCCATTTTTTCTCT
TCACTTAGGCGGTGCTTCTTCTATTGCAGCTAGGTTAAATTTCGCAAGAACTGTGGCTAATATACGACAT
CAGAAGCGTGGTTTCCATAAAATTCCTATGTTTCCA

'CI_TAK_041'          TTGACTTGTACCCTTAATAATGGTAATACCAGATATACATTTCCCTCGACTAAATAACCTGAGGTTTTGG
TTTGTACCTAATGCATTTTTTTTGTTAGGAGTATCTGGGTTTGTAGAGGGAGGAATGGGCGCCGGCTGAA
CAATTTATCCCCCACTGACTTCAATTGATTTCTTAAGAGATCCTTCTATGGACCTTGCCATTTTTTCTCT
TCGCTTAGGCGGTGCTTCTTCTATTGCAGCTAGGTTAAATTTCGCAAGAACTGTGGCTAATATACGACAT
CAGAAGCGTGGTTTCCATAAGATTCCTATGTTTCCA

'CI_TAK_042'          TTGACTTGTACCCTTAATAATGGTAATACCAGATATACATTTCCCTCGACTAAATAACCTGAGGTTTTGG
TTTGTACCTAATGCATTTTTTTTGTTAGGAGTATCTGGGTTTGTAGAAGGAGGAATGGGCGCCGGCTGAA
CAATTTATCCCCCACTGACTTCAATTGATTTCTTAAGAGATCCTTCTATGGACCTTGCCATTTTTTCTCT
TCACTTAGGCGGTGCTTCTTCTATTGCAGCTAGGTTAAATTTCGCAAGAACTGTGGCTAATATACGACAT
CAGAAGCGTGGTTTCCATAAGATTCCTATGTTTCCA

'CI_TAK_043'          TTGACTTGTACCCTTAATAATGGTAATACCAGATATACATTTCCCTCGACTAAATAACCTGAGGTTTTGG
TTTGTACCTAATGCATTTTTTTTGTTAGGAGTATCTGGGTTTGTAGAGGGAGGAATGGGCGCCGGCTGAA
CAATTTATCCCCCACTGACTTCAATTGATTTCTTAAGAGATCCTTCTATGGACCTTGCCATTTTTTCTCT
CCACTTAGGCGGTGCTTCTTCTATTGCAGCTAGGTTAAATTTCGCAAGAACTGTGGCTAATATACGACAT
CAGAAGCGTGGTTTCCATAAGATTCCTATGTTTCCA

'CI_TAK_044'          TTGACTTGTACCCTTAATAATGGTAATACCAGATATACATTTCCCTCGACTAAATAACCTGAGGTTTTGG
TTTGTACCTAATGCATTTTTTTTGTTAGGAGTATCTGGGTTTGTAGAGGGAGGAATGGGCGCCGGCTGAA
CAATTTATCCCCCACTGACTTCAATTGATTTCTTAAGAGATCCTTCTATGGACCTTGCCATTTTTTCTCT
TCACTTAGGCGGTGCTTCTTCTATTGCAGCTAGGTTAAATTTCGCAAGAACTGTGGCTAATATACGACAT
CAGAAGCGTGGTTTCCATAAGATTCCTATGTTTCCA

'CI_TAK_046'          TTGACTTGTACCCTTAATAATGGTAATACCAGATATACATTTCCCTCGACTAAATAACCTGAGGTTTTGG
TTTGTACCTAATGCATTTTTTTTGTTAGGAGTATCTGGGTTTGTAGAAGGAGGAATGGGTGCCGGCTGAA
CAATTTATCCCCCACTGACTTCAATTGATTTCTTAAGAAATCCTTCTATGGACCTTGCCATTTTTTCTCT
TCACTTAGGCGGTGCTTCTTCTATTGCAGCTAGGTTAAATTTCGCAAGAACTGGGGCTAATATACGACAT
CAGAAGCGTGGTTTCCATAAAATTCCTATGTTTCCA

'CI_TAK_048'          TTGACTTGTACCCTTAATAATGGTAATACCAGATATACATTTCCCTCGACTAAATAACCTGAGGTTTTGG
TTTGTACCTAATGCATTTTTTTTGTTAGGAGTATCTGGGTTTGTAGAAGGAGGAATGGGCGCCGGCTGAA
CAATTTATCCCCCACTGACTTCAATTGATTTCTTAAGAGATCCTTCTATGGACCTTGCCATTTTTTCTCT
TCACTTAGGCGGTGCTTCTTCTATTGCAGCTAGGTTAAATTTCGCAAGAACTGTGGCTAATATACGACAT
CAGAAGCGTGGTTTCCATAAGATTCCTATGTTTCCA

'CI_TAK_049'          TTGACTTGTACCCTTAATAATGGTAATACCAGATATACATTTCCCTCGACTAAATAACCTGAGGTTTTGG
TTTGTACCTAATGCTTTTTTTTTGTTAGGAGTATCTGGGTTTGTAGAGGGAGGAATGGGCGCCGGCTGAC
CAATTTATCCCCCACTGACTTCAATTGATTTCTTAAAAGATCCTTCTATGGACCTTGCCATTTTTTCTCT
TCACTTAGGCGGTGCTTCTTCTATTGCAGCTAGGTTAAATTTCGCAAGAACTGTGGCTAATATACGACAT
CAGAAGCGTGGTTTCCATAAGATTCCTATGTTTCCA

'CI_TAK_050'          TTGACTTGTACCCTTAATAATGGTAATACCAGATATACATTTCCCTCGACTAAATAACCTGAGGTTTTGG
TTTGTACCTAATGCATTTTTTTTGTTAGGAGTATCTGGGTTTGTAGAGGGAGGAATGGGCGCCGGCTGAA
CAATTTATCCCCCGCTGACTTCAATTGATTTCTTAAGAGATCCTTCTATGGACCTTGCCATTTTTTCTCT
TCACTTAGGCGGTGCTTCTTCTATTGCAGCTAGGTTAAATTTCGCAAGAACTGTGGCTAATATACGACAT
CAGAAGCGTGGTTTCCATAAGATTCCTATGTTTCCA

'CS_0001_SAU_Trimme'  TTGACTTGTGCCATTAATAATAGTAATACCAGACATGCACTTTCCTCGGCTAAATAACCTGAGGTTTTGG
TTTGTACCTAATGCATTCTTTTTGTTAGGAGTGTCTGGATTTGTAGAAGGAGGAATGGGTGCCGGTTGAA
CAATCTACCCACCACTAACTTCAATCGATTTCTTAAGAGACCCATCTATAGATCTTGCTATTTTTTCTCT
TCACTTAGGCGGTGCTTCCTCTATTGCAGCTAGGTTAAATTTCGCAAGGACTGTGGCTAATATACGGCAT
CAAAAACGTGGCTTCCATAAAATTCCTATGTTTCCA

'CS_0002_SAU_Trimme'  TTGACTTGTGCCATTAATAATGGTAATACCAGACATGCACTTTCCTCGGCTAAATAACCTGAGGTTTTGG
TTTGTACCTAATGCATTCTTTTTGTTAGGAGTGTCTGGATTTGTAGAAGGAGGAATGGGTGCCGGTTGAA
CAATTTACCCTCCACTAACTTCAATCGATTTCTTAAGAGACCCATCTATAGATCTTGCTATTTTTTCTCT
TCACTTAGGCGGTGCTTCCTCTATTGCAGCTAGGTTAAATTTCGCAAGGACCGTGGCTAATATACGGCAT
CAAAAACGTGGTTTCCATAAAATTCCTATGTTTCCA

'CS_0003_SAU_Trimme'  TTGACTTGTGCCATTAATAATAGTAATACCAGACATGCACTTTCCTCGGCTAAATAACCTGAGGTTTTGG
TTTGTACCTAATGCATTCTTTCTGTTAGGAGTGTCTGGATTTGTAGAAGGAGGAATGGGTGCCGGTTGAA
CAATCTACCCACCACTAACTTCAATCGATTTCTTAAGAGACCCATCTATAGATCTTGCTATTTTTTCTCT
TCACTTAGGCGGTGCTTCCTCTATTGCAGCTAGGTTAAATTTCGCAAGGACTGTGGCTAATATACGGCAT
CAAAAACGTGGCTTCCATAAAATTCCTATGTTTCCA

'CS_0004_SAU_Trimme'  TTGACTTGTGCCATTAATAATAGTAATACCAGACATGCACTTTCCTCGGCTAAATAACCTGAGGTTTTGG
TTTGTACCTAATGCATTCTTTTTGTTAGGAGTGTCTGGATTTGTAGAAGGAGGAATGGGTGCCGGTTGAA
CAATCTACCCACCACTAACTTCAATCGATTTCTTAAGAGACCCATCTATAGATCTTGCTATTTTTTCTCT
TCACTTAGGCGGTGCTTCCTCTATTGCAGCTAGGTTAAATTTCGCAAGGACTGTGGCTAATATACGGCAT
CAAAAACGTGGCTTCCATAAAATTCCTATGTTTCCA

'CS_0005_SAU_Trimme'  TTGACTTGTGCCATTAATAATAGTAATACCAGACATGCACTTTCCTCGGCTAAATAACCTGAGGTTTTGG
TTTGTACCTAATGCATTTTTTTTGTTAGGAGTGTCTGGATTTGTAGAAGGAGGAATGGGTGCCGGTTGAA
CAATCTACCCACCACTAACTTCAATCGATTTCTTAAGAGACCCATCTATAGATCTTGCTATTTTTTCTCT
TCACTTAGGCGGTGTTTCCTCTATTGCAGCTAGGTTAAATTTCGCAAGGACTGTGGCTAATATACGGCAT
CAAAAACGTGGTTTCCATAAAATTCCTATGTTTCCA

'CS_0007_SAU_Trimme'  TTGACTTGTGCCATTAATAATAGTAATACCAGACATGCACTTTCCTCGGCTAAATAACCTGAGGTTTTGG
TTTGTACCTAATGCATTCTTTTTGTTAGGAGTGTCTGGATTTGTAGAAGGAGGAATGGGTGCCGGCTGAA
CAATCTACCCCCCACTAACTTCAATCGATTTCTTAAGAGACCCATCTATAGATCTTGCTATTTTTTCTCT
TCACTTAGGCGGTGCTTCCTCTATTGCAGCTAGGTTAAATTTCGCAAGGACTGTGGCTAATATACGGCAT
CAAAAACGTGGCTTCCATAAAATTCCTATGTTTCCA

'CS_0008_SAU_Trimme'  TTGACTTGTGCCATTAATAATAGTAATACCAGACATGCACTTTCCTCGGCTAAATAACCTGAGGTTTTGG
TTTGTACCTAATGCATTCTTTTTGTTAGGAGTGTCTGGATTTGTAGAAGGAGGAATGGGTGCCGGTTGAA
CAATCTACCCACCACTAACTTCAATCGATTTCTTAAGAGACCCATCTATAGATCTTGCTATTTTTTCTCT
TCACTTAGGCGGTGCTTCCTCTATTGCAGCTAGGTTAAATTTCGCAAGGACTGTGGCTAATATACGGCAT
CAAAAACGTGGCTTCCATAAAATTCCTATGTTTCCA

'CS_0009_SAU_Trimme'  TTGACTTGTGCCATTAATAATAGTAATACCAGACATGCACTTTCCTCGGCTAAATAACCTGAGGTTTTGG
TTTGTACCTAATGCATTCTTTTTGTTAGGAGTGTCTGGATTTGTAGAAGGAGGAATGGGTGCCGGTTGAA
CAATCTACCCCCCACTAACTTCAATCGATTTCTTAAGAGACCCATCTATAGATCTTGCTATTTTTTCTCT
TCACTTAGGCGGTGCTTCCTCTATTGCAGCTAGGTTAAATTTCGCAAGGACTGTGGCCAATATACGGCAT
CAAAAACGTGGCTTCCATAAAATTCCTATGTTTCCA

'CS_0010_SAU_Trimme'  TTGACTTGTGCCATTAATAATAGTAATACCAGACATGCACTTTCCTCGGCTAAATAACCTGAGGTTTTGG
TTTGTACCTAATGCATTCTTTTTGTTAGGAGTGTCTGGATTTGTAGAAGGAGGAATGGGTGCCGGTTGAA
CAATCTACCCACCACTAACTTCAATCGATTTCTTAAGAGACCCATCTATAGATCTTGCTATTTTTTCTCT
TCACTTAGGCGGTGCCTCTTCTATTGCAGCTAGGTTAAATTTCGCAAGGACTGTGGCTAATATACGGCAT
CAAAAACGTGGTTTCCATAAAATTCCTATGTTTCCA

'CS_0011_SAU_Trimme'  TTGACTTGTGCCATTAATAATAGTAATACCAGACATGCACTTTCCTCGGCTAAATAACCTGAGGTTTTGG
TTTGTACCTAATGCATTCTTTTTGTTAGGAGTGTCTGGATTTGTAGAAGGAGGAATGGGTGCCGGTTGAA
CAATCTACCCACCACTAACTTCAATCGATTTCTTAAGAGACCCATCTATAGATCTTGCTATTTTTTCTCT
TCACTTAGGCGGTGCTTCCTCTATTGCAGCTAGGTTAAATTTCGCAAGGACTGTGGCTAATATACGGCAT
CAAAAACGTGGCTTCCATAAAATTCCTATGTTTCCA

'CS_0012_SAU_Trimme'  TTGACTTGTGCCATTAATAATAGTAATACCAGACATGCACTTTCCTCGGCTAAATAACCTGAGGTTTTGG
TTTGTACCTAATGCATTCTTTTTGTTAGGAGTGTCTGGATTTGTAGAAGGAGGAATGGGTGCCGGTTGAA
CAATCTACCCCCCACTAACTTCAATCGATTTCTTAAGAGACCCATCTATAGATCTTGCTATTTTTTCTCT
TCACTTAGGCGGTGCTTCCTCTATTGCAGCTAGGTTAAATTTCGCAAGGACTGTGGCTAATATACGCCAC
CAAAAACGTGGCTTCCATAAAATTCCTATGTTTCCA

'CS_0013_SAU_Trimme'  TTGACTTGTGCCATTAATAATAGTAATACCAGACATGCACTTTCCTCGGCTAAATAACCTGAGGTTTTGG
TTTGTACCTAATGCATTCTTTTTGTTAGGAGTGTCTGGATTTGTAGAAGGAGGAATGGGTGCCGGTTGAA
CAATCTACCCACCACTAACTTCAATCGATTTTTTAAGAGACCCATCTATAGATCTTGCTATTTTTTCTCT
TCACTTAGGCGGTGCTTCCTCTATTGCAGCTAGGTTAAATTTCGCAAGGACTGTGGCTAATATACGGCAT
CAAAAACGTGGCTTCCATAAAATTCCTATGTTTCCA

'CS_0014_SAU_Trimme'  TTGACTTGTGCCATTAATAATAGTAATACCAGACATGCACTTTCCTCGGCTAAATAACCTGAGGTTTTGG
TTTGTACCTAATGCATTCTTTTTGTTAGGAGTGTCTGGATTTGTAGAAGGAGGAATGGGTGCCGGTTGAA
CAATCTACCCACCACTAACTTCAATCGATTTCTTAAGAGACCCATCTATAGATCTTGCTATTTTTTCTCT
TCACTTAGGCGGTGCTTCCTCTATTGCAGCTAGGTTAAATTTCGCAAGGACTGTGGCTAATATACGGCAT
CAAAAACGTGGTTTCCATAAAATTCCTATGTTTCCA

'CS_0015_SAU_Trimme'  TTGACTTGTGCCATTAATAATAGTAATACCAGACATGCACTTTCCTCGGCTAAATAACCTGAGGTTTTGG
TTTGTACCTAATGCATTCTTTTTGTTAGGAGTGTCTGGATTTGTAGAAGGAGGAATGGGTGCCGGTTGAA
CAATCTACCCTCCACTAACTTCAATTGATTTCTTAAGAGACCCATCTATAGATCTTGCTATTTTTTCTCT
TCACTTAGGCGGTGCTTCCTCTATTGCAGCTAGGTTAAATTTCGCAAGGACTGTGGCTAATATACGGCAT
CAAAAACGTGGCTTCCATAAAATTCCTATGTTTCCA

'CS_0016_SAU_Trimme'  TTGACTTGTGCCATTAATAATAGTAATACCAGACATGCACTTTCCTCGGCTAAATAACCTGAGGTTTTGG
TTTGTACCTAATGCATTCTTTTTGTTAGGAGTGTCTGGATTTGTAGAAGGAGGAATGGGTGCCGGTTGAA
CAATCTACCCACCACTAACTTCAATCGATTTCTTAAGAGACCCATCTATAGATCTTGCTATTTTTTCTCT
TCATTTAGGCGGTGCTTCCTCTATTGCAGCTAGGTTAAATTTCGCAAGGACTGTGGCTAATATACGGCAT
CAAAAACGTGGCTTCCATAAAATTCCTATGTTTCCA

'CS_0017_WRE_Trimme'  TTGACTTGTGCCATTAATAATAGTAATACCGGACATGCACTTTCCTCGGCTAAATAACCTGAGGTTTTGG
TTTGTACCTAATGCATTCTTTTTGTTAGGAGTGTCTGGATTTGTAGAAGGAGGAATGGGTGCCGGTTGAA
CAATCTACCCACCACTAACTTCAATCGATTTCTTAAGAGACCCATCTATAGATCTTGCTATTTTTTCTCT
TCACCTAGGCGGTGCTTCCTCTATTGCAGCTAGGTTAAATTTCGCAAGGACTGTGGCTAATATACGGCAT
CAAAAACGTGGCTTCCATAAAATTCCTATGTTTCCA

'CS_0018_WRE_Trimme'  TTGACTTGTGCCATTAATAATAGTAATACCGGACATGCACTTTCCTCGGCTAAATAACCTGAGGTTTTGG
TTTGTACCTAATGCATTCTTTTTGTTAGGAGTGTCTGGATTTGTAGAAGGAGGAATGGGTGCCGGTTGAA
CAATCTACCCACCACTAACTTCAATCGATTTCTTAAGAGACCCATCTATAGATCTTGCTATTTTTTCTCT
TCACTTAGGCGGTGCTTCCTCTATTGCAGCTAGGTTAAATTTCGCAAGGACTGTGGCTAATATACGGCAT
CAAAAACGTGGCTTCCATAAAATTCCTATGTTTCCA

'CS_0019_WRE_Trimme'  TTGACTTGTGCCATTAATAATAGTAATACCAGACATGCACTTTCCTCGGCTAAATAACCTGAGGTTTTGG
TTTGTACCTAATGCATTCTTTTTGTTAGGAGTGTCTGGATTTGTAGAAGGAGGAATGGGTGCCGGTTGAA
CAATCTACCCACCACTAACTTCAATCGATTTCTTAAGAGACCCATCTATAGATCTTGCTATTTTTTCTCT
TCACTTAGGCGGTGCTTCCTCTATTGCAGCTAGGTTAAATTTCGCAAGGACTGTGGCTAATATACGGCAT
CAAAAACGTGGCTTCCATAAAATTCCTATGTTTCCA

'CS_0020_WRE_Trimme'  TTGACTTGTGCCATTAATAATAGTAATACCAGACATGCACTTTCCTCGGCTAAATAACCTGAGGTTTTGG
TTTGTACCTAATGCATTCTTTTTGTTAGGAGTGTCTGGATTTGTAGAAGGAGGAATGGGTGCCGGTTGAA
CAATCTACCCACCACTAACTTCAATCGATTTCTTAAGAGACCCATCTATAGATCTTGCTATTTTTTCTCT
TCACTTAGGCGGTGCTTCCTCTATTGCAGCTAGGTTAAATTTCGCAAGGACTGTGGCTAATATACGGCAT
CAAAAACGTGGCTTCCATAAAATTCCTATGTTTCCA

'CS_0022_WRE_Trimme'  TTGACTTGTGCCATTAATAATAGTAATACCAGACATGCACTTTCCTCGGCTAAATAACCTGAGGTTTTGG
TTTGTACCTAATGCATTCTTTTTGTTAGGAGTGTCTGGATTTGTAGAAGGAGGAATGGGTGCCGGTTGAA
CAATCTACCCACCACTAACTTCAATCGATTTCTTAAGAGACCCATCTATAGATCTTGCTATTTTTTCTCT
TCACTTAGGCGGTGCTTCCTCTATTGCAGCTAGGTTAAATTTCGCAAGGACTGTGGCTAATATACGGCAT
CAAAAACGTGGCTTCCATAAAATTCCTATGTTTCCA

'CS_0023_WRE_Trimme'  TTGACTTGTGCCATTAATAATGGTAATACCAGACATGCACTTTCCTCGGCTAAATAACCTGAGGTTTTGG
TTTGTACCTAATGCATTCTTTTTGTTAGGGGTGTCTGGATTTGTAGAAGGAGGAATGGGTGCCGGTTGAA
CAATCTACCCCCCACTAACTTCAATCGATTTCTTAAGAGACCCATCTATAGATCTTGCTATTTTTTCTCT
TCACTTAGGCGGTGCTTCCTCTATTGCAGCTAGGTTAAATTTCGCAAGGACCGTGGCTAATATACGGCAT
CAAAAACGTGGTTTCCATAAAATTCCTATGTTTCCA

'CS_0024_WRE_Trimme'  TTGACTTGTGCCATTAATAATAGTAATACCAGACATGCACTTTCCTCGGCTAAATAACCTGAGGTTTTGG
TTTGTACCTAATGCATTCTTTTTGTTAGGAGTGTCTGGATTTGTAGAAGGAGGAATGGGTGCCGGTTGAA
CAATCTACCCCCCACTAACTTCAATCGATTTCTTAAGAGACCCATCTATAGATCTTGCTATTTTTTCTCT
TCACTTAGGCGGTGCTTCCTCTATTGCAGCTAGGTTAAATTTCGCAAGGACTGTGGCTAATATACGGCAT
CAAAAACGTGGCTTCCATAAAATTCCTATGTTTCCA

'CS_0025_WRE_Trimme'  TTGACTTGTGCCATTAATAATAGTAATACCAGACATGCACTTTCCTCGGCTAAATAACCTGAGGTTTTGG
TTTGTACCTAATGCATTCTTTTTGTTAGGAGTGTCTGGATTTGTAGAAGGAGGAATGGGTGCCGGTTGAA
CAATCTACCCACCACTAACTTCAATCGATTTCTTAAGAGACCCATCTATAGATCTTGCTATTTTTTCTCT
TCACTTAGGCGGTGCTTCCTCTATTGCAGCTAGGTTAAATTTCGCAAGGACTGTGGCTAATATACGGCAT
CAAAAACGTGGTTTCCATAAAATTCCTATGTTTCCA

'CS_0026_WRE_Trimme'  TTGACTTGTGCCATTAATAATAGTAATACCAGACATGCACTTTCCTCGGCTAAATAACCTGAGGTTTTGG
TTTGTACCTAATGCATTCTTTTTGTTAGGAGTGTCTGGATTTGTAGAAGGAGGAATGGGTGCCGGTTGAA
CAATCTACCCACCACTAACTTCAATCGATTTCTTAAGAGACCCATCTATAGATCTTGCTATTTTTTCTCT
TCACTTAGGCGGTGCTTCCTCTATTGCAGCTAGGTTAAATTTCGCAAGGACTGTGGCTAATATACGGCAT
CAAAAACGTGGCTTCCATAAAATTCCTATGTTTCCA

'CS_0027_WRE_Trimme'  TTGACTTGTGCCATTAATAATAGTAATACCAGACATGCACTTTCCTCGGCTAAATAACCTGAGGTTTTGG
TTTGTACCTAATGCATTCTTTTTGTTAGGAGTGTCTGGATTTGTAGAAGGAGGAATGGGCGCCGGCTGAA
CAATCTACCCCCCACTAACTTCAATCGATTTCTTAAGAGACCCATCTATAGATCTTGCTATTTTTTCTCT
TCACTTAGGCGGTGCTTCCTCTATTGCAGCTAGGTTAAACTTCGCAAGGACTGTGGCTAATATACGGCAT
CAAAAACGTGGCTTCCATAAAATTCCTATGTTTCCA

'CS_0028_WRE_Trimme'  TTGACTTGTGCCATTAATAATAGTAATACCAGACATGCACTTTCCTCGGCTAAATAACCTGAGGTTTTGG
TTTGTACCTAATGCATTCTTTTTGTTAGGAGTGTCTGGATTTGTAGAAGGAGGAATGGGTGCCGGTTGAA
CAATCTACCCACCACTAACTTCAATCGATTTCTTAAGAGACCCATCTATAGATCTTGCTATTTTTTCTCT
TCACTTAGGCGGTGCTTCCTCTATTGCAGCTAGGTTAAATTTCGCAAGGACTGTGGCTAATATACGGCAT
CAAAAACGTGGTTTCCATAAAATTCCTATGTTTCCA

'CS_0029_WRE_Trimme'  TTGACTTGTGCCATTAATAATAGTAATACCAGACATGCACTTTCCTCGGCTAAATAACCTGAGGTTTTGG
TTTGTACCTAATGCATTCTTTTTGTTAGGAGTGTCTGGATTTGTAGAAGGAGGAATGGGTGCCGGTTGAA
CAATCTACCCACCACTAACTTCAATCGATTTCTTAAGAGACCCATCTATAGATCTTGCTATTTTTTCTCT
TCACTTAGGCGGTGCTTCCTCTATTGCAGCTAGGTTAAATTTCGCAAGGACTGTGGCTAATATACGGCAT
CAAAAACGTGGCTTCCATAAAATTCCTATGTTTCCA

'CS_0030_WRE_Trimme'  TTGACTTGTGCCATTAATAATAGTAATACCAGACATGCACTTTCCTCGGCTAAATAACCTGAGGTTTTGG
TTTGTACCTAATGCATTCTTTTTGTTAGGAGTGTCTGGATTTGTAGAAGGAGGAATGGGTGCCGGTTGAA
CAATCTACCCACCACTAACTTCAATCGATTTCTTAAGAGACCCATCTATAGATCTTGCTATTTTTTCTCT
TCACTTAGGCGGTGCTTCCTCTATTGCAGCTAGGTTAAATTTCGCAAGGACTGTGGCTAATATACGGCAT
CAAAAACGTGGTTTCCATAAAATTCCTATGTTTCCA

'CS_0031_WRE_Trimme'  TTGACTTGTGCCATTAATAATAGTAATACCAGACATGCACTTTCCTCGGCTAAATAACCTGAGGTTTTGG
TTTGTACCTAATGCATTCTTTTTGTTAGGAGTGTCTGGATTTGTAGAAGGAGGAATGGGTGCCGGTTGAA
CAATCTACCCACCACTAACTTCAATCGATTTCTTAAGAGACCCATCTATAGATCTTGCTATTTTTTCTCT
TCACTTAGGCGGTGCTTCCTCTATTGCAGCTAGGTTAAATTTCGCAAGGACTGTGGCTAATATACGGCAT
CAAAAACGTGGCTTCCATAAAATTCCTATGTTTCCA

'CS_0032_WRE_Trimme'  TTGACTTGTGCCATTAATAATAGTAATACCAGACATGCACTTTCCTCGGCTAAATAACCTGAGGTTTTGG
TTTGTACCTAATGCATTCTTTTTGTTAGGAGTGTCTGGATTTGTAGAAGGAGGAATGGGTGCCGGTTGAA
CAATCTACCCACCACTAACTTCAATCGATTTCTTAAGAGACCCATCTATAGATCTTGCTATTTTTTCTCT
TCACTTAGGCGGTGCTTCCTCTATTGCAGCTAGGTTAAATTTCGCAAGGACTGTGGCTAATATACGGCAT
CAAAAACGTGGTTTCCATAAAATTCCTATGTTTCCA

'CS_0033_WRE_Trimme'  TTGACTTGTGCCATTAATAATAGTAATACCAGACATGCACTTTCCTCGGCTAAATAACCTGAGGTTTTGG
TTTGTACCTAATGCATTCTTTTTGTTAGGAGTGTCTGGATTTGTAGAAGGAGGAATGGGTGCCGGTTGAA
CAATCTACCCCCCACTAACTTCAATCGATTTTTTAAGAGACCCATCTATAGATCTTGCTATTTTTTCTCT
TCACTTAGGCGGTGCTTCCTCTATTGCAGCTAGGTTAAATTTCGCAAGAACTGTGGCTAATATACGGCAT
CAAAAACGTGGCTTCCATAAAATTCCTATGTTTCCA

'CS_0034_WRE_Trimme'  TTGACTTGTGCCATTAATAATAGTAATACCAGACATGCACTTTCCTCGGCTAAATAACCTGAGGTTTTGG
TTTGTACCTAATGCATTCTTTTTGTTAGGAGTGTCTGGATTTGTAGAAGGAGGAATGGGTGCCGGTTGAA
CAATCTACCCACCACTAACTTCAATCGATTTCTTAAGGGACCCATCTATAGATCTTGCTATTTTTTCTCT
TCACTTAGGCGGTGCTTCCTCTATTGCAGCTAGGTTAAATTTCGCAAGGACTGTGGCTAATATACGGCAT
CAAAAACGTGGTTTCCATAAAATTCCTATGTTTCCA

'CS_0035_WRE_Trimme'  TTGACTTGTGCCATTAATAATAGTAATACCAGACATGCACTTTCCTCGGCTAAATAACCTGAGGTTTTGG
TTTGTACCTAATGCATTCTTTTTGTTAGGAGTGTCTGGATTTGTAGAAGGAGGAATGGGTGCCGGTTGAA
CAATCTACCCCCCACTAACTTCAATCGATTTTTTAAGAGACCCATCTATAGATCTTGCTATTTTTTCTCT
TCACTTAGGCGGTGCTTCCTCTATGGCAGCTAGGTTAAATTTCGCAAGGACTGTGGCTAATATACGGCAT
CAAAAACGTGGCTTCCATAAAATTCCTATGTTTCCA

'CS_0036_WRE_Trimme'  TTGACTTGTGCCATTAATAATGGTAATACCAGACATGCACTTTCCTCGGCTAAATAACCTGAGGTTTTGG
TTTGTACCTAATGCATTCTTTTTGTTAGGGGTGTCTGGATTTGTAGAAGGAGGAATGGGTGCCGGTTGAA
CAATCTACCCCCCACTAACTTCAATCGATTTCTTAAGAGACCCATCTATAGATCTTGCTATTTTTTCTCT
TCACTTAGGCGGTGCTTCCTCTATTGCAGCTAGGTTAAATTTCGCAAGGACCGTGGCTAATATACGGCAT
CAAAAACGTGGTTTCCATAAAATTCCTATGTTTCCA

'CS_0037_WRE_Trimme'  TTGACTTGTGCCATTAATAATGGTAATACCAGACATGCACTTTCCTCGGCTAAATAACCTGAGGTTTTGG
TTTGTACCTAATGCATTCTTTTTGTTAGGAGTGTCTGGATTTGTAGAAGGAGGAATGGGTGCCGGTTGAA
CAATCTACCCCCCACTAACTTCAATCGATTTCTTAAGAGACCCATCTATAGATCTTGCTATTTTTTCTCT
TCACTTAGGCGGTGCTTCCTCTATTGCAGCTAGGTTAAATTTCGCAAGGACTGTGGCTAATATACGGCAT
CAAAAACGTGGCTTCCATAAAATTCCTATGTTTCCA

'CS_0038_WRE_Trimme'  TTGACTTGTGCCATTAATAATAGTAATACCAGACATGCACTTTCCTCGGCTAAATAACCTGAGGTTTTGG
TTTGTACCTAATGCATTCTTTTTGTTAGGAGTGTCTGGATTTGTAGAAGGAGGAATGGGTGCCGGTTGAA
CAATCTACCCACCACTAACTTCAATCGATTTCTTAAGAGACCCATCTATAGATCTTGCTATTTTTTCTCT
TCACTTAGGCGGTGCTTCCTCTATTGCAGCTAGGTTAAATTTCGCAAGGACTGTGGCTAATATACGGCAT
CAAAAACGTGGTTTCCATAAAATTCCTATGTTTCCA

'CS_0039_WRE_Trimme'  TTGACTTGTGCCATTAATAATAGTAATACCAGACATGCACTTTCCTCGGCTAAATAACCTGAGGTTTTGG
TTTGTACCTAATGCATTCTTTTTGTTAGGAGTGTCTGGATTTGTAGAAGGAGGAATGGGTGCCGGTTGAA
CAATCTACCCACCACTAACTTCAATCGATTTCTTAAGAGACCCATCTATAGATCTTGCTATTTTTTCTCT
TCACTTAGGCGGTGCTTCCTCTATTGCAGCTAGGTTAAATTTCGCAAGGACTGTGGCTAATATACGGCAT
CAAAAACGTGGTTTCCATAAAATTCCTATGTTTCCA

'CS_0040_WRE_Trimme'  TTGACTTGTGCCATTAATAATGGTAATACCAGACATGCACTTTCCTCGGCTAAATAACCTGAGCTTTTGG
TTTGTACCTAATGCATTCTTTTTGTTAGGGGTGTCTGGATTTGTAGAAGGAGGAATGGGTGCCGGTTGAA
CAATCTACCCCCCACTAACTTCAATCGATTTCTTAAGAGACCCATCTATAGATCTTGCTATTTTTTCTCT
TCACTTAGGCGGTGCTTCCTCTATGGCAGCTAGGTTAAATTTCGCAAGGACCGTGGCTAATATACGGCAT
CAAAAACGTGGTTTCCATAAAATTCCTATGTTTCCA

'CS_0042_WRE_Trimme'  TTGACTTGTGCCATTAATAATGGTGATACCAGACATGCACTTTCCTCGGCTAAATAACCTGAGGTTTTGG
TTTGTACCTAATGCATTCTTTTTGTTAGGGGTGTCTGGATTTGTAGAAGGTGGAATGGGTGCCGGTTGAA
CAATCTACCCCCCACTAACTTCAATCGATTTCTTAAGAGACCCATCTATAGATCTTGCTATTTTTTCTCT
TCACTTAGGCGGTGCTTCCTCTATTGCAGCTAGGTTAAATTTCGCAAGGACCGTGGCTAATATACGGCAT
CAAAAACGTGGTTTCCATAAAATTCCTATGTTTCCA

'CS_0043_WRE_Trimme'  TTGACTTGTGCCATTAATAATAGTAATACCAGACATGCACTTTCCTCGGCTAAATAACCTGAGGTTTTGG
TTTGTACCTAATGCATTCTTTTTGTTAGGAGTGTCTGGATTTGTAGAAGGAGGAATGGGTGCCGGTTGAA
CAATCTACCCACCACTAACTTCAATCGATTTCTTAAGAGACCCATCTATAGATCTTGCTATTTTTTCTCT
TCACTTAGGCGGTGCTTCCTCTATTGCAGCTAGGTTAAATTTCGCAAGGACTGTGGCTAATATACGGCAT
CAAAAACGTGGTTTCCATAAAATTCCTATGTTTCCA

'CS_0044_WRE_Trimme'  TTGACTTGTGCCATTAATAATAGTAATACCAGACATGCACTTTCCTCGGCTAAATAACCTGAGGTTTTGG
TTTGTACCTAATGCATTCTTTTTGTTAGGAGTGTCTGGATTTGTAGAAGGAGGAATGGGTGCCGGTTGAA
CAATCTACCCACCACTAACTTCAATCGATTTCTTAAGAGACCCATCTATAGATCTTGCTATTTTTTCTCT
TCACTTAGGCGGTGCTTCCTCTATTGCAGCTAGGTTAAATTTCGCAAGGACTGTGGCTAATATACGGCAT
CAAAAACGTGGCTTCCATAAAATTCCTATGTTTCCA

'CS_0045_WRE_Trimme'  TTGACTTGTGCCATTAATAATGGTAATACCAGACATGCACTTTCCTCGGCTAAATAACCTGAGGTTTTGG
TTTGTACCTAATGCATTCTTTTTGTTAGGGGTGTCTGGATTTGTAGAAGGAGGAATGGGTGCCGGTTGAA
CAATCTACCCCCCACTAACTTCAATCGATTTCTTAAGAGACCCATCTATAGATCTTGCTATTTTTTCTCT
TCACTTAGGCGGTGCTTCCTCTATGGCAGCTAGGTTAAATTTCGCAAGGACCGTGGCTAATATACGGCAT
CAAAAACGTGGTTTCCATAAAATTCCTATGTTTCCA

'CS_0046_WRE_Trimme'  TTGACTTGTGCCATTAATAATGGTAATACCAGACATGCACTTTCCTCGGCTAAATAACCTGAGGTTTTGG
TTTGTACCTAATGCATTCTTTTTGTTAGGAGTGTCTGGATTTGTAGAAGGAGGAATGGGTGCCGGTTGAA
CAATTTACCCTCCACTAACTTCAATCGATTTCTTAAGAGACCCATCTATAGATCTTGCTATCTTTTCTCT
TCACTTAGGCGGTGCTTCCTCTATTGCAGCTAGGTTAAATTTCGCAAGGACCGTGGCTAATATACGGCAT
CAAAAACGTGGTTTCCATAAAATTCCTATGTTTCCA

'CS_0047_WRE_Trimme'  TTGACTTGTGCCGTTAATAATGGTAATACCAGACATGCACTTTCCTCGGCTAAATAACCTGAGGTTTTGG
TTTGTACCTAATGCATTCTTTTTGTTAGGAGTGTCTGGATTTGTAGAAGGAGGAATGGGTGCCGGTTGAA
CAATCTACCCTCCACTAACTTCAATCGATTTCTTAAGAGACCCATCTATAGATCTTGCTATTTTTTCTCT
TCACTTAGGCGGTGCTTCCTCTATTGCAGCTAGGTTAAATTTCGCAAGGACCGTGGCTAATATACGGCAT
CAAAAACGTGGTTTCCATAAAATTCCTATGTTTCCA

'CS_0048_WRE_Trimme'  TTGACTTGTGCCATTAATAATGGTAATACCAGACATGCACTTTCCTCGGCTAAATAACCTGAGGTTTTGG
TTTGTACCTAATGCATTCTTTTTGTTAGGAGTGTCTGGATTTGTAGAAGGAGGAATGGGTGCCGGTTGAA
CAATCTACCCCCCACTAACTTCAATCGATTTCTTAAGAGACCCATCTATAGATCTTGCTATTTTTTCTCT
TCACTTAGGCGGTGCTTCCTCTATTGCAGCTAGGTTAAATTTCGCAAGGACTGTGGCTAATATACGGCAT
CAAAAACGTGGCTTCCATAAAATTCCTATGTTTCCA

'CS_0049_KEN_Trimme'  TTGACTTGTGCCATTAATAATAGTAATACCAGACATGCACTTTCCTCGGCTAAATAACCTGAGGTTTTGG
TTTGTACCTAATGCATTCTTTTTGTTAGGAGTGTCTGGATTTGTAGAAGGAGGAATGGGTGCCGGTTGAA
CAATCTACCCTCCACTAACTTCAATTGATTTCTTAAGAGACCCATCTATAGATCTTGCTATTTTTTCTCT
TCACTTAGGCGGTGCTTCCTCTATTGCAGCTAGGTTAAATTTCGCAAGGACTGTGGCTAATATACGGCAT
CAAAAACGTGGCTTCCATAAAATTCCTATGTTTCCA

'CS_0050_KEN_Trimme'  TTGACTTGTGCCATTAATAATAGTAATACCAGACATGCACTTTCCTCGGCTAAATAACCTGAGGTTTTGG
TTTGTACCTAATGCATTCTTTTTGTTAGGAGTGTCTGGATTTGTAGAAGGAGGAATGGGTGCCGGTTGAA
CAATCTACCCACCACTAACTTCAATCGATTTCTTAAGAGACCCATCTATAGATCTTGCTATTTTTTCTCT
TCACTTAGGCGGTGCTTCCTCTATTGCAGCTAGGTTAAATTTCGCAAGGACTGTGGCTAATATACGGCAT
CAAAAACGTGGCTTCCATAAAATTCCTATGTTTCCA

'CS_0051_KEN_Trimme'  TTGACTTGTGCCATTAATAATGGTAATACCAGACATGCACTTTCCTCGGCTAAATAACTTGAGGTTTTGG
TTTGTACCTAATGCATTCTTTTTGTTAGGAGTGTCTGGATTTGTAGAAGGAGGAATGGGTGCCGGTTGAA
CAATCTACCCCCCACTAACTTCAATCGATTTCTTAAGAGACCCATCTATAGATCTTGCTATTTTTTCTCT
TCACTTAGGCGGTGCTTCCTCTATTGCAGCTAGGTTAAATTTCGCAAGGACCGTGGCTAATATACGGCAT
CAAAAACGTGGTTTCCATAAAATTCCTATGTTTCCA

'CS_0052_KEN_Trimme'  TTGACTTGTGCCATTAATAATGGTAATACCAGACATGCACTTTCCTCGGCTAAATAACCTGAGGTTTTGG
TTTGTACCTAATGCATTCTTTTTGTTAGGGGTGTCTGGATTTGTAGAAGGAGGAATGGGTGCCGGTTGAA
CAATCTACCCCCCACTAACTTCAATCGATTTCTTAAGAGACCCATCTATAGATCTTGCTATTTTTTCTCT
TCACTTAGGCGGTGCTTCCTCTATTGCAGCTAGGTTAAATTTCGCAAGGACCGTGGCTAATATACGGCAT
CAAAAACGTGGTTTCCATAAAATTCCTATGTTTCCA

'CS_0054_KEN_Trimme'  TTGACTTGTGCCATTAATAATAGTAATACCAGACATGCACTTTCCTCGGCTAAATAACCTGAGGTTTTGG
TTTGTACCTAATGCATTCTTTTTGTTAGGGGTGTCTGGATTTGTAGAAGGAGGAATGGGTGCCGGTTGAA
CAATCTACCCACCACTAACTTCAATCGATTTCTTAAGAGACCCATCTATAGATCTTGCTATTTTTTCTCT
TCACTTAGGCGGTGCTTCCTCTATTGCAGCTAGGTTAAATTTCGCAAGGACTGTGGCTAATATACGACAT
CAAAAACGTGGCTTCCATAAAATTCCTATGTTTCCA

'CS_0055_KEN_Trimme'  TTGACTTGTGCCATTAATAATAGTAATACCAGACATGCACTTTCCTCGGCTAAATAACCTGAGGTTTTGG
TTTGTACCTAATGCATTCTTTTTGTTAGGAGTGTCTGGATTTGTAGAAGGAGGAATGGGTGCCGGTTGAA
CAATCTACCCACCACTAACTTCAATCGATTTCTTAAGAGACCCATCTATAGATCTTGCTATTTTTTCTCT
TCACTTAGGCGGTGCTTCCTCTATTGCAGCTAGGTTAAATTTCGCAAGGACTGTGGCTAATATACGGCAT
CAAAAACGTGGCTTCCATAAAATTCCTATGTTTCCA

'CS_0056_KEN_Trimme'  TTGACTTGTGCCATTAATAATAGTAATACCAGACATGCACTTTCCTCGGCTAAATAACCTGAGGTTTTGG
TTTGTACCTAATGCATTCTTTTTGTTAGGAGTGTCTGGATTTGTAGAAGGAGGAATGGGTGCCGGTTGAA
CAATCTACCCACCACTAACTTCAATCGATTTCTTAAGAGACCCATCTATAGATCTTGCTATTTTTTCTCT
TCACTTAGGCGGTGCTTCCTCTATTGCAGCTAGGTTAAATTTCGCAAGGACTGTGGCTAATATACGGCAT
CAAAAACGTGGCTTCCATAAAATTCCTATGTTTCCA

'CS_0057_KEN_Trimme'  TTGACTTGTGCCATTAATAATGGTAATACCAGACATGCACTTTCCTCGGCTAAATAACCTGAGGTTTTGG
TTTGTACCTAATGCATTCTTTTTGTTAGGGGTGTCTGGATTTGTAGAAGGAGGAATGGGTGCCGGTTGAA
CAATCTACCCCCCACTAACTTCAATCGATTTCTTAAGAGACCCATCTATAGATCTTGCTATTTTTTCTCT
TCACTTAGGCGGTGCTTCCTCTATCGCAGCTAGGTTAAATTTCGCAAGGACCGTGGCTAATATACGGCAT
CAAAAACGTGGTTTCCATAATATTCCTATGTTTCCA

'CS_0058_KEN_Trimme'  TTGACTTGTGCCATTAATAATAGTAATACCAGACATGCACTTTCCTCGGCTAAATAACCTGAGGTTTTGG
TTTGTACCTAATGCATTCTTTTTGTTAGGAGTGTCTGGATTTGTAGAAGGAGGAATGGGTGCCGGTTGAA
CAATCTACCCACCACTAACTTCAATCGATTTCTTAAGAGACCCATCTATAGATCTTGCTATTTTTTCTCT
TCACTTAGGCGGTGCTTCCTCTATTGCAGCTAGGTTAAATTTCGCAAGGACTGTGGCTAATATACGGCAT
CAAAAACGTGGCTTCCATAAAATTCCTATATTTCCA

'CS_0059_KEN_Trimme'  TTGACTTGTGCCATTAATAATAGTAATACCAGACATGCACTTTCCTCGGCTAAATAACCTGAGGTTTTGG
TTTGTACCTAATGCATTCTTTTTGTTAGGAGTGTCTGGATTTGTAGAAGGAGGAATGGGTGCCGGTTGAA
CAATCTACCCTCCACTAACTTCAATTGATTTCTTAAGAGACCCATCTATAGATCTTGCTATTTTTTCTCT
TCACTTAGGCGGTGCTTCCTCTATTGCAGCTAGGTTAAATTTCGCAAGGACTGTGGCTAATATACGGCAT
CAAAAACGTGGCTTCCATAAAATTCCTATGTTTCCA

'CS_0060_KEN_Trimme'  TTGACTTGTGCCATTAATAATAGTAATACCAGACATGCACTTTCCTCGGCTAAATAACCTGAGGTTTTGG
TTTGTACCTAATGCATTCTTTTTGTTAGGAGTGTCTGGATTTGTAGAAGGAGGAATGGGTGCCGGTTGAA
CAATCTACCCACCACTAACTTCAATCGATTTCTTAAGAGACCCATCTATAGATCTTGCTATTTTTTCTCT
TCACTTAGGTGGTGCTTCCTCTATTGCAGCTAGGTTAAATTTCGCAAGGACTGTGGCTAATATACGGCAT
CAAAAACGTGGCTTCCATAAAATTCCTATGTTTCCA

'CS_0061_KEN_Trimme'  TTGACTTGTGCCATTAATAATGGTAATACCAGACATGCACTTTCCTCGGCTAAATAACCTGAGGTTTTGG
TTTGTACCTAATGCATTCTTTTTGTTAGGAGTATCTGGATTTGTAGAAGGAGGAATGGGTGCGGGTTGAA
CAATCTACCCCCCACTAACTTCAATCGATTTCTTAAGAGACCCATCTATAGATCTTGCTATTTTTTCTCT
TCACTTAGGCGGTGCTTCCTCTATTGCAGCCAGGTTAAATTTCGCAAGGACCGTGGCTAATATACGGCAT
CAAAAACGTGGTTTCCATAAAATTCCTATGTTTCCA

'CS_0063_KEN_Trimme'  TTGACTTGTGCCATTAATAATAGTAATACCAGACATGCACTTTCCTCGGCTAAATAACCTGAGGTTTTGG
TTTGTACCTAATGCATTCTTTTTGTTAGGAGTGTCTGGATTTGTAGAAGGAGGAATGGGTGCCGGTTGAA
CAATCTACCCACCACTAACTTCAATCGATTTCTTAAGAGACCCATCTATAGATCTTGCTATTTTTTCTCT
TCACTTAGGCGGTGCTTCCTCTATTGCAGCTAGGTTAAATTTCGCAAGGACTGTGGCTAATATACGGCAT
CAAAAACGTGGTTTCCATAAAATTCCTATGTTTCCA

'CS_0064_KEN_Trimme'  TTGACTTGTGCCATTAATAATGGTAATACCAGACATGCACTTTCCTCGGCTAAATAACCTGAGGTTTTGG
TTTGTACCTAATGCATTCTTTTTGTTAGGGGTGTCTGGATTTGTAGAAGGAGGAATGGGTGCCGGTTGAA
CAATCTACCCCCCACTAACTTCAATCGATTTCTTAAGAGACCCGTCTATAGATCTTGCTATTTTTTCTCT
TCACTTAGGCGGTGCTTCCTCTATTGCAGCTAGGTTAAATTTCGCAAGGACCGTGGCTAATATACGGCAT
CAAAAACGTGGTTTCCATAAAATTCCTATGTTTCCA

'CS_0065_KEN_Trimme'  TTGACTTGTGCCATTAATAATAGTAATACCAGACATGCACTTTCCTCGGCTAAATAACCTGAGGTTTTGG
TTTGTACCTAATGCATTCTTTTTGTTAGGAGTGTCTGGATTTGTAGAAGGAGGAATGGGTGCCGGTTGAA
CAATCTACCCACCACTAACTTCAATCGATTTCTTAAGAGACCCATCTATAGATCTTGCTATTTTTTCTCT
TCACTTAGGCGGTGCTTCCTCTATTGCAGCTAGGTTAAATTTCGCAAGGACTGTGGCTAATATACGGCAT
CAAAAACGTGGCTTCCATAAAATTCCTATGTTTCCA

'CS_0066_KEN_Trimme'  TTGACTTGTGCCATTAATAATGGTAATACCAGACATGCATTTTCCTCGGCTAAATAACCTGAGGTTTTGG
TTTGTACCTAATGCATTCTTTTTGTTAGGGGTGTCTGGATTTGTAGAAGGAGGAATGGGTGCCGGTTGAA
CAATCTACCCCCCACTAACTTCAATCGATTTCTTAAGAGACCCATCTATAGATCTTGCTATTTTTTCTCT
TCACTTAGGCGGTGCTTCCTCTATTGCAGCTAGGTTAAATTTCGCAAGGACCGTGGCTAATATACGGCAT
CAAAAACGTGGTTTCCATAAAATTCCTATGTTTCCA

'CS_0067_KEN_Trimme'  TTGACTTGTGCCATTAATAATAGTAATACCAGACATGCACTTTCCTCGGCTAAATAACCTGAGGTTTTGG
TTTGTACCTAATGCATTCTTTTTGTTAGGAGTGTCTGGATTTGTAGAAGGAGGAATGGGTGCCGGTTGAA
CAATCTACCCACCACTAACTTCAATCGATTTCTTAAGAGACCCATCTATAGATCTTGCTATTTTTTCTCT
TCACTTAGGCGGTGCTTCCTCTATGGCAGCTAGGTTAAATTTCGCAAGGACTGTGGCTAATATACGGCAT
CAAAAACGTGGCTTCCATAAAATTCCTATGTTTCCA

'CS_0068_KEN_Trimme'  TTGACTTGTGCCATTAATAATAGTAATACCAGACATGCACTTTCCTCGGCTAAATAACCTGAGGTTTTGG
TTTGTACCTAATGCATTCTTTTTGTTAGGAGTGTCTGGATTTGTAGAAGGAGGAATGGGTGCCGGTTGAA
CAATCTACCCCCCACTAACTTCAATCGATTTCTTAAGAGACCCATCTATAGATCTTGCTATTTTTTCTCT
TCACTTAGGCGGTGCTTCCTCTATTGCAGCTAGGTTAAATTTCGCAAGAACTGTGGCTAATATACGGCAT
CAAAAACGTGGCTTCCATAAAATTCCTATGTTTCCA

'CS_0070_KEN_Trimme'  TTGACTTGTGCCATTAATAATAGTAATACCAGACATGCACTTTCCTCGGCTAAATAACCTGAGGTTTTGG
TTTGTACCTAATGCATTCTTTTTGTTAGGAGTGTCTGGATTTGTAGAAGGAGGAATGGGTGCCGGTTGAA
CAATCTACCCACCACTAACTTCAATCGATTTCTTAAGAGACCCATCTATAGATCTTGCTATTTTTTCTCT
TCACTTAGGCGGTGCTTCCTCTATTGCAGCTAGGTTAAATTTCGCAAGGACTGTGGCTAATATACGGCAT
CAAAAACGTGGTTTCCATAAAATTCCTATGTTTCCA

'CS_0071_KEN_Trimme'  TTGACTTGTGCCATTAATAATAGTAATACCAGACATGCACTTTCCTCGGCTAAATAACCTGAGGTTTTGG
TTTGTACCTAATGCATTCTTTTTGTTAGGAGTGTCTGGATTTGTAGAAGGAGGAATGGGTGCCGGTTGAA
CAATCTACCCACCACTAACTTCAATCGATTTCTTAAGAGACCCATCTATAGATCTTGCTATTTTTTCTCT
TCACTTAGGCGGTGCTTCCTCTATTGCAGCTAGGTTAAATTTCGCAAGGACTGTGGCTAATATACGGCAT
CAAAAACGTGGCTTCCATAAAATTCCTATGTTTCCA

'CS_0073_KEN_Trimme'  TTGACTTGTGCCGTTAATAATGGTAATACCAGACATGCACTTTCCTCGGCTAAATAACCTGAGGTTTTGG
TTTGTACCTAATGCATTCTTTTTGTTAGGAGTGTCTGGATTTGTAGAAGGAGGAATGGGTGCCGGTTGAA
CAATCTACCCCCCACTAACTTCAATCGATTTCTTAAGAGACCCATCTATAGATCTTGCTATTTTTTCTCT
TCACTTAGGCGGTGCCTCCTCTATTGCAGCTAGGTTAAATTTCGCAAGGACTGTGGCTAATATACGCCAT
CAAAAACGTGGCTTCCATAAAATTCCTATGTTTCCA

'CS_0074_KEN_Trimme'  TTGACTTGTGCCATTAATAATGGTAATACCAGACATGCACTTTCCTCGGCTAAATAACCTGAGGTTTTGG
TTTGTACCTAATGCATTCTTTTTGTTAGGGGTGTCTGGATTTGTAGAAGGAGGAATGGGTGCCGGTTGAA
CAATCTACCCCCCACTAACTTCAATCGATTTCTTAAGAGACCCATCTATAGATCTTGCTATTTTTTCTCT
TCACTTAGGCGGTGCTTCCTCTATTGCAGCTAGGTTAAATTTCGCAAGGACCGTGGCTAATATACGGCAT
CAAAAACGTGGTTTCCATAAAATTCCTATGTTTCCA

'CS_0075_KEN_Trimme'  TTGACTTGTGCCATTAATAATAGTAATACCAGACATGCACTTTCCTCGGCTAAATAACTTAAGGTTTTGG
TTTGTACCTAATGCATTCTTTTTGTTAGGAGTGTCTGGATTTGTAGAAGGAGGAATGGGTGCCGGTTGAA
CAATCTACCCCCCACTAACTTCAATCGATTTCTTAAGAGACCCATCTATAGATCTTGCTATTTTTTCTCT
TCACTTAGGCGGTGCTTCCTCTATTGCAGCTAGGTTAAATTTCGCAAGGACTGTGGCCAATATACGGCAT
CAAAAACGTGGCTTCCATAAAATTCCTATGTTTCCA

'CS_0076_KEN_Trimme'  TTGACTTGTGCCATTAATAATAGTAATACCAGACATGCACTTTCCTCGGCTAAATAACCTGAGGTTTTGG
TTTGTACCTAATGCATTCTTTTTGTTAGGAGTGTCTGGATTTGTAGAAGGAGGAATGGGTGCCGGTTGAA
CAATCTACCCACCACTAACTTCAATCGATTTCTTAAGAGACCCATCTATAGATCTTGCTATTTTTTCTCT
TCACTTAGGCGGTGCTTCCTCTATTGCAGCTAGGTTAAATTTCGCAAGGACTGTGGCTAATATACGGCAT
CAAAAACGTGGTTTCCATAAAATTCCTATGTTTCCA

'CS_0077_KEN_Trimme'  TTGACTTGTGCCATTAATAATAGTAATACCAGACATGCACTTTCCTCGGCTAAATAACCTGAGGTTTTGG
TTTGTACCTAATGCATTCTTTTTGTTAGGAGTGTCTGGATTTGTAGAAGGAGGAATGGGTGCCGGTTGAA
CAATCTACCCACCACTAACTTCAATCGATTTCTTAAGAGACCCATCTATAGATCTTGCTATTTTTTCTCT
TCATTTAGGCGGTGCTTCCTCTATTGCAGCTAGGTTAAATTTCGCAAGGACTGTGGCTAATATACGGCAT
CAAAAACGTGGCTTCCATAAAATTCCTATGTTTCCA

'CS_0078_KEN_Trimme'  TTGACTTGTGCCATTAATAATAGTAATACCAGACATGCACTTTCCTCGGCTAAATAACCTGAGGTTTTGG
TTTGTACCTAATGCATTCTTTTTGTTAGGAGTGTCTGGATTTGTAGAAGGAGGAATGGGTGCCGGTTGAA
CAATCTACCCACCACTAACTTCAATCGATTTCTTAAGAGACCCATCTATAGATCTTGCTATTTTTTCTCT
TCACTTAGGCGGTGCTTCCTCTATTGCAGCTAGGTTAAATTTCGCAAGGACTGTGGCTAATATACGGCAT
CAAAAACGTGGCTTCCATAAAATTCCTATGTTTCCA

'CS_0079_KEN_Trimme'  TTGACTTGTGCCATTAATAATAGTAATACCAGACATGCACTTTCCTCGGCTAAATAACCTGAGGTTTTGG
TTTGTACCTAATGCATTCTTTTTGTTAGGAGTGTCTGGATTTGTAGAAGGAGGAATGGGTGCCGGTTGAA
CAATCTACCCACCACTAACTTCAATCGATTTCTTAAGAGACCCATCTATAGATCTTGCTATTTTTTCTCT
TCACTTAGGCGGTGCTTCCTCTATTGCAGCTAGGTTAAATTTCGCAAGGACTGTGGCTAATATACGGCAT
CAAAAACGTGGTTTCCATAAAATTCCTATGTTTCCA

'CS_0080_KEN_Trimme'  TTGACTTGTGCCATTAATAATAGTAATACCAGACATGCACTTTCCTCGGCTAAATAACCTGAGGTTTTGG
TTTGTACCTAATGCATTCTTTTTGTTAGGAGTGTCTGGATTTGTAGAAGGAGGAATGGGTGCCGGTTGAA
CAATCTACCCCCCACTAACTTCAATCGATTTCTTAAGAGACCCATCTATAGATCTTGCTATTTTTTCTCT
TCACTTAGGCGGTGCTTCCTCTATTGCAGCTAGGTTAAATTTCGCAAGGACTGTGGCCAATATACGGCAT
CAAAAACGTGGCTTCCATAAAATTCCTATGTTTCCA

'CS_0081_KEN_Trimme'  TTGACTTGTGCCATTAATAATAGTAATACCAGACATGCACTTTCCTCGGCTAAATAACCTGAGGTTTTGG
TTTGTACCTAATGCATTCTTTTTGTTAGGAGTGTCTGGATTTGTAGAAGGAGGAATGGGTGCCGGTTGAA
CAATCTACCCACCACTAACTTCAATCGATTTCTTAAGAGACCCATCTATAGATCTTGCTATTTTTTCTCT
TCACTTAGGCGGTGCTTCCTCTATTGCAGCTAGGTTAAATTTCGCAAGGACTGTGGCTAATATACGGCAT
CAAAAACGTGGTTTCCATAAAATTCCTATGTTTCCA

'CS_0082_FRE_Trimme'  TTGACTTGTGCCATTAATAATAGTAATACCAGACATGCACTTTCCTCGGCTAAATAACCTGAGGTTTTGG
TTTGTACCTAATGCATTCTTTTTGTTAGGAGTGTCTGGATTTGTAGAAGGAGGAATGGGTGCCGGTTGAA
CAATCTACCCACCACTAACTTCAATCGATTTCTTAAGAGACCCATCTATAGATCTTGCTATTTTTTCTCT
TCACTTAGGCGGTGCTTCCTCTATTGCAGCTAGGTTAAATTTCGCAAGGACTGTGGCTAATATACGGCAT
CAAAAACGTGGTTTCCATAAAATTCCTATGTTTCCA

'CS_0084_FRE_Trimme'  TTGACTTGTGCCATTAATAATAGTAATACCAGACATGCACTTTCCTCGGCTAAATAACCTGAGGTTTTGG
TTTGTACCTAATGCATTCTTTTTGTTAGGAGTGTCTGGATTTGTAGAAGGAGGAATGGGTGCCGGTTGAA
CAATCTACCCACCACTAACTTCAATCGATTTCTTAAGAGACCCATCTATAGATCTTGCTATTTTTTCTCT
TCACTTAGGCGGTGCTTCCTCTATTGCAGCTAGGTTAAATTTCGCAAGGACTGTGGCTAATATACGGCAT
CAAAAACGTGGTTTCCATAAAATTCCTATGTTTCCA

'CS_0085_FRE_Trimme'  TTGACTTGTGCCATTAATAATAGTAATACCAGACATGCACTTTCCTCGGCTAAATAACCTGAGGTTTTGG
TTTGTACCTAATGCATTCTTTTTGTTAGGGGTGTCTGGATTTGTAGAAGGAGGAATGGGTGCCGGCTGAA
CAATCTACCCCCCACTAACTTCAATCGATTTCTTAAGAGACCCATCTATAGATCTTGCTATTTTTTCTCT
TCACTTAGGCGGTGCTTCCTCTATTGCAGCTAGGTTAAATTTCGCAAGGACTGTGGCTAATATACGGCAT
CAAAAACGTGGCTTCCATAAAATTCCTATGTTTCCA

'CS_0086_FRE_Trimme'  TTGACTTGTGCCATTAATAATAGTAATACCAGACATGCACTTTCCTCGGCTAAATAACCTGAGGTTTTGG
TTTGTACCTAATGCATTCTTTTTGTTAGGAGTGTCTGGATTTGTAGAAGGAGGAATGGGTGCCGGTTGAA
CAATCTACCCACCACTAACTTCAATCGATTTCTTAAGAGACCCATCTATAGATCTTGCTATTTTTTCTCT
TCACTTAGGCGGTGCTTCCTCTATTGCAGCTAGGTTAAATTTCGCAAGGACTGTGGCTAATATACGGCAT
CAAAAACGTGGCTTCCATAAAATTCCTATGTTTCCA

'CS_0087_FRE_Trimme'  TTGACTTGTGCCATTAATAATAGTAATACCAGACATGCACTTTCCTCGGCTAAATAACCTGAGGTTTTGG
TTTGTACCTAATGCATTCTTTTTGTTAGGAGTGTCTGGATTTGTAGAAGGAGGAATGGGTGCCGGTTGAA
CAATCTACCCCCCACTAACTTCAATCGATTTCTTAAGAGACCCATCTATAGATCTTGCTATTTTTTCTCT
TCACTTAGGCGGTGCTTCCTCTATTGCAGCTAGGTTAAATTTCGCAAGAACTGTGGCTAATATACGGCAT
CAAAAACGTGGCTTCCATAAAATTCCTATGTTTCCA

'CS_0088_FRE_Trimme'  TTGACTTGTGCCATTAATAATAGTAATACCAGACATGCACTTTCCTCGGCTAAATAACCTGAGGTTTTGG
TTTGTACCTAATGCATTCTTTTTGTTAGGAGTGTCTGGATTTGTAGAAGGAGGAATGGGTGCCGGTTGAA
CAATCTACCCACCACTAACTTCAATCGATTTCTTAAGAGACCCATCTATAGATCTTGCTATTTTTTCTCT
TCACTTAGGCGGTGCTTCCTCTATTGCAGCTAGGTTAAATTTCGCAAGGACTGTGGCTAATATACGGCAT
CAAAAACGTGGCTTCCATAAAATTCCTATGTTTCCA

'CS_0089_FRE_Trimme'  TTGACTTGTGCCATTAATAATAGTAATACCAGACATGCACTTTCCTCGGCTAAATAACCTGAGGTTTTGG
TTTGTACCTAATGCATTCTTTTTGTTAGGAGTGTCTGGATTTGTAGAAGGAGGAATGGGTGCCGGTTGAA
CAATCTACCCACCACTAACTTCAATCGATTTCTTAAGAGACCCATCTATAGATCTTGCTATTTTTTCTCT
TCACTTAGGCGGTGCTTCCTCTATTGCAGCTAGGTTAAATTTCGCAAGGACTGTGGCTAATATACGGCAT
CAAAAACGTGGTTTCCATAAAATTCCTATGTTTCCA

'CS_0090_FRE_Trimme'  TTGACTTGTGCCATTAATAATAGTAATACCAGACATGCACTTTCCTCGGCTAAATAACCTGAGGTTTTGG
TTTGTACCTAATGCATTCTTTTTGTTAGGAGTGTCTGGATTTGTAGAAGGAGGAATGGGTGCCGGTTGAA
CAATCTACCCCCCACTAACTTCAATCGATTTCTTAAGAGACCCATCTATAGATCTTGCTATTTTTTCTCT
TCACTTAGGCGGTGCTTCCTCTATTGCAGCTAGGTTAAATTTCGCAAGGACTGTGGCTAATATACGGCAC
CAAAAACGTGGCTTCCATAAAATTCCTATGTTTCCA

'CS_0091_FRE_Trimme'  TTGACTTGTGCCATTAATAATAGTAATACCAGACATGCACTTTCCTCGGCTAAATAACCTGAGGTTTTGG
TTTGTACCTAATGCATTCTTTTTGTTAGGAGTGTCTGGATTTGTAGAAGGAGGAATGGGTGCCGGTTGAA
CAATCTACCCACCACTAACTTCAATCGATTTCTTAAGAGACCCATCTATAGATCTTGCTATTTTTTCTCT
TCACTTAGGCGGTGCTTCCTCTATTGCAGCTAGGTTAAATTTCGCAAGGACTGTGGCTAATATACGGCAT
CAAAAACGTGGTTTCCATAAAATTCCTATGTTTCCA

'CS_0092_FRE_Trimme'  TTGACTTGTGCCATTAATAATAGTAATACCAGACATGCACTTTCCTCGGCTAAATAACCTGAGGTTTTGG
TTTGTACCTAATGCATTCTTTTTGTTAGGAGTGTCTGGATTTGTAGAAGGAGGAATGGGTGCCGGTTGAA
CAATCTACCCACCACTAACTTCAATCGATTTCTTAAGAGACCCATCTATAGATCTTGCTATTTTTTCTCT
TCACTTAGGCGGTGCTTCCTCTATTGCAGCTAGGTTAAATTTCGCAAGGACTGTGGCTAATATACGGCAT
CAAAAACGTGGTTTCCATAAAATTCCTATGTTTCCA

'CS_0093_FRE_Trimme'  TTGACTTGTGCCATTAATAATGGTAATACCAGACATGCACTTTCCTCGGCTAAATAACCTGAGGTTTTGG
TTTGTACCTAATGCATTCTTTTTGTTAGGGGTGTCTGGATTTGTAGAAGGAGGAATGGGTGCCGGTTGAA
CAATCTACCCCCCACTAACTTCAATCGATTTCTTAAGAGACCCATCTATAGATCTTGCTATTTTTTCTCT
TCACTTAGGCGGTGCTTCCTCTATGGCAGCTAGGTTAAATTTCGCAAGGACCGTGGCTAATATACGGCAT
CAAAAACGTGGTTTCCATAAAATTCCTATGTTTCCA

'CS_0094_FRE_Trimme'  TTGACTTGTGCCATTAATAATAGTAATACCAGACATGCATTTTCCTCGGCTAAATAACCTGAGGTTTTGG
TTTGTACCTAATGCATTCTTTTTGTTAGGAGTGTCTGGGTTTGTAGAAGGAGGAATGGGTGCCGGTTGAA
CAATCTACCCACCACTAACTTCAATCGATTTCTTAAGAGACCCATCTATAGATCTTGCTATTTTTTCTCT
TCACTTAGGCGGTGCTTCCTCTATTGCAGCTAGGTTAAATTTCGCAAGGACTGTGGCTAATATACGGCAT
CAAAAACGTGGTTTCCATAAAATTCCTATGTTCCCA

'CS_0095_FRE_Trimme'  TTGACTTGTGCCATTAATAATGGTAATACCAGACATGCACTTTCCTCGGCTAAATAACCTGAGGTTTTGG
TTTGTACCTAATGCATTCTTTTTGTTAGGAGTATCTGGATTTGTAGAAGGAGGAATGGGTGCGGGTTGAA
CAATCTACCCCCCACTAACTTCAATCGATTTCTTAAGAGACCCATCTATAGATCTTGCTATTTTTTCTCT
TCACTTAGGCGGTGCTTCCTCTATTGCAGCCAGGTTAAATTTCGCAAGGACCGTGGCTAATATACGGCAT
CAAAAACGTGGTTTCCATAAAATTCCTATGTTTCCA

'CS_0096_FRE_Trimme'  TTGACTTGTGCCATTAATAATAGTAATACCGGACATGCACTTTCCTCGGCTAAATAACCTGAGGTTTTGG
TTTGTACCTAATGCATTCTTTTTGTTAGGAGTGTCTGGATTTGTAGAAGGAGGAATGGGTGCCGGTTGAA
CAATCTACCCACCACTAACTTCAATCGATTTCTTAAGAGACCCATCTATAGATCTTGCTATTTTTTCTCT
TCACTTAGGCGGTGCTTCCTCTATTGCAGCTAGGTTAAATTTCGCAAGGACTGTGGCTAATATACGGCAT
CAAAAACGTGGCTTCCATAAAATTCCTATGTTTCCA

'CS_0097_FRE_Trimme'  TTGACTTGTGCCATTAATAATAGTAATACCAGACATGCACTTTCCTCGGCTAAATAACCTGAGGTTTTGG
TTTGTACCTAATGCATTCTTTTTGTTAGGAGTGTCTGGATTTGTAGAAGGAGGAATGGGTGCCGGTTGAA
CAATCTACCCACCACTAACTTCAATCGATTTCTTAAGAGACCCATCTATAGATCTTGCTATTTTTTCTCT
TCACTTAGGCGGTGCTTCCTCTATTGCAGCTAGGTTAAATTTCGCAAGGACTGTGGCTAATATACGGCAT
CAAAAACGTGGTTTCCATAAAATTCCTATGTTTCCA

'CS_0098_FRE_Trimme'  TTGACTTGTGCCATTAATAATAGTAATACCGGACATGCACTTTCCTCGGCTAAATAACCTGAGGTTTTGG
TTTGTACCTAATGCATTCTTTTTGTTAGGAGTGTCTGGATTTGTAGAAGGAGGAATGGGTGCCGGTTGAA
CAATCTACCCACCACTAACTTCAATCGATTTCTTAAGAGACCCATCTATAGATCTTGCTATTTTTTCTCT
TCACTTAGGCGGTGCTTCCTCTATTGCAGCTAGGTTAAATTTCGCAAGGACTGTGGCTAATATACGGCAT
CAAAAACGTGGCTTCCATAAAATTCCTATGTTTCCA

'CS_0099_FRE_Trimme'  TTGACTTGTGCCATTAATAATAGTAATACCAGACATGCACTTTCCTCGGCTAAATAACCTGAGGTTTTGG
TTTGTACCTAATGCATTCTTTTTGTTAGGAGTGTCTGGATTTGTAGAAGGAGGAATGGGTGCCGGTTGAA
CAATCTACCCACCACTAACTTCAATCGATTTCTTAAGAGACCCATCTATAGATCTTGCTATTTTTTCTCT
TCACTTAGGCGGTGCTTCCTCTATTGCAGCTAGGTTAAATTTCGCAAGGACTGTGGCTAATATACGGCAT
CAAAAACGTGGCTTCCATAAAATTCCTATGTTTCCA

'CS_0100_FRE_Trimme'  TTGACTTGTGCCATTAATAATAGTAATACCAGACATGCACTTTCCTCGGCTAAATAACCTGAGGTTTTGG
TTTGTACCTAATGCATTCTTTTTGTTAGGAGTGTCTGGATTTGTAGAAGGAGGAATGGGTGCCGGTTGAA
CAATCTACCCACCACTAACTTCAATCGATTTCTTAAGAGACCCATCTATAGATCTTGCTATTTTTTCTCT
TCACTTAGGCGGTGCTTCCTCTATTGCAGCTAGGTTAAATTTCGCAAGGACTGTGGCTAATATACGGCAT
CAAAAACGTGGCTTCCATAAAATTCCTATGTTTCCA

'CS_0101_FRE_Trimme'  TTGACTTGTGCCATTAATAATAGTAATACCAGACATGCACTTTCCTCGGCTAAATAACCTGAGGTTTTGG
TTTGTACCTAATGCATTCTTTTTGTTAGGAGTGTCTGGATTTGTAGAAGGAGGAATGGGTGCCGGTTGAA
CAATCTACCCACCACTAACTTCAATCGATTTCTTAAGAGACCCATCTATAGATCTTGCTATTTTTTCTCT
TCACTTAGGCGGTGCTTCCTCTATTGCAGCTAGGTTAAATTTCGCAAGGACTGTGGCTAATATACGGCAT
CAAAAACGTGGCTTCCATAAAATTCCTATGTTTCCA

'CS_0102_FRE_Trimme'  TTGACTTGTGCCATTAATAATGGTAATACCAGACATGCACTTTCCTCGGCTAAATAACCTGAGGTTTTGG
TTTGTACCTAATGCATTCTTTTTGTTAGGGGTGTCTGGATTTGTAGAAGGAGGAATGGGTGCCGGTTGAA
CAATCTACCCCCCACTAACTTCAATCGATTTCTTAAGAGACCCATCTATAGATCTTGCTATTTTTTCTCT
TCACTTAGGCGGTGCTTCCTCTATTGCAGCTAGGTTAAATTTCGCAAGGACCGTGGCTAATATACGGCAT
CAAAAACGTGGTTTCCATAAAATTCCTATGTTTCCA

'CS_0103_FRE_Trimme'  TTGACTTGTGCCATTAATAATAGTAATACCAGACATGCACTTTCCTCGGCTAAATAACCTGAGGTTTTGG
TTTGTACCTAATGCATTCTTTTTGTTAGGAGTGTCTGGATTTGTAGAAGGAGGAATGGGTGCCGGTTGAA
CAATCTACCCACCACTAACTTCAATCGATTTCTTAAGAGACCCATCTATAGATCTTGCTATTTTTTCTCT
TCACTTAGGCGGTGCTTCCTCTATTGCAGCTAGGTTAAATTTCGCAAGGACTGTGGCTAATATACGGCAT
CAAAAACGTGGCTTCCATAAAATTCCTATGTTTCCA

'CS_0104_FRE_Trimme'  TTGACTTGTGCCATTAATAATGGTAATACCAGACATGCACTTTCCTCGGCTAAATAACCTGAGGTTTTGG
TTTGTACCTAATGCATTCTTTTTGTTAGGGGTGTCTGGATTTGTAGAAGGAGGAATGGGTGCCGGTTGAA
CAATCTACCCCCCACTAACTTCAATCGATTTCTTAAGAGACCCATCTATAGATCTTGCTATTTTTTCTCT
TCACTTAGGCGGTGCTTCCTCTATTGCAGCTAGGTTAAATTTCGCAAGGACCGTGGCTAATATACGGCAT
CAAAAACGTGGTTTCCATAAAATTCCTATGTTTCCA

'CS_0105_MAR_Trimme'  TTGACTTGTGCCATTAATAATAGTAATACCAGACATGCACTTTCCTCGGCTAAATAACCTGAGGTTTTGG
TTTGTACCTAATGCATTCTTTTTGTTAGGAGTGTCTGGATTTGTAGAAGGAGGAATGGGTGCCGGTTGAA
CAATCTACCCACCACTAACTTCAATCGATTTCTTAAGAGACCCATCTATAGATCTTGCTATTTTTTCTCT
TCACTTAGGCGGTGCTTCCTCTATTGCAGCTAGGTTAAATTTCGCAAGGACTGTGGCTAATATACGGCAT
CAAAAACGTGGTTTCCATAAAATTCCTATGTTTCCA

'CS_0106_MAR_Trimme'  TTGACTTGTGCCATTAATAATGGTAATACCAGACATGCACTTTCCTCGGCTAAATAACCTGAGGTTTTGG
TTTGTACCTAATGCATTCTTTTTGTTAGGGGTGTCTGGATTTGTAGAAGGAGGAATGGGTGCCGGTTGAA
CAATCTACCCCCCACTAACTTCAATCGATTTCTTAAGAGACCCATCTATAGATCTTGCTATTTTTTCTCT
TCACTTAGGCGGTGCTTCCTCTATTGCAGCTAGGTTAAATTTCGCAAGGACCGTGGCTAATATACGGCAT
CAAAAACGTGGTTTCCATAAAATTCCTATGTTTCCA

'CS_0107_LIH_Trimme'  TTGACTTGTGCCATTAATAATAGTAATACCAGACATGCACTTTCCTCGGCTAAATAACCTGAGGTTTTGG
TTTGTACCTAATGCATTCTTTTTGTTAGGAGTGTCTGGATTTGTAGAAGGAGGAATGGGTGCCGGTTGAA
CAATCTACCCACCACTAACTTCAATCGATTTCTTAAGAGACCCATCTATAGATCTTGCTATTTTTTCTCT
TCACTTAGGCGGTGCTTCCTCTATTGCAGCTAGGTTAAATTTCGCAAGGACTGTGGCTAATATACGGCAT
CAAAAACGTGGTTTCCATAAAATTCCTATGTTTCCA

'CS_0108_LIH_Trimme'  TTGACTTGTGCCATTAATAATAGTAATACCAGACATGCACTTTCCTCGGCTAAATAACCTGAGGTTTTGG
TTTGTACCTAATGCATTCTTTTTGTTAGGAGTGTCTGGATTTGTAGAAGGAGGAATGGGTGCCGGTTGAA
CAATCTACCCACCACTAACTTCAATCGATTTCTTAAGAGACCCATCTATAGATCTTGCTATTTTTTCTCT
TCACTTAGGCGGTGCTTCCTCTATTGCAGCTAGGTTAAATTTCGCAAGGACTGTGGCTAATATACGGCAT
CAAAAACGTGGTTTCCATAAAATTCCTATGTTTCCA

'CS_0109_LIH_Trimme'  TTGACTTGTGCCATTAATAATAGTAATACCAGACATGCACTTTCCTCGGCTAAATAACCTGAGGTTTTGG
TTTGTACCTAATGCATTCTTTCTGTTAGGAGTGTCTGGATTTGTAGAAGGAGGAATGGGTGCCGGTTGAA
CAATCTACCCACCACTAACTTCAATCGATTTCTTAAGAGACCCATCTATAGATCTTGCTATTTTTTCTCT
TCACTTAGGCGGTGCTTCCTCTATTGCAGCTAGGTTAAATTTCGCAAGGACTGTGGCTAATATACGGCAT
CAAAAACGTGGCTTCCATAAAATTCCTATGTTTCCA

'CS_0110_LIH_Trimme'  TTGACTTGTGCCATTAATAATGGTAATACCAGACATGCACTTTCCTCGGCTAAATAACCTGAGGTTTTGG
TTTGTACCTAATGCATTCTTTTTGTTAGGAGTGTCTGGATTTGTAGAAGGAGGAATGGGTGCCGGTTGAA
CAATTTACCCTCCACTAACTTCAATCGATTTCTTAAGAGACCCATCTATAGATCTTGCTATTTTTTCTCT
TCACTTAGGCGGTGCTTCCTCTATTGCAGCTAGGTTAAATTTCGCAAGGACCGTGGCTAATATACGGCAT
CAAAAACGTGGTTTCCATAAAATTCCTATGTTTCCA

'CS_0111_LIH_Trimme'  TTGACTTGTGCCATTAATAATAGTAATACCAGACATGCACTTTCCTCGGCTAAATAACCTGAGGTTTTGG
TTTGTACCTAATGCATTCTTTTTGTTAGGAGTGTCTGGATTTGTAGAAGGAGGAATGGGTGCCGGTTGAA
CAATCTACCCACCACTAACTTCAATCGATTTCTTAAGAGACCCATCTATAGATCTTGCTATTTTTTCTCT
TCACTTAGGCGGTGCTTCCTCTATTGCAGCTAGGTTAAATTTCGCAAGGACTGTGGCTAATATACGGCAT
CAAAAACGTGGCTTCCATAAAATTCCTATGTTTCCA

'CS_0112_LIH_Trimme'  TTGACTTGTGCCATTAATAATAGTAATACCAGACATGCACTTTCCTCGGCTAAATAACCTGAGGTTTTGG
TTTGTACCTAATGCATTCTTTTTGTTAGGAGTGTCTGGATTTGTAGAAGGAGGAATGGGTGCCGGTTGAA
CAATCTACCCCCCACTAACTTCAATCGATTTCTTAAGAGACCCATCTATAGATCTTGCTATTTTTTCTCT
TCACTTAGGTGGTGCTTCCTCTATTGCAGCTAGGTTAAATTTCGCAAGGACTGTGGCTAATATACGGCAT
CAAAAACGTGGCTTCCATAAAATTCCTATGTTTCCA

'CS_0113_LIH_Trimme'  TTGACTTGTGCCATTAATAATAGTAATACCAGACATGCACTTTCCTCGGCTAAATAACCTGAGGTTTTGG
TTTGTACCTAATGCATTCTTTTTGTTAGGAGTGTCTGGATTTGTAGAAGGAGGAATGGGTGCCGGTTGAA
CAATCTACCCACCACTAACTTCAATCGATTTCTTAAGAGACCCATCTATAGATCTTGCTATTTTTTCTCT
TCACTTAGGCGGTGCTTCCTCTATTGCAGCTAGGTTAAATTTCGCAAGGACTGTGGCTAATATACGGCAT
CAAAAACGTGGTTTCCATAAAATTCCTATGTTTCCA

'CS_0114_LIH_Trimme'  TTGACTTGTGCCATTAATAATAGTAATACCAGACATGCACTTTCCTCGGCTAAATAACCTAAGGTTTTGG
TTTGTACCTAATGCATTCTTTTTGTTAGGAGTGTCTGGATTTGTAGAAGGAGGAATGGGTGCCGGTTGAA
CAATCTACCCCCCACTAACTTCAATCGATTTCTTAAGAGACCCATCTATAGATCTTGCTATTTTTTCTCT
TCACTTAGGCGGTGCTTCCTCTATTGCAGCCAGGTTAAATTTCGCAAGGACTGTGGCCAATATACGGCAT
CAAAAACGTGGCTTCCATAAAATTCCTATGTTTCCA

'CS_0115_LIH_Trimme'  TTGACTTGTGCCATTAATAATAGTAATACCAGACATGCACTTTCCTCGGCTAAATAACCTGAGGTTTTGG
TTTGTACCTAATGCATTCTTTTTGTTAGGAGTGTCTGGATTTGTAGAAGGAGGAATGGGTGCCGGTTGAA
CAATCTACCCCCCACTAACTTCAATCGATTTCTTAAGAGACCCATCTATAGATCTTGCTATTTTTTCTCT
TCACTTAGGCGGTGCTTCCTCTATGGCAGCTAGGTTAAATTTCGCAAGGACTGTGGCTAATATACGGCAT
CAAAAACGTGGCTTCCATAAAATTCCTATGTTTCCA

'CS_0116_LIH_Trimme'  TTGACTTGTGCCATTAATAATGGTAATACCAGACATGCACTTTCCTCGGCTAAATAACCTGAGGTTTTGG
TTTGTACCTAATGCATTCTTTTTGTTAGGGGTGTCTGGATTTGTAGAAGGAGGAATGGGTGCCGGTTGAA
CAATCTACCCCCCACTAACTTCAATCGATTTCTTAAGAGACCCATCTATAGATCTTGCTATTTTTTCTCT
TCACTTAGGCGGTGCTTCCTCTATTGCAGCTAGGTTAAATTTCGCAAGGACCGTGGCTAATATACGGCAT
CAAAAACGTGGTTTCCATAAAATTCCTATGTTTCCA

'CS_0117_LIH_Trimme'  TTGACTTGTGCCATTAATAATAGTAATACCAGACATGCACTTTCCTCGGCTAAATAACCTGAGGTTTTGG
TTTGTACCTAATGCATTCTTTTTGTTAGGAGTGTCTGGATTTGTAGAAGGAGGAATGGGTGCCGGTTGAA
CAATCTACCCCCCACTAACTTCAATCGATTTCTTAAGAGACCCATCTATAGATCTTGCTATTTTTTCTCT
TCACTTAGGCGGTGCTTCCTCTATTGCAGCTAGGTTAAATTTCGCAAGAACTGTGGCTAATATACGGCAT
CAAAAACGTGGCTTCCATAAAATTCCTATGTTTCCA

'CS_0118_LIH_Trimme'  TTGACTTGTGCCATTAATAATAGTAATACCGGACATGCACTTTCCTCGGCTAAATAACCTGAGGTTTTGG
TTTGTACCTAATGCATTCTTTTTGTTAGGAGTGTCTGGATTTGTAGAAGGAGGAATGGGTGCCGGTTGAA
CAATCTACCCACCACTAACTTCAATCGATTTCTTAAGAGACCCATCTATAGATCTTGCTATTTTTTCTCT
TCACTTAGGCGGTGCTTCCTCTATTGCAGCTAGGTTAAATTTCGCAAGGACTGTGGCTAATATACGGCAT
CAAAAACGTGGCTTCCATAAAATTCCTATGTTTCCA

'CS_0121_LIH_Trimme'  TTGACTTGTGCCATTAATAATAGTAATACCAGACATGCACTTTCCTCGGCTAAATAACCTGAGGTTTTGG
TTTGTACCTAATGCATTCTTTTTGTTAGGAGTGTCTGGATTTGTAGAAGGAGGAATGGGTGCCGGTTGAA
CAATCTACCCACCACTAACTTCAATCGATTTCTTAAGAGACCCATCTATAGATCTTGCTATTTTTTCTCT
TCACTTAGGCGGTGCTTCCTCTATTGCAGCTAGGTTAAATTTCGCAAGGACTGTGGCTAATATACGGCAT
CAAAAACGTGGTTTCCATAAAATTCCTATGTTTCCA

'CS_0122_LIH_Trimme'  TTGACTTGTGCCATTAATAATAGTAATACCAGACATGCACTTTCCTCGGCTAAATAACCTGAGGTTTTGG
TTTGTACCTAATGCATTCTTTTTGTTAGGAGTGTCTGGATTTGTAGAAGGAGGAATGGGTGCCGGTTGAA
CAATCTACCCACCACTAACTTCAATCGATTTCTTAAGAGACCCATCTATAGATCTTGCTATTTTTTCTCT
TCACTTAGGCGGTGCTTCCTCTATTGCAGCTAGGTTAAATTTCGCAAGGACTGTGGCTAATATACGGCAT
CAAAAACGTGGCTTCCATAAAATTCCTATGTTTCCA

'CS_0123_LIH_Trimme'  TTGACTTGTGCCATTAATAATAGTAATACCAGACATGCACTTTCCTCGGCTAAATAACCTGAGGTTTTGG
TTTGTACCTAATGCATTCTTTTTGTTAGGAGTGTCTGGATTTGTAGAAGGAGGAATGGGTGCCGGTTGAA
CAATCTACCCACCATTAACTTCAATCGATTTCTTAAGAGACCCATCTATAGATCTTGCTATTTTTTCTCT
TCACTTAGGCGGTGCTTCCTCTATTGCAGCTAGGTTAAATTTCGCAAGGACTGTGGCTAATATACGGCAT
CAAAAACGTGGTTTCCATAAAATTCCTATGTTTCCA

'CS_0124_LIH_Trimme'  TTGACTTGTGCCATTAATAATAGTAATACCAGACATGCACTTTCCTCGGCTAAATAACCTGAGGTTTTGG
TTTGTACCTAATGCATTCTTTTTGTTAGGAGTGTCTGGATTTGTAGAAGGAGGAATGGGTGCCGGCTGAA
CAATCTACCCCCCACTAACTTCAATCGATTTCTTAAGAGACCCATCTATAGATCTTGCTATTTTTTCTCT
TCACTTAGGCGGTGCTTCCTCTATTGCAGCTAGGTTAAATTTCGCAAGGACTGTGGCTAATATACGGCAT
CAAAAACGTGGCTTCCATAAAATTCCTATGTTTCCA

'CS_0125_LIH_Trimme'  TTGACTTGTGCCATTAATAATAGTAATACCAGACATGCACTTTCCTCGGCTAAATAACCTGAGGTTTTGG
TTTGTACCTAATGCATTCTTTTTGTTAGGAGTGTCTGGATTTGTAGAAGGAGGAATGGGTGCCGGTTGAA
CAATCTACCCACCACTAACTTCAATCGATTTCTTAAGAGACCCATCTATAGATCTTGCTATTTTTTCTCT
TCACTTAGGCGGTGCTTCCTCTATTGCAGCTAGGTTAAATTTCGCAAGGACTGTGGCTAATATACGGCAT
CAAAAACGTGGCTTCCATAAAATTCCTATGTTTCCA

'CS_0126_LIH_Trimme'  TTGACTTGTGCCATTAATAATAGTAATACCAGACATGCACTTTCCTCGGCTAAATAACCTGAGGTTTTGG
TTTGTACCTAATGCATTCTTTTTGTTAGGAGTGTCTGGATTTGTAGAAGGAGGAATGGGTGCCGGTTGAA
CAATCTACCCACCACTAACTTCAATCGATTTCTTAAGAGACCCATCTATAGATCTTGCTATTTTTTCTCT
TCACTTAGGCGGTGCTTCCTCTATTGCAGCTAGGTTAAATTTCGCAAGGACTGTGGCTAATATACGGCAT
CAAAAACGTGGTTTCCATAAAATTCCTATGTTTCCA

'CS_0127_LIH_Trimme'  TTGACTTGTGCCATTAATAATAGTAATACCAGACATGCACTTTCCTCGGCTAAATAACCTGAGGTTTTGG
TTTGTACCTAATGCATTCTTTTTGTTAGGAGTGTCTGGATTTGTAGAAGGAGGAATGGGTGCCGGTTGAA
CAATCTACCCCCCACTAACTTCAATTGATTTCTTAAGAGACCCATCTATAGATCTTGCTATTTTTTCTCT
TCACTTAGGCGGTGCTTCCTCTATTGCAGCTAGGTTAAATTTCGCAAGGACTGTGGCTAATATACGGCAT
CAAAAACGTGGCTTCCATAAAATTCCTATGTTTCCA

'CS_0128_LIH_Trimme'  TTGACTTGTGCCATTAATAATAGTAATACCAGACATGCACTTTCCTCGGCTGAATAACCTGAGGTTTTGG
TTTGTACCTAATGCATTCTTTTTGTTAGGAGTGTCTGGATTTGTAGAAGGAGGAATGGGTGCCGGTTGAA
CAATCTACCCACCACTAACTTCAATCGATTTCTTAAGAGACCCATCTATAGATCTTGCTATTTTTTCTCT
TCACTTAGGCGGTGCTTCCTCTATTGCAGCTAGGCTAAATTTCGCAAGGACTGTGGCTAATATACGGCAT
CAAAAACGTGGCTTCCATAAAATTCCTATGTTTCCA

'CS_0129_LIH_Trimme'  TTGACTTGTGCCATTAATAATAGTAATACCAGACATGCACTTTCCTCGGCTAAATAACCTGAGGTTTTGG
TTTGTACCTAATGCATTCTTTTTGTTAGGAGTGTCTGGATTTGTAGAAGGAGGAATGGGTGCCGGCTGAA
CAATCTACCCCCCACTAACTTCAATCGATTTCTTAAGAGACCCATCTATAGATCTTGCTATTTTTTCTCT
TCACTTAGGCGGTGCTTCCTCTATTGCAGCTAGGTTAAATTTCGCAAGGACTGTGGCTAATATACGGCAT
CAAAAACGTGGCTTCCATAAAATTCCTATGTTTCCA

'CS_0130_LIH_Trimme'  TTGACTTGTGCCATTAATAATAGTAATACCAGACATGCACTTTCCTCGGCTAAATAACCTGAGGTTTTGG
TTTGTACCTAATGCATTCTTTTTGTTAGGAGTGTCTGGATTTGTAGAAGGAGGAATGGGTGCCGGTTGAA
CAATCTACCCACCACTAACTTCAATCGATTTCTTAAGAGACCCATCTATAGATCTTGCTATTTTTTCTCT
TCACTTAGGCGGTGCTTCCTCTATGGCAGCTAGGTTAAATTTCGCAAGGACTGTGGCTAATATACGGCAT
CAAAAACGTGGCTTCCATAAAATTCCTATGTTTCCA

'CS_0131_LIH_Trimme'  TTGACTTGTGCCATTAATAATGGTAATACCAGACATGCACTTTCCTCGGCTAAATAACCTGAGGTTTTGG
TTTGTACCTAATGCATTCTTTTTGTTAGGGGTGTCTGGATTTGTAGAAGGAGGAATGGGTGCCGGTTGAA
CAATCTACCCCCCACTAACTTCAATCGATTTCTTAAGAGACCCATCTATAGATCTTGCTATTTTTTCTCT
TCACTTAGGCGGTGCTTCCTCTATTGCAGCTAGGTTAAATTTCGCAAGGACCGTGGCTAATATACGGCAT
CAAAAACGTGGTTTCCATAAAATTCCTATGTTTCCA

'CS_0132_LIH_Trimme'  TTGACTTGTGCCATTAATAATAGTAATACCAGACATGCACTTTCCTCGGCTAAATAACCTGAGGTTTTGG
TTTGTACCTAATGCATTCTTTCTGTTAGGAGTGTCTGGATTTGTAGAAGGAGGAATGGGTGCCGGTTGAA
CAATCTACCCACCACTAACTTCAATCGATTTCTTAAGAGACCCATCTATAGATCTTGCTATTTTTTCTCT
TCACTTAGGCGGTGCTTCCTCTATTGCAGCTAGGTTAAATTTCGCAAGGACTGTGGCTAATATACGGCAT
CAAAAACGTGGCTTCCATAAAATTCCTATGTTTCCA

'CS_0133_LIH_Trimme'  TTGACTTGTGCCATTAATAATAGTAATACCAGACATGCACTTTCCTCGGCTAAATAACCTGAGGTTTTGG
TTTGTACCTAATGCATTCTTTTTGTTAGGAGTGTCTGGATTTGTAGAAGGAGGAATGGGTGCCGGTTGAA
CAATCTACCCACCACTAACTTCAATCGATTTCTTAAGAGACCCATCTATAGATCTTGCTATTTTTTCTCT
TCACTTAGGCGGTGCTTCCTCTATTGCAGCTAGGTTAAATTTCGCAAGGACTGTGGCTAATATACGGCAT
CAAAAACGTGGCTTCCATAAAATTCCTATGTTTCCA

'CS_0134_LIH_Trimme'  TTGACTTGTGCCATTAATAATAGTAATACCAGACATGCATTTTCCTCGGCTAAATAACCTGAGGTTTTGG
TTTGTACCTAATGCATTCTTTTTGTTAGGAGTGTCTGGATTTGTAGAAGGAGGAATGGGTGCCGGTTGAA
CAATCTACCCACCACTAACTTCAATCGATTTCTTAAGAGACCCATCTATAGATCTTGCTATTTTTTCTCT
TCACTTAGGCGGTGCTTCCTCTATTGCAGCTAGGTTAAATTTCGCAAGGACTGTGGCTAATATACGGCAT
CAAAAACGTGGTTTCCATAAAATTCCTATGTTTCCA

'CS_0135_LIH_Trimme'  TTGACTTGTGCCATTAATAATAGTAATACCAGACATGCACTTTCCTCGGCTAAATAACCTGAGGTTTTGG
TTTGTACCTAATGCATTCTTTTTGTTAGGAGTGTCTGGATTTGTAGAAGGAGGAATGGGTGCCGGTTGAA
CAATCTACCCACCACTAACTTCAATCGATTTCTTAAGAGACCCATCTATAGATCTTGCTATTTTTTCTCT
TCACTTAGGCGGTGCTTCCTCTATTGCAGCTAGGTTAAATTTCGCAAGGACTGTGGCTAATATACGGCAT
CAAAAACGTGGCTTCCATAAAATTCCTATGTTTCCA

'CS_0136_LIH_Trimme'  TTGACTTGTGCCATTAATGATAGTAATACCAGACATGCACTTTCCTCGGCTAAATAACCTGAGGTTTTGG
TTTGTACCTAATGCATTCTTTTTGTTAGGAGTGTCTGGATTTGTAGAAGGAGGAATGGGTGCCGGTTGAA
CAATCTACCCACCACTAACTTCAATCGATTTCTTAAGAGACCCATCTATAGATCTTGCTATTTTTTCTCT
TCACTTAGGCGGTGCTTCCTCTATTGCAGCTAGGTTAAATTTCGCAAGGACTGTGGCTAATATACGGCAT
CAAAAACGTGGCTTCCATAAAATTCCTATGTTTCCA

'CS_0137_LIH_Trimme'  TTGACTTGTGCCATTAATAATAGTAATACCAGACATGCACTTTCCTCGGCTAAATAACCTGAGGTTTTGG
TTTGTACCTAATGCATTCTTTTTGTTAGGAGTGTCTGGATTTGTAGAAGGAGGAATGGGTGCCGGTTGAA
CAATCTACCCTCCACTAACTTCAATTGATTTCTTAAGAGACCCATCTATAGATCTTGCTATTTTTTCTCT
TCACTTAGGCGGTGCTTCCTCTATTGCAGCTAGGTTAAATTTCGCAAGGACTGTGGCTAATATACGGCAT
CAAAAACGTGGCTTCCATAAAATTCCTATGTTTCCA

'CS_0138_LIH_Trimme'  TTGACTTGTGCCATTAATAATAGTAATACCAGACATGCACTTTCCTCGGCTAAATAACCTGAGGTTTTGG
TTTGTACCTAATGCATTCTTTTTGTTAGGAGTGTCTGGATTTGTAGAAGGAGGAATGGGTGCCGGTTGAA
CAATCTACCCACCACTAACTTCAATCGATTTCTTAAGAGACCCATCTATAGATCTTGCTATTTTTTCTCT
TCACTTAGGCGGTGCTTCCTCTATTGCAGCTAGGTTAAATTTCGCAAGGACTGTGGCTAATATACGGCAT
CAAAAACGTGGCTTCCATAAAATTCCTATGTTTCCA

'CS_0139_LIH_Trimme'  TTGACTTGTGCCATTAATAATAGTAATACCAGACATGCACTTTCCTCGGCTAAATAACCTGAGGTTTTGG
TTTGTACCTAATGCATTCTTTTTGTTAGGAGTGTCTGGATTTGTAGAAGGAGGAATGGGTGCCGGTTGAA
CAATCTACCCCCCACTAACTTCAATCGATTTCTTAAGAGACCCATCTATAGATCTTGCTATTTTTTCTCT
TCACTTAGGCGGTGCTTCCTCTATTGCAGCTAGGTTAAATTTCGCAAGAACTGTGGCTAATATACGGCAT
CAAAAACGTGGCTTCCATAAAATTCCTATGTTTCCA

'CS_0141_LIH_Trimme'  TTGACTTGTGCCATTAATAATAGTAATACCAGACATGCACTTTCCTCGGCTAAATAACCTGAGGTTTTGG
TTTGTACCTAATGCATTCTTTTTGTTAGGAGTGTCTGGATTTGTAGAAGGAGGAATGGGTGCCGGTTGAA
CAATCTACCCTCCACTAACTTCAATCGATTTCTTAAGAGACCCATCTATAGATCTTGCTATTTTTTCTCT
TCACTTAGGCGGTGCTTCCTCTATTGCAGCTAGGTTAAATTTCGCAAGGACTGTGGCTAATATACGGCAT
CAAAAACGTGGCTTCCATAAAATTCCTATGTTTCCA

'CS_0142_LIH_Trimme'  TTGACTTGTGCCATTAATAATAGTAATACCGGACATGCACTTTCCTCGGCTAAATAACCTGAGGTTTTGG
TTTGTACCTAATGCATTCTTTTTGTTAGGAGTGTCTGGATTTGTAGAAGGAGGAATGGGTGCCGGTTGAA
CAATCTACCCACCACTAACTTCAATCGATTTCTTAAGAGACCCATCTATAGATCTTGCTATTTTTTCTCT
TCACTTAGGCGGTGCTTCCTCTATTGCAGCTAGGTTAAATTTCGCAAGGACTGTGGCTAATATACGGCAT
CAAAAACGTGGCTTCCATAAAATTCCTATGTTTCCA

'CS_0143_LIH_Trimme'  TTGACTTGTGCCATTAATAATAGTAATACCAGACATGCACTTTCCTCGGCTAAATAACCTGAGGTTTTGG
TTTGTACCTAATGCATTCTTTTTGTTAGGAGTGTCTGGATTTGTAGAAGGAGGAATGGGTGCCGGTTGAA
CAATCTACCCACCACTAACTTCAATCGATTTCTTAAGAGACCCATCTATAGATCTTGCTATTTTTTCTCT
TCACTTAGGCGGTGCTTCCTCTATTGCAGCTAGGTTAAATTTCGCAAGGACTGTGGCTAATATACGGCAT
CAAAAACGTGGCTTCCATAAAATTCCTATGTTTCCA

'CS_0144_CHI_Trimme'  TTGACTTGTGCCATTAATAATGGTAATACCAGACATGCACTTTCCTCGGCTAAATAACCTGAGGTTTTGG
TTTGTACCTAATGCATTCTTTTTGTTAGGGGTGTCTGGATTTGTAGAAGGAGGAATGGGTGCCGGTTGAA
CAATCTACCCCCCACTAACTTCAATCGATTTCTTAAGAGACCCATCTATAGATCTTGCTATTTTTTCTCT
TCACTTAGGCGGTGCTTCCTCTATTGCAGCTAGGTTAAATTTCGCAAGGACCGTGGCTAATATACGGCAT
CAAAAACGTGGTTTCCATAAAATTCCTATGTTTCCA

'CS_0145_CHI_Trimme'  TTGACTTGTGCCATTAATAATAGTAATACCAGACATGCACTTTCCTCGGCTAAATAACCTGAGGTTTTGG
TTTGTACCTAATGCATTCTTTTTGTTAGGAGTGTCTGGATTTGTAGAAGGAGGAATGGGTGCCGGTTGAA
CAATCTACCCACCACTAACTTCAATCGATTTCTTAAGAGACCCATCTATAGATCTTGCTATTTTTTCTCT
TCACTTAGGCGGTGCTTCCTCTATTGCAGCTAGGTTAAATTTCGCAAGGACTGTGGCTAATATACGGCAT
CAAAAACGTGGTTTCCATAAAATTCCTATGTTTCCA

'CS_0146_CHI_Trimme'  TTGACTTGTGCCATTAATAATAGTAATACCAGACATGCATTTTCCTCGGCTAAATAACCTGAGGTTTTGG
TTTGTACCTAATGCATTCTTTTTGTTAGGAGTGTCTGGATTTGTAGAAGGAGGAATGGGTGCCGGTTGAA
CAATCTACCCACCACTAACTTCAATCGATTTCTTAAGAGACCCATCTATAGATCTTGCTATTTTTTCTCT
TCACTTAGGCGGTGCTTCCTCTATTGCAGCTAGGTTAAATTTCGCAAGGACTGTGGCTAATATACGGCAT
CAAAAACGTGGTTTCCATAAAATTCCTATGTTTCCA

'CS_0147_CHI_Trimme'  TTGACTTGTGCCATTAATAATAGTAATACCAGACATGCACTTTCCTCGGCTAAATAACCTGAGGTTTTGG
TTTGTACCTAATGCATTCTTTTTGTTAGGAGTGTCTGGATTTGTAGAGGGAGGAATGGGTGCCGGTTGAA
CAATCTACCCACCACTAACTTCAATCGATTTCTTAAGAGACCCATCTATAGATCTTGCTATTTTTTCTCT
TCACTTAGGCGGTGCTTCCTCTATTGCAGCTAGGTTAAATTTCGCAAGGACTGTGGCTAATATACGGCAT
CAAAAACGTGGCTTCCATAAAATTCCTATGTTTCCA

'CS_0148_CHI_Trimme'  TTGACTTGTGCCATTAATAATGGTAATACCAGACATGCACTTTCCTCGGCTAAATAACCTGAGGTTTTGG
TTTGTACCTAATGCATTCTTTTTGTTAGGAGTGTCTGGATTTGTAGAAGGAGGAATGGGTGCCGGTTGAA
CAATCTACCCCCCACTAACTTCAATCGATTTCTTAAGAGACCCATCTATAGATCTTGCTATTTTTTCTCT
GCACTTAGGCGGTGCTTCCTCTATTGCAGCTAGGTTAAATTTCGCAAGGACTGTGGCTAATATACGGCAT
CAAAAACGTGGCTTCCATAAAATTCCTATGTTTCCA

'CS_0149_CHI_Trimme'  TTGACTTGTGCCATTAATAATGGTAATACCAGACATGCACTTTCCTCGGCTAAATAACCTGAGGTTTTGG
TTTGTACCTAATGCATTCTTTTTGTTAGGGGTGTCTGGATTTGTAGAAGGAGGAATGGGTGCCGGTTGAA
CAATCTACCCCCCACTAACTTCAATCGATTTCTTAAGAGACCCATCTATAGATCTTGCTATTTTTTCTCT
TCACTTAGGCGGTGCTTCCTCTATTGCAGCTAGGTTAAATTTCGCAAGGACCGTGGCTAATATACGGCAT
CAAAAACGTGGTTTCCATAAAATTCCTATGTTTCCA

'CS_0150_CHI_Trimme'  TTGACTTGTGCCATTAATAATAGTAATACCAGACATGCACTTTCCTCGGCTAAATAACCTGAGGTTTTGG
TTTGTACCTAATGCATTCTTTTTGTTAGGGGTGTCTGGATTTGTAGAAGGAGGAATGGGTGCCGGTTGAA
CAATCTACCCACCACTAACTTCAATCGATTTTTTAAGAGACCCATCTATAGATCTTGCTATTTTTTCTCT
TCACTTAGGCGGTGCTTCCTCTATTGCAGCTAGGTTAAATTTCGCAAGGACTGTGGCTAATATACGGCAT
CAAAAACGTGGCTTCCATAAGATTCCTATGTTTCCA

'CS_0151_CHI_Trimme'  TTGACTTGTGCCATTAATAATAGTAATACCAGACATGCACTTTCCTCGGCTAAATAACCTGAGGTTTTGG
TTTGTACCTAATGCATTCTTTTTGTTAGGAGTGTCTGGATTTGTAGAAGGAGGAATGGGTGCCGGTTGAA
CAATCTACCCTCCACTAACTTCAATTGATTTCTTAAGAGACCCATCTATAGATCTTGCTATTTTTTCTCT
TCACTTAGGCGGTGCTTCCTCTATTGCAGCTAGGTTAAATTTCGCAAGGACTGTGGCTAATATACGGCAT
CAAAAACGTGGCTTCCATAAAATTCCTATGTTTCCA

'CS_0152_CHI_Trimme'  TTGACTTGTGCCATTAATAATGGTAATACCAGACATGCACTTTCCTCGGCTAAATAACCTGAGGTTTTGG
TTTGTACCTAATGCATTCTTTTTGTTAGGGGTGTCTGGATTTGTAGAAGGAGGAATGGGTGCCGGTTGAA
CAATCTACCCCCCACTAACTTCAATCGATTTCTTAAGAGACCCATCTATAGATCTTGCTATTTTTTCTCT
TCACTTAGGCGGTGCTTCCTCTATTGCAGCTAGGTTAAATTTCGCAAGGACCGTGGCTAATATACGGCAT
CAAAAACGTGGTTTCCATAAAATTCCTATGTTTCCA

'CS_0153_CHI_Trimme'  TTGACTTGTGCCATTAATAATGGTAATACCAGACATGCACTTTCCTCGGCTAAATAACCTGAGGTTTTGG
TTTGTACCTAATGCATTCTTTTTGTTAGGGGTGTCTGGATTTGTAGAAGGAGGAATGGGTGCCGGTTGAA
CAATCTACCCCCCACTAACTTCAATCGATTTCTTAAGAGACCCATCTATAGATCTTGCTATTTTTTCTCT
TCACTTAGGCGGTGCTTCCTCTATTGCAGCTAGGTTAAATTTCGCAAGGACCGTGGCTAATATACGGCAT
CAAAAACGTGGTTTCCATAAAATTCCTATGTTTCCA

'CS_0155_WIL_Trimme'  TTGACTTGTGCCATTAATAATAGTAATACCAGACATGCACTTTCCTCGGCTAAATAACCTGAGGTTTTGG
TTTGTACCTAATGCATTCTTTTTGTTAGGAGTGTCTGGATTTGTAGAAGGAGGAATGGGTGCCGGTTGAA
CAATCTACCCCCCACTAACTTCAATCGATTTCTTAAGAGACCCATCTATAGATCTTGCTATTTTTTCTCT
TCACTTAGGCGGTGCTTCCTCTATTGCAGCTAGGTTAAATTTCGCAAGGACTGTGGCCAATATACGGCAT
CAAAAACGTGGCTTCCATAAAATTCCTATGTTTCCA

'CS_0156_WIL_Trimme'  TTGACTTGTGCCATTAATAATGGTAATACCAGACATGCACTTTCCTCGGCTAAATAACCTGAGGTTTTGG
TTTGTACCTAATGCATTCTTTTTGTTAGGGGTGTCTGGATTTGTAGAAGGAGGAATGGGTGCCGGTTGAA
CAATCTACCCCCCACTAACTTCAATCGATTTCTTAAGAGACCCATCTATAGATCTTGCTATTTTTTCTCT
TCACTTAGGCGGTGCTTCCTCTATTGCAGCTAGGTTAAATTTCGCAAGGACCGTGGCTAATATACGGCAT
CAAAAACGTGGTTTCCATAAAATTCCTATGTTTCCA

'CS_0157_WIL_Trimme'  TTGACTTGTGCCATTAATAATGGTAATACCAGACATGCACTTTCCTCGGCTAAATAACCTGAGGTTTTGG
TTTGTACCTAATGCATTCTTTTTGTTAGGAGTGTCTGGATTTGTAGAAGGAGGAATGGGTGCCGGTTGAA
CAATCTACCCCCCACTAACTTCAATCGATTTCTTAAGAGACCCATCTATAGATCTTGCTATTTTTTCTCT
TCACTTAGGCGGTGCTTCCTCTATTGCAGCTAGGTTAAATTTCGCAAGGACTGTGGCTAATATACGGCAT
CAAAAACGTGGCTTCCATAAAATTCCTATGTTTCCA

'CS_0158_WIL_Trimme'  TTGACTTGTGCCATTAATAATAGTAATACCAGACATGCACTTTCCTCGGCTAAATAACCTGAGGTTTTGG
TTTGTACCTAATGCATTCTTTTTGTTAGGAGTGTCTGGATTTGTAGAAGGAGGAATGGGTGCCGGTTGAA
CAATCTACCCACCACTAACTTCAATCGATTTCTTAAGAGACCCATCTATAGATCTTGCTATTTTTTCTCT
TCACTTAGGCGGTGCTTCCTCTATTGCAGCTAGGTTAAATTTCGCAAGGACTGTGGCTAATATACGGCAT
CAAAAACGTGGTTTCCATAAAATTCCTATGTTTCCA

'CS_0159_WIL_Trimme'  TTGACTTGTGCCATTAATAATGGTAATACCAGACATGCACTTTCCTCGGCTAAATAACCTGAGGTTTTGG
TTTGTACCTAATGCATTCTTTTTGTTAGGAGTGTCTGGATTTGTAGAAGGAGGAATGGGTGCCGGTTGAA
CAATCTACCCTCCACTAACTTCAATCGATTTCTTAAGAGACCCATCTATAGATCTTGCTATTTTTTCTCT
TCACTTAGGCGGTGCTTCCTCTATTGCAGCTAGGTTAAATTTCGCAAGGACCGTGGCTAATATACGGCAT
CAAAAACGTGGTTTCCATAAAATTCCTATGTTTCCA

'CS_0160_WIL_Trimme'  TTGACTTGTGCCATTAATAATAGTAATACCAGACATGCACTTTCCTCGGCTAAATAACCTGAGGTTTTGG
TTTGTACCTAATGCATTCTTTTTGTTAGGAGTGTCTGGATTTGTAGAAGGAGGAATGGGTGCCGGTTGAA
CAATCTACCCACCACTAACTTCAATCGATTTCTTAAGAGACCCATCTATAGATCTTGCTATTTTTTCTCT
TCACTTAGGCGGTGCTTCCTCTATTGCAGCTAGGTTAAATTTCGCAAGGACTGTGGCTAATATACGGCAT
CAAAAACGTGGCTTCCATAAAATTCCTATGTTTCCA

'CS_0161_WIL_Trimme'  TTGACTTGTGCCATTAATAATAGTAATACCAGACATGCACTTTCCTCGGCTAAATAACCTGAGGTTTTGG
TTTGTACCTAATGCATTCTTTTTGTTAGGAGTGTCTGGATTTGTAGAGGGAGGAATGGGTGCCGGTTGAA
CAATCTACCCACCACTAACTTCAATCGATTTCTTAAGAGACCCATCTATAGATCTTGCTATTTTTTCTCT
TCACTTAGGCGGTGCTTCCTCTATTGCAGCTAGGTTAAATTTCGCAAGGACTGTGGCTAATATACGGCAT
CAAAAACGTGGTTTCCATAAAATTCCTATGTTTCCA

'CS_0162_WIL_Trimme'  TTGACTTGTGCCATTAATAATGGTAATACCAGACATGCACTTTCCTCGGCTAAATAACCTGAGGTTTTGG
TTTGTACCTAATGCATTCTTTTTGTTAGGAGTGTCTGGATTTGTAGAAGGAGGAATGGGTGCCGGTTGAA
CAATCTACCCTCCACTAACTTCAATCGATTTCTTAAGAGACCCGTCTATAGATCTTGCTATTTTTTCTCT
TCACTTAGGCGGTGCTTCCTCTATTGCAGCTAGGTTAAATTTCGCAAGGACCGTGGCTAATATACGGCAT
CAAAAACGTGGTTTCCATAAAATTCCTATGTTTCCA

'CS_0163_WIL_Trimme'  TTGACTTGTGCCATTAATAATGGTAATACCAGACATGCACTTTCCTCGGCTAAATAACCTGAGGTTTTGG
TTTGTACCTAATGCATTCTTTTTGTTAGGAGTGTCTGGATTTGTAGAAGGAGGAATGGGTGCCGGTTGAA
CAATCTACCCTCCACTAACTTCAATCGATTTTTTAAGAGACCCATCTATAGATCTTGCTATTTTTTCTCT
TCACTTAGGCGGTGCTTCCTCTATTGCAGCTAGGTTAAATTTCGCAAGGACCGTGGCTAATATACGGCAT
CAAAAACGTGGTTTCCATAAAATTCCTATGTTTCCA

'CS_0164_WIL_Trimme'  TTGACTTGTGCCATTAATAATGGTAATACCAGACATGCACTTTCCTCGGCTAAATAACCTGAGGTTTTGG
TTTGTACCTAATGCATTCTTTTTGTTAGGAGTGTCTGGATTTGTAGAAGGAGGAATGGGTGCCGGTTGAA
CAATCTACCCCCCACTAACTTCAATCGATTTCTTAAGAGACCCATCTATAGATCTTGCTATTTTTTCTCT
TCACTTAGGCGGTGCTTCCTCTATTGCAGCTAGGTTAAATTTCGCAAGGACTGTGGCTAATATACGGCAT
CAAAAACGTGGCTTCCATAAAATTCCTATGTTTCCA

'CS_0165_WIL_Trimme'  TTGACTTGTGCCATTAATAATAGTAATACCAGACATGCACTTTCCTCGGCTAAATAACCTGAGGTTTTGG
TTTGTACCTAATGCATTCTTTTTGTTAGGAGTGTCTGGATTTGTAGAAGGAGGAATGGGTGCCGGTTGAA
CAATCTACCCCCCACTAACTTCAATCGATTTCTTAAGAGACCCATCTATAGATCTTGCTATTTTTTCTCT
TCACTTAGGCGGTGCTTCCTCTATTGCAGCTAGGTTAAATTTCGCAAGGACTGTGGCTAATATACGGCAT
CAAAAACGTGGCTTCCATAAAATTCCTATGTTTCCA

'CS_0166_WIL_Trimme'  TTGACTTGTGCCATTAATAATAGTAATACCAGACATGCACTTTCCTCGGCTAAATAACCTGAGGTTTTGG
TTTGTACCTAATGCATTCTTTTTGTTAGGAGTGTCTGGATTTGTAGAAGGAGGAATGGGTGCCGGTTGAA
CAATCTACCCCCCACTAACTTCAATCGATTTCTTAAGAGACCCATCTATAGATCTTGCTATTTTCTCTCT
TCACTTAGGCGGTGCTTCCTCTATTGCAGCTAGGTTAAATTTCGCAAGGACTGTGGCTAATATACGGCAT
CAAAAACGTGGCTTCCATAAAATTCCTATGTTTCCA

'CS_0168_WIL_Trimme'  TTGACTTGTGCCATTAATAATAGTAATACCAGACATGCACTTTCCTCGGCTAAATAACCTGAGGTTTTGG
TTTGTACCTAATGCATTCTTTTTGTTAGGAGTGTCTGGATTTGTAGAAGGAGGAATGGGTGCCGGTTGAA
CAATCTACCCACCACTAACTTCAATCGATTTCTTAAGAGACCCATCTATAGATCTTGCTATTTTTTCTCT
TCACTTAGGCGGTGCTTCCTCTATTGCAGCTAGGTTAAATTTCGCAAGGACTGTGGCTAATATACGGCAT
CAAAAACGTGGTTTCCATAAAATTCCTATGTTTCCA

'CS_0169_WIL_Trimme'  TTGACTTGTGCCATTAATAATAGTAATACCAGACATGCACTTTCCTCGGCTAAATAACCTGAGGTTTTGG
TTTGTACCTAATGCATTCTTTTTGTTAGGAGTGTCTGGATTTGTAGAAGGAGGAATGGGTGCCGGTTGAA
CAATCTACCCACCACTAACTTCAATCGATTTTTTAAGAGACCCATCTATAGATCTTGCTATTTTTTCTCT
TCACTTAGGCGGTGCTTCCTCTATTGCAGCTAGGTTAAATTTCGCAAGGACTGTGGCTAATATACGGCAT
CAAAAACGTGGCTTCCATAAAATTCCTATGTTTCCA

'CS_0170_WIL_Trimme'  TTGACTTGTGCCATTAATAATAGTAATACCAGACATGCACTTTCCTCGGCTAAATAACCTGAGGTTTTGG
TTTGTACCTAATGCATTCTTTTTGTTGGGAGTGTCTGGATTTGTAGAAGGAGGAATGGGTGCCGGTTGAA
CAATCTACCCCCCACTAACTTCAATCGATTTCTTAAGAGACCCATCTATAGATCTTGCTATTTTTTCTCT
TCACTTAGGCGGTGCTTCCTCTATTGCAGCTAGGTTAAATTTCGCAAGGACTGTGGCTAATATACGCCAT
CAAAAACGTGGCTTCCATAAAATTCCTATGTTTCCA

'CS_0171_WIL_Trimme'  TTGACTTGTGCCATTAATAATAGTAATACCAGACATGCACTTTCCTCGGCTAAATAACCTGAGGTTTTGG
TTTGTACCTAATGCATTCTTTTTGTTAGGAGTGTCTGGATTTGTAGAAGGAGGAATGGGTGCCGGTTGAA
CAATCTACCCACCACTAACTTCAATCGATTTCTTAAGAGACCCATCTATAGATCTTGCTATTTTTTCTCT
TCACTTAGGCGGTGCTTCCTCTATTGCAGCTAGGTTAAATTTCGCAAGGACTGTGGCTAATATACGGCAT
CAAAAACGTGGCTTCCATAAAATTCCTATGTTTCCA

'CS_0172_WIL_Trimme'  TTGACTTGTGCCATTAATAATAGTAATACCAGACATGCACTTTCCTCGGCTAAATAACCTGAGGTTTTGG
TTTGTACCTAATGCATTCTTTTTGTTAGGAGTGTCTGGATTTGTAGAAGGAGGAATGGGTGCCGGTTGAA
CAATCTACCCACCACTAACTTCAATCGATTTCTTAAGAGACCCATCTATAGATCTTGCTATTTTTTCTCT
TCACTTAGGCGGTGCTTCCTCTATTGCAGCTAGGTTAAATTTCGCAAGGACTGTGGCTAATATACGGCAT
CAAAAACGTGGTTTCCATAAAATTCCTATGTTTCCA

'CS_0173_WIL_Trimme'  TTGACTTGTGCCATTAATAATAGTAATACCAGACATGCATTTTCCTCGGCTAAATAACCTGAGGTTTTGG
TTTGTACCTAATGCATTCTTTTTGTTAGGAGTGTCTGGATTTGTAGAAGGAGGAATGGGTGCCGGTTGAA
CAATCTACCCACCACTAACTTCAATCGATTTCTTAAGAGACCCATCTATAGATCTTGCTATTTTTTCTCT
TCACTTAGGCGGTGCTTCCTCTATTGCAGCTAGGTTAAATTTCGCAAGGACTGTGGCTAATATACGGCAT
CAAAAACGTGGTTTCCATAAAATTCCTATGTTTCCA

'CS_0174_WIL_Trimme'  TTGACTTGTGCCATTAATAATAGTAATACCAGACATGCACTTTCCTCGGCTAAATAACCTGAGGTTTTGG
TTTGTACCTAATGCATTCTTTTTGTTAGGAGTGTCTGGATTTGTAGAAGGAGGAATGGGCGCCGGTTGAA
CAATCTACCCCCCACTAACTTCAATCGATTTCTTAAGAGACCCATCTATAGATCTTGCTATTTTTTCTCT
TCACTTAGGCGGTGCTTCCTCTATTGCAGCTAGGTTAAATTTCGCAAGGACTGTGGCTAATATACGGCAT
CAAAAACGTGGCTTCCATAAAATTCCTATGTTTCCA

'CS_0175_WIL_Trimme'  TTGACTTGTGCCATTAATAATAGTAATACCAGACATGCACTTTCCTCGGCTAAATAACCTGAGGTTTTGG
TTTGTACCTAATGCATTCTTTTTGTTAGGAGTGTCTGGATTTGTAGAAGGAGGAATGGGTGCCGGTTGAA
CAATCTACCCTCCACTAACTTCAATTGATTTCTTAAGAGACCCATCTATAGATCTTGCTATTTTTTCTCT
TCACTTAGGCGGTGCTTCCTCTATTGCAGCTAGGTTAAATTTCGCAAGGACTGTGGCTAATATACGGCAT
CAAAAACGTGGCTTCCATAAAATTCCTATGTTTCCA

'CS_0176_WIL_Trimme'  TTGACTTGTGCCATTAATAATAGTAATACCAGACATGCACTTTCCTCGGCTAAATAACCTGAGGTTTTGG
TTTGTACCTAATGCATTCTTTTTGTTAGGAGTGTCTGGATTTGTAGAAGGAGGAATGGGTGCCGGTTGAA
CAATCTACCCACCACTAACTTCAATCGATTTCTTAAGAGACCCATCTATAGATCTTGCTATTTTTTCTCT
TCACTTAGGCGGTGCTTCCTCTATTGCAGCTAGGTTAAATTTCGCAAGGACTGTGGCTAATATACGGCAT
CAAAAACGTGGTTTCCATAAAATTCCTATGTTTCCA

'CS_0177_WIL_Trimme'  TTGACTTGTGCCATTAATAATAGTAATACCAGACATGCACTTTCCTCGGCTAAATAACCTGAGGTTTTGG
TTTGTACCTAATGCATTCTTTTTGTTAGGAGTGTCTGGATTTGTAGAAGGAGGAATGGGTGCCGGCTGAA
CAATCTACCCCCCACTAACTTCAATCGATTTCTTAAGAGACCCATCTATAGATCTTGCTATTTTTTCTCT
TCACTTAGGCGGTGCTTCCTCTATTGCAGCTAGGTTAAATTTCGCAAGGACTGTGGCTAATATACGGCAT
CAAAAACGTGGCTTCCATAAAATTCCTATGTTTCCA

'CS_0178_WIL_Trimme'  TTGACTTGTGCCATTAATAATAGTAATACCAGACATGCACTTTCCTCGGCTAAATAACCTGAGGTTTTGG
TTTGTACCTAATGCATTCTTTTTGTTAGGAGTGTCTGGATTTGTAGAAGGAGGAATGGGTGCCGGTTGAA
CAATCTACCCACCACTAACTTCAATCGATTTCTTAAGAGACCCATCTATAGATCTTGCTATTTTTTCTCT
TCACTTAGGCGGTGCTTCCTCTATTGCAGCTAGGTTAAATTTCGCAAGGACTGTGGCTAATATACGGCAT
CAAAAACGTGGTTTCCATAAAATTCCTATGTTTCCA

'CS_0179_WIL_Trimme'  TTGACTTGTGCCATTAATAATGGTAATACCAGACATGCACTTTCCTCGGCTAAATAACCTGAGGTTTTGG
TTTGTACCTAATGCATTCTTTTTGTTAGGAGTATCTGGATTTGTAGAAGGAGGAATGGGTGCGGGTTGAA
CAATCTACCCCCCACTAACTTCAATCGATTTCTTAAGAGACCCATCTATAGATCTTGCTATTTTTTCTCT
TCACTTAGGCGGTGCTTCCTCTATTGCAGCCAGGTTAAATTTCGCAAGGACCGTGGCTAATATACGGCAT
CAAAAACGTGGTTTCCATAAAATTCCTATGTTTCCA

'CS_0180_WIL_Trimme'  TTGACTTGTGCCATTAATAATAGTAATACCAGACATGCACTTTCCTCGGCTAAATAACCTGAGGTTTTGG
TTTGTACCTAATGCATTCTTTTTGTTAGGAGTGTCTGGATTTGTAGAAGGAGGAATGGGTGCCGGTTGAA
CAATCTACCCTCCACTAACTTCAATTGATTTCTTAAGAGACCCATCTATAGATCTTGCTATTTTTTCTCT
TCACTTAGGCGGTGCTTCCTCTATTGCAGCTAGGTTAAATTTCGCAAGGACTGTGGCTAATATACGGCAT
CAAAAACGTGGCTTCCATAAAATTCCTATGTTTCCA

'CS_0181_HER_Trimme'  TTGACTTGTGCCATTAATAATAGTAATACCAGACATGCACTTTCCTCGGCTAAATAACCTGAGGTTTTGG
TTTGTACCTAATGCATTCTTTTTGTTAGGAGTGTCTGGATTTGTAGAAGGAGGAATGGGTGCCGGTTGAA
CAATCTACCCCCCACTAACTTCAATCGATTTCTTAAGAGACCCATCTATAGATCTTGCTATTTTTTCTCT
TCACTTAGGCGGTGCTTCCTCTATTGCAGCTAGGTTAAATTTTGCAAGGACTGTGGCTAATATACGGCAT
CAAAAACGTGGCTTCCATAAAATTCCTATGTTTCCA

'CS_0182_HER_Trimme'  TTGACTTGTGCCATTAATAATAGTAATACCAGACATGCACTTTCCTCGGCTAAATAACCTGAGGTTTTGG
TTTGTACCTAATGCATTCTTTTTGTTAGGAGTGTCTGGATTTGTAGAAGGAGGAATGGGTGCCGGTTGAA
CAATCTACCCACCACTAACTTCAATCGATTTCTTAAGAGACCCATCTATAGATCTTGCTATTTTTTCTCT
TCACTTAGGCGGTGCTTCCTCTATTGCAGCTAGGTTAAATTTCGCAAGGACTGTGGCTAATATACGGCAT
CAAAAACGTGGTTTCCATAAAATTCCTATGTTTCCA

'CS_0183_HER_Trimme'  TTGACTTGTGCCATTAATAATAGTAATACCAGACATGCACTTTCCTCGGCTAAATAACCTGAGGTTTTGG
TTTGTACCTAATGCATTCTTTTTGTTAGGAGTGTCTGGATTTGTAGAAGGAGGAATGGGTGCCGGTTGAA
CAATCTACCCCCCACTAACTTCAATCGATTTCTTAAGAGACCCATCTATAGATCTTGCTATTTTTTCTCT
TCACTTAGGCGGTGCTTCCTCTATTGCAGCTAGGTTAAATTTCGCAAGAACTGTGGCTAATATACGGCAT
CAAAAACGTGGCTTCCATAAAATTCCTATGTTTCCA

'CS_0184_HER_Trimme'  TTGACTTGTGCCATTAATAATAGTAATACCAGACATGCACTTTCCTCGGCTAAATAACCTGAGGTTTTGG
TTTGTACCTAATGCATTCTTTTTGTTAGGAGTGTCTGGATTTGTAGAAGGAGGAATGGGTGCCGGTTGAA
CAATCTACCCTCCACTAACTTCAATTGATTTCTTAAGAGACCCATCTATAGATCTTGCTATTTTTTCTCT
TCACTTAGGCGGTGCTTCCTCTATTGCAGCTAGGTTAAATTTCGCAAGGACTGTGGCTAATATACGGCAT
CAAAAACGTGGCTTCCATAAAATTCCTATGTTTCCA

'CS_0185_HER_Trimme'  TTGACTTGTGCCATTAATAATAGTAATACCAGACATGCACTTTCCTCGGCTAAATAACCTGAGGTTTTGG
TTTGTACCTAATGCATTCTTTTTGTTAGGAGTGTCTGGATTTGTAGAAGGAGGAATGGGTGCCGGTTGAA
CAATCTACCCCCCACTAACTTCAATCGATTTCTTAAGAGACCCATCTATAGATCTTGCTATTTTTTCTCT
TCACTTAGGCGGTGCTTCCTCTATTGCAGCTAGGTTAAATTTCGCAAGAACTGTGGCTAATATACGGCAT
CAAAAACGTGGCTTCCATAAAATTCCTATGTTTCCA

'CS_0186_HER_Trimme'  TTGACTTGTGCCATTAATAATAGTAATACCAGACATGCACTTTCCTCGGCTAAATAACCTGAGGTTTTGG
TTTGTACCTAATGCATTCTTTTTGTTAGGAGTGTCTGGATTTGTAGAAGGAGGAATGGGTGCCGGTTGAA
CAATCTACCCACCACTAACTTCAATCGATTTCTTAAGAGACCCATCTATAGATCTTGCTATTTTTTCTCT
TCACTTAGGCGGTGCTTCCTCTATTGCAGCTAGGTTAAATTTCGCAAGGACTGTGGCTAATATACGGCAT
CAAAAACGTGGCTTCCATAAAATTCCTATGTTTCCA

'CS_0187_HER_Trimme'  TTGACTTGTGCCATTAATAATAGTAATACCAGACATGCACTTTCCTCGGCTAAATAACCTGAGGTTTTGG
TTTGTACCTAATGCATTCTTTTTGTTAGGAGTGTCTGGATTTGTAGAAGGAGGAATGGGTGCCGGTTGAA
CAATCTACCCACCACTAACTTCAATCGATTTCTTAAGAGACCCATCTATAGATCTTGCTATTTTTTCTCT
TCACTTAGGCGGTGCTTCCTCTATTGCAGCTAGGTTAAATTTCGCAAGGACTGTGGCTAATATACGGCAT
CAAAAACGTGGCTTCCATAAAATTCCTATGTTTCCA

'CS_0188_HER_Trimme'  TTGACTTGTGCCATTAATAATAGTAATACCAGACATGCACTTTCCTCGGCTAAATAACCTGAGGTTTTGG
TTTGTACCTAATGCATTCTTTTTGTTAGGAGTGTCTGGATTTGTAGAAGGAGGAATGGGTGCCGGTTGAA
CAATCTACCCACCACTAACTTCAATCGATTTCTTAAGAGACCCATCTATAGATCTTGCTATTTTTTCTCT
TCACTTAGGCGGTGCTTCCTCTATTGCAGCTAGGTTAAATTTTGCAAGGACTGTGGCTAATATACGGCAT
CAAAAACGTGGCTTCCATAAAATTCCTATGTTTCCA

'CS_0189_HER_Trimme'  TTGACTTGTGCCATTAATAATAGTAATACCAGACATGCACTTTCCTCGGCTAAATAACCTGAGGTTTTGG
TTTGTACCTAATGCATTCTTTTTGTTAGGAGTGTCTGGATTTGTAGAAGGAGGAATGGGTGCCGGTTGAA
CAATCTACCCACCACTAACTTCAATCGATTTCTTAAGAGACCCATCTATAGATCTTGCTATTTTTTCTCT
TCACTTAGGCGGTGCTTCCTCTATCGCAGCTAGGTTAAATTTCGCAAGGACTGTGGCTAATATACGGCAT
CAAAAACGTGGCTTCCATAAAATTCCTATGTTTCCA

'CS_0190_HER_Trimme'  TTGACTTGTGCCATTAATAATAGTAATACCAGACATGCACTTTCCTCGGCTAAATAACCTGAGGTTTTGG
TTTGTACCTAATGCATTCTTTTTGTTAGGAGTGTCTGGATTTGTAGAAGGAGGAATGGGTGCCGGTTGAA
CAATCTACCCACCACTAACTTCAATCGATTTCTTAAGAGACCCATCTATAGATCTTGCTATTTTTTCTCT
TCACTTAGGCGGTGCTTCCTCTATTGCAGCTAGGTTAAATTTCGCAAGGACTGTGGCTAATATACGGCAT
CAAAAACGTGGTTTCCATAAAATTCCTATGTTTCCA

'CS_0191_HER_Trimme'  TTGACTTGTGCCATTAATAATAGTAATACCAGACATGCACTTTCCTCGGCTAAATAACCTGAGGTTTTGG
TTTGTACCTAATGCATTCTTTTTGTTAGGAGTGTCTGGATTTGTAGAAGGAGGAATGGGTGCCGGTTGAA
CAATCTACCCACCACTAACTTCAATCGATTTCTTAAGAGACCCATCTATAGATCTTGCTATTTTTTCTCT
TCACTTAGGCGGTGCTTCCTCTATTGCAGCTAGGTTAAATTTCGCAAGGACTGTGGCTAATATACGGCAT
CAAAAACGTGGTTTCCATAAAATTCCTATGTTTCCA

'CS_0192_HER_Trimme'  TTGACTTGTGCCATTAATAATAGTAATACCAGACATGCACTTTCCTCGGCTAAATAACCTGAGGTTTTGG
TTTGTACCTAATGCATTCTTTTTGTTAGGAGTGTCTGGATTTGTAGAAGGAGGAATGGGTGCCGGTTGAA
CAATCTACCCACCACTAACTTCAATCGATTTCTTAAGAGACCCATCTATAGATCTTGCTATTTTTTCTCT
TCACTTAGGCGGTGCTTCCTCTATGGCAGCTGGGTTAAATTTCGCAAGGACTGTGGCTAATATACGGCAT
CAAAAACGTGGCTTCCATAAAATTCCTATGTTTCCA

'CS_0193_HER_Trimme'  TTGACTTGTGCCATTAATAATAGTAATACCAGACATGCACTTTCCTCGGCTAAATAACCTGAGGTTTTGG
TTTGTACCTAATGCATTCTTTTTGTTAGGAGTGTCTGGATTTGTAGAAGGAGGAATGGGTGCCGGTTGAA
CAATCTACCCACCACTAACTTCAATCGATTTCTTAAGAGACCCATCTATAGATCTTGCTATTTTTTCTCT
TCACTTAGGCGGTGCTTCCTCTATTGCAGCTAGGTTAAATTTCGCAAGGACTGTGGCTAATATACGGCAT
CAAAAACGTGGCTTCCATAAAATTCCTATGTTTCCA

'CS_0194_HER_Trimme'  TTGACTTGTGCCATTAATAATAGTAATACCAGACATGCACTTTCCTCGGCTAAATAACCTGAGGTTTTGG
TTTGTACCTAATGCATTCTTTTTGTTAGGAGTGTCTGGATTTGTAGAAGGAGGAATGGGTGCCGGTTGAA
CAATCTACCCACCGCTAACTTCAATCGATTTCTTAAGAGACCCATCTATAGATCTTGCTATTTTTTCTCT
TCACTTAGGCGGTGCTTCCTCTATTGCAGCTAGGTTAAATTTCGCAAGGACTGTGGCTAATATACGGCAT
CAAAAACGTGGTTTCCATAAAATTCCTATGTTTCCA

'CS_0195_HER_Trimme'  TTGACTTGTGCCATTAATAATAGTAATACCAGACATGCACTTTCCTCGGCTAAATAACCTGAGGTTTTGG
TTTGTACCTAATGCATTCTTTTTGTTAGGAGTGTCTGGATTTGTAGAAGGAGGAATGGGTGCCGGTTGAA
CAATCTACCCACCACTAACTTCAATCGATTTCTTAAGAGACCCATCTATAGATCTTGCTATTTTTTCTCT
TCACTTAGGCGGTGCTTCCTCTATTGCAGCTAGGTTAAATTTCGCAAGGACTGTGGCTAATATACGGCAT
CAAAAACGTGGCTTCCATAAAATTCCTATGTTTCCA

'CS_0196_HER_Trimme'  TTGACTTGTGCCATTAATAATAGTAATACCAGACATGCACTTTCCTCGGCTAAATAACCTGAGGTTTTGG
TTTGTACCTAATGCATTCTTTTTGTTAGGAGTGTCTGGATTTGTAGAAGGAGGAATGGGTGCCGGTTGAA
CAATCTACCCACCACTAACTTCAATCGATTTCTTAAGAGACCCATCTATAGATCTTGCTATTTTTTCTCT
TCACTTAGGCGGTGCTTCCTCTATTGCAGCTAGGTTAAATTTCGCAAGGACTGTGGCTAATATACGGCAT
CAAAAACGTGGTTTCCATAAAATTCCTATGTTTCCA

'CS_0197_HER_Trimme'  TTGACTTGTGCCATTAATAATGGTAATACCAGACATGCACTTTCCTCGGCTAAATAACCTGAGGTTTTGG
TTTGTACCTAATGCATTCTTTTTGTTAGGGGTGTCTGGATTTGTAGAAGGAGGAATGGGCGCCGGTTGAA
CAATCTACCCCCCACTAACTTCAATCGATTTCTTAAGAGACCCATCTATAGATCTTGCTATTTTTTCTCT
TCACTTAGGCGGTGCTTCCTCTATTGCAGCTAGGTTAAATTTCGCAAGGACCGTGGCTAATATACGGCAT
CAAAAACGTGGTTTCCATAAAATTCCTATGTTTCCA

'CS_0198_HER_Trimme'  TTGACTTGTGCCATTAATAATAGTAATACCAGACATGCACTTTCCTCGGCTAAATAACCTGAGGTTTTGG
TTTGTACCTAATGCATTCTTTTTGTTAGGAGTGTCTGGATTTGTAGAAGGAGGAATGGGTGCCGGTTGAA
CAATCTACCCACCACTAACTTCAATCGATTTCTTAAGAGACCCATCTATAGATCTTGCTATTTTTTCTCT
TCACTTAGGCGGTGCTTCCTCTATTGCAGCTAGGTTAAATTTCGCAAGGACTGTGGCTAATATACGGCAT
CAAAAACGTGGCTTCCATAAAATTCCTATGTTTCCA

'CS_0199_HER_Trimme'  TTGACTTGTGCCATTAATAATAGTAATACCAGACATGCACTTTCCTCGGCTAAATAACCTGAGGTTTTGG
TTTGTACCTAATGCATTCTTTTTGTTAGGGGTGTCTGGATTTGTAGAAGGAGGAATGGGTGCCGGTTGAA
CAATCTACCCACCACTAACTTCAATCGATTTCTTAAGAGACCCATCTATAGATCTTGCTATTTTTTCTCT
TCACTTAGGCGGTGCTTCCTCTATTGCAGCTAGGTTAAATTTCGCAAGGACTGTGGCTAATATACGGCAT
CAAAAACGTGGCTTCCATAAGATTCCTATGTTTCCA

'CS_0200_HER_Trimme'  TTGACTTGTGCCATTAATAATAGTAATACCAGACATGCACTTTCCTCGGCTAAATAACCTGAGGTTTTGG
TTTGTACCTAATGCATTCTTTTTGTTAGGAGTGTCTGGATTTGTAGAAGGAGGAATGGGTGCCGGTTGAA
CAATCTACCCACCACTAACTTCAATCGATTTCTTAAGAGACCCATCTATAGATCTTGCTATTTTTTCTCT
TCACTTAGGCGGTGCTTCCTCTATTGCAGCTAGGTTAAATTTCGCAAGGACTGTGGCTAATATACGGCAT
CAAAAACGTGGCTTCCATAAAATTCCTATGTTTCCA

'CS_0201_HER_Trimme'  TTGACTTGTGCCATTAATAATGGTAATACCAGACATGCATTTTCCTCGGCTAAATAACCTGAGGTTTTGG
TTTGTACCTAATGCATTCTTTTTGTTAGGGGTGTCTGGATTTGTAGAAGGAGGAATGGGTGCCGGTTGAA
CAATCTACCCCCCACTAACTTCAATCGATTTCTTAAGAGACCCATCTATAGATCTTGCTATTTTTTCTCT
TCACTTAGGCGGTGCTTCCTCTATTGCAGCTAGGTTAAATTTCGCAAGGACCGTGGCTAATATACGGCAT
CAAAAACGTGGTTTCCATAAAATTCCTATGTTTCCA

'CS_0202_HER_Trimme'  TTGACTTGTGCCATTAATAATAGTAATACCAGACATGCACTTTCCTCGGCTAAATAACCTGAGGTTTTGG
TTTGTACCTAATGCATTCTTTTTGTTAGGAGTGTCTGGATTTGTAGAAGGAGGAATGGGTGCCGGTTGAA
CAATCTACCCACCACTAACTTCAATCGATTTCTTAAGAGACCCATCTATAGATCTTGCTATTTTTTCTCT
TCACTTAGGCGGTGCTTCCTCTATTGCAGCTAGGTTAAATTTCGCAAGGACTGTGGCTAATATACGGCAT
CAAAAACGTGGTTTCCATAAAATTCCTATGTTTCCA

'CS_0203_HER_Trimme'  TTGACTTGTGCCATTAATAATGGTAATACCAGACATGCACTTTCCTCGGCTAAATAACCTGAGGTTTTGG
TTTGTACCTAATGCATTCTTTTTGTTAGGGGTGTCTGGATTTGTAGAAGGTGGAATGGGTGCCGGTTGAA
CAATCTACCCCCCACTAACTTCAATCGATTTCTTAAGAGACCCATCTATAGATCTTGCTATTTTTTCTCT
TCACTTAGGCGGTGCTTCCTCTATTGCAGCTAGGTTAAATTTCGCAAGGACCGTGGCTAATATACGGCAT
CAAAAACGTGGTTTCCATAAAATTCCTATGTTTCCA

'CS_0204_HER_Trimme'  TTGACTTGTGCCATTAATAATAGTAATACCAGACATGCACTTTCCTCGGCTAAATAACCTGAGGTTTTGG
TTTGTACCTAATGCATTCTTTCTGTTAGGAGTGTCTGGATTTGTAGAAGGAGGAATGGGTGCCGGTTGAA
CAATCTACCCACCACTAACTTCAATCGATTTCTTAAGAGACCCATCTATAGATCTTGCTATTTTTTCTCT
TCACTTAGGCGGTGCTTCCTCTATTGCAGCTAGGTTAAATTTCGCAAGGACTGTGGCTAATATACGGCAT
CAAAAACGTGGCTTCCATAAAATTCCTATGTTTCCA

'CS_0205_HER_Trimme'  TTGACTTGTGCCATTAATAATAGTAATACCAGACATGCACTTTCCTCGGCTAAATAACCTGAGGTTTTGG
TTTGTACCTAATGCATTCTTTTTGTTAGGAGTGTCTGGATTTGTAGAAGGAGGAATGGGTGCCGGTTGAA
CAATCTACCCCCCACTAACTTCAATCGATTTCTTAAGAGACCCATCTATAGATCTTGCTATTTTTTCTCT
TCACTTAGGCGGTGCTTCCTCTATTGCAGCTAGGTTAAATTTCGCAAGAACTGTGGCTAATATACGGCAT
CAAAAACGTGGCTTCCATAAAATTCCTATGTTTCCA

'CS_0206_HER_Trimme'  TTGACTTGTGCCATTAATAATAGTAATACCAGACATGCACTTTCCTCGGCTAAATAACCTGAGGTTTTGG
TTTGTACCTAATGCATTCTTTTTGTTAGGAGTGTCTGGATTTGTAGAAGGAGGAATGGGTGCCGGTTGAA
CAATCTACCCACCACTAACTTCAATCGATTTCTTAAGAGACCCATCTATAGATCTTGCTATTTTTTCTCT
TCACTTAGGCGGTGCTTCCTCTATTGCAGCTAGGTTAAATTTCGCAAGGACTGTGGCTAATATACGGCAT
CAAAAACGTGGCTTCCATAAAATTCCTATGTTTCCA

'CS_0207_HER_Trimme'  TTGACTTGTGCCATTAATAATAGTAATACCAGACATGCACTTTCCTCGGCTAAATAACCTGAGGTTTTGG
TTTGTACCTAACGCATTCTTTTTGTTAGGAGTGTCTGGATTTGTAGAAGGAGGAATGGGTGCCGGTTGAA
CAATCTACCCACCACTAACTTCAATCGATTTCTTAAGAGACCCATCTATAGATCTTGCTATTTTTTCTCT
TCACTTAGGCGGTGCTTCCTCTATTGCAGCTAGGTTAAATTTCGCAAGGACTGTGGCTAATATACGGCAT
CAAAAACGTGGCTTCCATAAAATTCCTATGTTTCCA

'CS_0208_HER_Trimme'  TTGACTTGTGCCATTAATAATGGTAATACCAGACATGCACTTTCCTCGGCTAAATAACCTGAGGTTTTGG
TTTGTACCTAATGCATTCTTTTTGTTAGGAGTGTCTGGATTTGTAGAAGGAGGAATGGGTGCCGGTTGAA
CAATCTACCCTCCACTAACTTCAATCGATTTCTTAAGAGACCCATCTATAGATCTTGCTATTTTTTCTCT
TCACTTAGGCGGTGCTTCCTCTATTGCAGCTAGGTTAAATTTCGCAAGGACCGTGGCTAATATACGGCAT
CAAAAACGTGGTTTCCATAAAATTCCTATGTTTCCA

'CS_0209_HER_Trimme'  TTGACTTGTGCCATTAATAATAGTAATACCAGACATGCACTTTCCTCGGCTAAATAACCTGAGGTTTTGG
TTTGTACCTAATGCATTCTTTTTGTTAGGGGTGTCTGGATTTGTAGAAGGAGGAATGGGTGCCGGTTGAA
CAATCTACCCCCCACTAACTTCAATCGATTTCTTAAGAGACCCATCTATAGATCTTGCTATTTTTTCTCT
TCACTTAGGCGGTGCTTCCTCTATTGCAGCTAGGTTAAATTTCGCAAGAACTGTGGCTAATATACGGCAT
CAAAAACGTGGCTTCCATAAAATTCCTATGTTTCCA

'CS_0210_HER_Trimme'  TTGACTTGTGCCATTAATAATAGTAATACCAGACATGCACTTTCCTCGGCTAAATAACCTGAGGTTTTGG
TTTGTACCTAATGCATTCTTTTTGTTAGGAGTGTCTGGATTTGTAGAAGGAGGAATGGGTGCCGGTTGAA
CAATCTACCCACCACTAACTTCAATCGATTTCTTAAGAGACCCATCTATAGATCTTGCTATTTTTTCTCT
TCACTTAGGCGGTGCTTCCTCTATTGCAGCTAGGTTAAATTTCGCAAGGACTGTGGCTAATATACGGCAT
CAAAAACGTGGCTTCCATAAAATTCCTATGTTTCCA

'CS_0211_HER_Trimme'  TTGACTTGTGCCATTAATAATGGTAATACCAGACATGCACTTTCCTCGGCTAAATAACCTGAGGTTTTGG
TTTGTACCTAATGCATTCTTTTTGTTAGGAGTATCTGGATTTGTAGAAGGAGGAATGGGTGCGGGTTGAA
CAATCTACCCCCCACTAACTTCAATCGATTTCTTAAGAGACCCATCTATAGATCTTGCTATTTTTTCTCT
TCACTTAGGCGGTGCTTCCTCTATTGCAGCCAGGTTAAATTTCGCAAGGACCGTGGCTAATATACGGCAT
CAAAAACGTGGTTTCCATAAAATTCCTATGTTTCCA

'CS_0212_HER_Trimme'  TTGACTTGTGCCATTAATAATGGTAATACCAGACATGCACTTTCCTCGGCTAAATAACCTGAGGTTTTGG
TTTGTACCTAATGCGTTCTTTTTGTTAGGAGTGTCTGGATTTGTAGAAGGAGGAATGGGTGCCGGTTGAA
CAATCTACCCCCCACTAACTTCAATCGATTTCTTAAGAGACCCATCTATAGATCTTGCTATTTTTTCTCT
TCACTTAGGCGGTGCTTCCTCTATTGCAGCTAGGTTAAATTTCGCAAGAACCGTGGCTAATATACGGCAT
CAAAAACGTGGCTTCCATAAAATTCCTATGTTTCCA

'CS_0213_HER_Trimme'  TTGACTTGTGCCATTAATAATAGTAATACCAGACATGCACTTTCCTCGGCTAAATAACCTGAGGTTTTGG
TTTGTACCTAATGCATTCTTTTTGTTAGGAGTGTCTGGATTTGTAGAAGGAGGAATGGGTGCCGGTTGAA
CAATCTACCCCCCACTAACTTCAATCGATTTCTTAAGAGACCCATCTATAGATCTTGCTATTTTTTCTCT
TCACTTAGGTGGTGCTTCCTCTATTGCAGCTAGGTTAAATTTCGCAAGGACTGTGGCTAATATACGGCAT
CAAAAACGTGGCTTCCATAAAATTCCTATGTTTCCA

'CS_0214_HER_Trimme'  TTGACTTGTGCCATTAATAATAGTAATACCAGACATGCACTTTCCTCGGCTAAATAACCTGAGGTTTTGG
TTTGTACCTAATGCATTCTTTTTGTTAGGAGTGTCTGGATTTGTAGAAGGAGGAATGGGTGCCGGTTGAA
CAATCTACCCCCCACTAACTTCAATCGATTTCTTAAGAGACCCATCTATAGATCTTGCTATTTTTTCTCT
TCACTTAGGCGGTGCTTCCTCTATTGCAGCTAGGTTAAATTTCGCTAGGACTGTGGCCAATATACGGCAT
CAAAAACGTGGCTTCCATAAAATTCCTATGTTTCCA

'CS_0215_HER_Trimme'  TTGACTTGTGCCATTAATAATAGTAATACCAGACATGCACTTTCCTCGGCTAAATAACCTGAGGTTTTGG
TTTGTACCTAATGCATTCTTTTTGTTAGGAGTGTCTGGATTTGTAGAAGGAGGAATGGGTGCCGGTTGAA
CAATCTACCCACCACTAACTTCAATCGATTTCTTAAGAGACCCATCTATAGATCTTGCTATTTTTTCTCT
TCACCTAGGCGGTGCTTCCTCTATTGCAGCTAGGTTAAATTTCGCAAGGACTGTGGCTAATATACGGCAT
CAAAAACGTGGTTTCCATAAAATTCCTATGTTTCCA

'CS_0216_HER_Trimme'  TTGACTTGTGCCATTAATAATAGTAATACCAGACATGCACTTTCCTCGGCTAAATAACCTGAGGTTTTGG
TTTGTACCTAATGCATTCTTTTTGTTAGGGGTGTCTGGATTTGTAGAAGGAGGAATGGGTGCCGGTTGAA
CAATCTACCCACCACTAACTTCAATCGATTTCTTAAGAGACCCATCTATAGATCTTGCTATTTTTTCTCT
TCACTTAGGCGGTGCTTCCTCTATTGCAGCTAGGTTAAATTTCGCAAGGACTGTGGCTAATATACGGCAT
CAAAAACGTGGCTTCCATAAGATTCCTATGTTTCCA

'CS_0217_HER_Trimme'  TTGACTTGTGCCATTAATAATAGTAATACCAGACATGCACTTTCCTCGGCTAAATAACCTGAGGTTTTGG
TTTGTACCTAATGCATTCTTTTTGTTAGGAGTGTCTGGATTTGTAGAAGGAGGAATGGGTGCCGGTTGAA
CAATCTACCCACCACTAACTTCAATCGATTTCTTAAGAGACCCATCTATAGATCTTGCTATTTTTTCTCT
TCACTTAGGCGGTGCTTCCTCTATTGCAGCTAGGTTAAATTTCGCAAGGACTGTGGCTAATATACGGCAT
CAAAAACGTGGTTTCCATAAAATTCCTATGTTTCCA

'CS_0218_HER_Trimme'  TTGACTTGTGCCATTAATAATAGTAATACCAGACATGCACTTTCCTCGGCTAAATAACCTGAGGTTTTGG
TTTGTACCTAATGCATTCTTTTTGTTAGGAGTGTCTGGATTTGTAGAAAGAGGAATGGGTGCCGGTTGAA
CAATCTACCCACCACTAACTTCAATCGATTTCTTAAGAGACCCATCTATAGATCTTGCTATTTTTTCTCT
TCACTTAGGCGGTGCTTCCTCTATGGCAGCTAGGTTAAATTTCGCAAGGACTGTGGCTAATATACGGCAT
CAAAAACGTGGCTTCCATAAAATTCCTATGTTTCCA

'CS_0219_HER_Trimme'  TTGACTTGTGCCATTAATAATAGTAATACCAGACATGCACTTTCCTCGGCTAAATAACCTGAGGTTTTGG
TTTGTACCTAATGCATTCTTTTTGTTAGGAGTGTCTGGATTTGTAGAAGGAGGAATGGGTGCCGGTTGAA
CAATCTACCCACCACTAACTTCAATCGATTTCTTAAGAGACCCATCTATAGATCTTGCTATTTTTTCTCT
TCACTTAGGCGGTGCTTCCTCTATTGCAGCTAGGTTAAATTTCGCAAGGACTGTGGCTAATATACGGCAT
CAAAAACGTGGTTTCCATAAAATTCCTATGTTTCCA

'CS_0220_HER_Trimme'  TTGACTTGTGCCATTAATAATGGTAATACCAGACATGCACTTTCCTCGGCTAAATAACCTGAGGTTTTGG
TTTGTACCTAATGCATTCTTTTTGTTAGGAGTGTCTGGATTTGTAGAAGGAGGAATGGGTGCCGGTTGAA
CAATCTACCCCCCACTAACTTCAATCGATTTCTTAAGAGACCCATCTATAGATCTCGCTATTTTTTCTCT
GCACTTAGGCGGTGCTTCCTCTATTGCAGCTAGGTTAAATTTCGCAAGGACTGTGGCTAATATACGGCAT
CAAAAACGTGGCTTCCATAAAATTCCTATGTTTCCA

'CS_0221_HER_Trimme'  TTGACTTGTGCCATTAATAATGGTAATACCAGACATGCACTTTCCTCGGCTAAATAACCTGAGGTTTTGG
TTTGTACCTAATGCATTCTTTTTGTTAGGGGTGTCTGGATTTGTAGAAGGTGGAATGGGTGCCGGTTGAA
CAATCTACCCCCCACTAACTTCAATCGATTTCTTAAGAGACCCATCTATAGATCTTGCTATTTTTTCTCT
TCACTTAGGCGGTGCTTCCTCTATTGCAGCTAGGTTAAATTTCGCAAGGACCGTGGCTAATATACGGCAT
CAAAAACGTGGTTTCCATAAAATTCCTATGTTTCCA

'CS_0222_HER_Trimme'  TTGACTTGTGCCATTAATAATAGTAATACCAGACATGCACTTTCCTCGGCTAAATAACCTGAGGTTTTGG
TTTGTACCTAATGCATTCTTTTTGTTAGGAGTGTCTGGATTTGTAGAAGGAGGAATGGGTGCCGGTTGAA
CAATCTACCCCCCACTAACTTCAATCGATTTCTTAAGAGACCCATCTATAGATCTTGCTATTTTTTCTCT
TCACTTAGGCGGTGCTTCCTCTATTGCAGCTAGGTTAAATTTCGCAAGGACTGTGGCCAATATACGGCAT
CAAAAACGTGGCTTCCATAAAATTCCTATGTTTCCA

'CS_0223_HER_Trimme'  TTGACTTGTGCCATTAATAATAGTAATACCAGACATGCACTTTCCTCGGCTAAATAACCTGAGGTTTTGG
TTTGTACCTAATGCATTCTTTTTGTTAGGAGTGTCTGGATTTGTAGAAGGAGGAATGGGTGCCGGTTGAA
CAATCTACCCACCACTAACTTCAATCGATTTCTTAAGAGACCCATCTATAGATCTTGCTATTTTTTCTCT
TCACTTAGGCGGTGCTTCCTCTATTGCAGCTAGGTTAAATTTCGCAAGGACTGTGGCTAATATACGGCAT
CAAAAACGTGGTTTCCATAAAATTCCTATGTTTCCA

'CS_0224_HER_Trimme'  TTGACTTGTGCCATTAATAATAGTAATACCAGACATGCACTTTCCTCGGCTAAATAACCTGAGGTTTTGG
TTTGTACCTAATGCATTCTTTTTGTTAGGAGTGTCTGGATTTGTAGAAGGAGGAATGGGTGCCGGTTGAA
CAATCTACCCACCACTAACTTCAATCGATTTCTTAAGAGACCCATCTATAGATCTTGCTATTTTTTCTCT
TCACTTAGGCGGTGCTTCCTCTATTGCAGCTAGGTTAAATTTCGCAAGGACTGTGGCTAATATACGGCAT
CAAAAACGTGGTTTCCATAAAATTCCTATGTTTCCA

'CS_0225_HER_Trimme'  TTGACTTGTGCCATTAATAATAGTAATACCAGACATGCACTTTCCTCGGCTAAATAACCTGAGGTTTTGG
TTTGTACCTAATGCATTCTTTCTGTTAGGAGTGTCTGGATTTGTAGAAGGAGGAATGGGTGCCGGTTGAA
CAATCTACCCACCACTAACTTCAATCGATTTCTTAAGAGACCCATCTATAGATCTTGCTATTTTTTCTCT
TCACTTAGGCGGTGCTTCCTCTATTGCAGCTAGGTTAAATTTCGCAAGGACTGTGGCTAATATACGGCAT
CAAAAACGTGGCTTCCATAAAATTCCTATGTTTCCA

'CS_0226_HER_Trimme'  TTGACTTGTGCCATTAATAATAGTAATACCAGACATGCACTTTCCTCGGCTAAATAACCTGAGGTTTTGG
TTTGTACCTAATGCATTCTTTTTGTTAGGAGTGTCTGGGTTTGTAGAAGGAGGAATGGGTGCCGGTTGAA
CAATCTACCCACCACTAACTTCAATCGATTTCTTAAGAGACCCATCTATAGATCTTGCTATTTTTTCTCT
TCACTTAGGCGGTGCTTCCTCTATTGCAGCTAGGTTAAATTTCGCAAGGACTGTGGCTAATATACGGCAT
CAAAAACGTGGTTTCCATAAAATTCCTATGTTTCCA

'CS_0227_HER_Trimme'  TTGACTTGTGCCATTAATAATAGTAATACCAGACATGCATTTTCCTCGGCTAAATAACCTGAGGTTTTGG
TTTGTACCTAATGCATTCTTTTTGTTAGGAGTGTCTGGATTTGTAGAAGGAGGAATGGGTGCCGGTTGAA
CAATCTACCCACCACTAACTTCAATCGATTTCTTAAGAGACCCATCTATAGATCTTGCTATTTTTTCTCT
TCACTTAGGCGGTGCTTCCTCTATTGCAGCTAGGTTAAACTTCGCAAGGACTGTGGCTAATATACGGCAT
CAAAAACGTGGCTTCCATAAAATTCCTATGTTTCCA

'CS_0228_HER_Trimme'  TTGACTTGTGCCATTAATAATAGTAATACCAGACATGCACTTTCCTCGGCTAAATAACCTGAGGTTTTGG
TTTGTACCTAATGCATTCTTTTTGTTAGGAGTGTCTGGATTTGTAGAAGGAGGAATGGGTGCCGGTTGAA
CAATCTACCCCCCACTAACTTCAATCGATTTCTTAAGAGACCCATCTATAGATCTTGCTATTTTTTCTCT
TCACTTAGGCGGTGCTTCCTCTATTGCAGCTAGGTTAAATTTCGCAAGAACTGTGGCTAATATACGGCAT
CAAAAACGTGGCTTCCATAAAATTCCTATGTTTCCA

'CS_0229_HER_Trimme'  TTGACTTGTGCCATTAATAATAGTAATACCAGACATGCACTTTCCTCGGCTAAATAACCTGAGGTTTTGG
TTTGTACCTAATGCATTCTTTTTGTTAGGAGTGTCTGGATTTGTAGAAGGAGGAATGGGTGCCGGTTGAA
CAATCTACCCCCCACTAACTTCAATCGATTTCTTAAGAGACCCATCTATAGATCTTGCTATTTTTTCTCT
TCACTTAGGCGGTGCTTCCTCTATTGCAGCTAGGTTAAATTTCGCAAGGACTGTGGCTAATATACGGCAT
CAAAAACGTGGCTTCCATAAAATTCCTATGTTTCCA

'CS_0231_FLI_Trimme'  TTGACTTGTGCCATTAATAATAGTAATACCAGACATGCACTTTCCTCGGCTAAATAACCTGAGGTTTTGG
TTTGTACCTAATGCATTCTTTTTGTTAGGAGTGTCTGGATTTGTAGAAGGAGGAATGGGTGCCGGTTGAA
CAATCTACCCACCACTAACTTCAATCGATTTCTTAAGAGACCCATCTATAGATCTTGCTATTTTTTCTCT
TCACTTAGGCGGTGCTTCCTCTATTGCAGCTAGGTTAAATTTCGCAAGGACTGTGGCTAATATACGGCAT
CAAAAACGTGGCTTCCATAAAATTCCTATGTTTCCA

'CS_0232_FLI_Trimme'  TTGACTTGTGCCATTAATAATAGTAATACCAGACATGCACTTTCCTCGGCTAAATAACCTGAGGTTTTGG
TTTGTACCTAATGCATTCTTTTTGTTAGGAGTGTCTGGATTTGTAGAAGGAGGAATGGGTGCCGGTTGAA
CAATCTACCCACCACTAACTTCAATCGATTTCTTAAGAGACCCATCTATAGATCTTGCTATTTTTTCTCT
TCACTTAGGCGGTGCTTCCTCTATTGCAGCTAGGTTAAATTTCGCAAGGACTGTGGCTAATATACGGCAT
CAAAAACGTGGCTTCCATAAAATTCCTATGTTTCCA

'CS_0233_FLI_Trimme'  TTGACTTGTGCCATTAATAATAGTAATACCAGACATGCACTTTCCTCGGCTAAATAACCTGAGGTTTTGG
TTTGTACCTAATGCATTCTTTTTGTTAGGAGTGTCTGGATTTGTAGAAGGAGGAATGGGTGCCGGTTGAA
CAATCTACCCACCACTAACTTCAATCGATTTCTTAAGAGACCCATCTATAGATCTTGCTATTTTTTCTCT
TCACTTAGGCGGTGCTTCCTCTATTGCAGCTAGGTTAAATTTCGCAAGGACTGTGGCTAATATACGGCAT
CAAAAACGTGGCTTCCATAAAATTCCTATGTTTCCA

'CS_0234_FLI_Trimme'  TTGACTTGTGCCATTAATAATGGTAATACCAGACATGCACTTTCCTCGGCTAAATAACCTGAGGTTTTGG
TTTGTACCTAATGCATTCTTTTTGTTAGGGGTGTCTGGATTTGTAGAAGGAGGAATGGGTGCCGGTTGAA
CAATCTACCCCCCACTAACTTCAATCGATTTCTTAAGAGACCCATCTATAGATCTTGCTATTTTTTCTCT
TCACTTAGGCGGTGCTTCCTCTATTGCAGCTAGGTTAAATTTCGCAAGGACCGTGGCTAATATACGGCAT
CAAAAACGTGGTTTCCATAAAATTCCTATGTTTCCA

'CS_0235_FLI_Trimme'  TTGACTTGTGCCGTTAATAATGGTAATACCAGACATGCACTTTCCTCGGCTAAATAACCTGAGGTTTTGG
TTTGTACCTAATGCATTCTTTTTGTTAGGAGTGTCTGGATTTGTAGAAGGAGGAATGGGTGCCGGTTGAA
CAATCTACCCCCCACTAACTTCAATCGATTTCTTAAGAGACCCATCTATAGATCTTGCTATTTTTTCTCT
TCACTTAGGCGGTGCCTCCTCTATTGCAGCTAGGTTAAATTTCGCAAGGACTGTGGCTAATATACGCCAT
CAAAAACGTGGCTTCCATAACATTCCTATGTTTCCA

'CS_0236_FLI_Trimme'  TTGACTTGTGCCATTAATAATAGTAATACCAGACATGCACTTTCCTCGGCTAAATAACCTGAGGTTTTGG
TTTGTACCTAATGCATTCTTTTTGTTAGGAGTGTCTGGATTTGTAGAAGGAGGAATGGGCGCCGGTTGAA
CAATCTACCCCCCACTAACTTCAATCGATTTCTTAAGAGACCCATCTATAGATCTTGCTATTTTTTCTCT
TCACTTAGGCGGTGCTTCCTCTATTGCAGCTAGGTTAAATTTCGCAAGAACTGTGGCTAATATACGGCAT
CAAAAACGTGGCTTCCATAAAATTCCTATGTTTCCA

'CS_0237_FLI_Trimme'  TTGACTTGTGCCATTAATAATAGTAATACCAGACATGCACTTTCCTCGGCTAAATAACCTGAGGTTTTGG
TTTGTACCTAATGCATTCTTTTTGTTAGGAGTGTCTGGATTTGTAGAAGGAGGAATGGGTGCCGGTTGAA
CAATCTACCCACCACTAACTTCAATCGATTTCTTAAGAGACCCATCTATAGATCTTGCTATTTTTTCTCT
TCACTTAGGCGGTGCTTCCTCTATTGCAGCTAGGTTAAATTTCGCAAGGACTGTGGCTAATATACGGCAT
CAAAAACGTGGCTTCCATAAAATTCCTATGTTTCCA

'CS_0238_FLI_Trimme'  TTGACTTGTGCCATTAATAATAGTAATACCAGACATGCACTTTCCTCGGCTAAATAACCTGAGGTTTTGG
TTTGTACCTAATGCATTCTTTTTGTTAGGAGTGTCTGGGTTTGTAGAAGGAGGAATGGGTGCCGGTTGAA
CAATCTACCCACCACTAACTTCAATCGATTTCTTAAGAGACCCATCTATAGATCTTGCTATTTTTTCTCT
TCACTTAGGCGGTGCTTCCTCTATTGCAGCTAGGTTAAATTTCGCAAGGACTGTGGCTAATATACGGCAT
CAAAAACGTGGTTTCCATAAAATTCCTATGTTTCCA

'CS_0239_FLI_Trimme'  TTGACTTGTGCCATTAATAATGGTAATACCAGACATGCACTTTCCTCGGCTAAATAACCTGAGGTTTTGG
TTTGTACCTAATGCATTCTTTTTGTTAGGAGTGTCTGGATTTGTAGAAGGAGGAATGGGTGCCGGTTGAA
CAATCTACCCCCCACTAACTTCAATCGATTTCTTAAGAGACCCATCTATAGATCTTGCTATTTTTTCTCT
TCACTTAGGCGGTGCTTCCTCTATTGCAGCTAGGTTAAATTTCGCAAGGACTGTGGCTAATATACGGCAT
CAAAAACGTGGCTTCCATAAAATTCCTATGTTTCCA

'CS_0241_FLI_Trimme'  TTGACTTGTGCCATTAATAATGGTAATACCAGACATGCACTTTCCTCGGCTAAATAACCTGAGGTTTTGG
TTTGTACCTAATGCATTCTTTTTGTTAGGAGTATCTGGATTTGTAGAAGGAGGAATGGGTGCGGGTTGAA
CAATCTACCCCCCACTAACTTCAATCGATTTTTTAAGAGACCCATCTATAGATCTTGCTATTTTTTCTCT
TCACTTAGGCGGTGCTTCCTCTATTGCAGCTAGGTTAAATTTCGCAAGGACCGTGGCTAATATACGGCAT
CAAAAACGTGGTTTCCATAAAATTCCTATGTTTCCA

'CS_0242_FLI_Trimme'  TTGACTTGTGCCATTAATAATAGTAATACCAGACATGCACTTTCCTCGGCTAAATAACCTGAGGTTTTGG
TTTGTACCTAATGCATTCTTTTTGTTAGGAGTATCTGGATTTGTAGAAGGAGGAATGGGTGCCGGTTGAA
CAATCTACCCACCACTAACTTCAATCGATTTCTTAAGAGACCCATCTATAGATCTTGCTATTTTTTCTCT
TCACTTAGGCGGTGCTTCCTCTATTGCAGCTAGGTTAAATTTCGCAAGGACTGTGGCTAATATACGGCAT
CAAAAACGTGGCTTCCATAAAATTCCTATGTTTCCA

'CS_0243_FLI_Trimme'  TTGACTTGTGCCATTAATAATAGTAATACCAGACATGCACTTTCCTCGGCTAAATAACCTGAGGTTTTGG
TTTGTACCTAATGCATTCTTTTTGTTAGGAGTGTCTGGATTTGTAGAAGGAGGAATGGGTGCCGGTTGAA
CAATCTACCCACCACTAACTTCAATCGATTTCTTAAGAGACCCATCTATAGATCTTGCTATTTTTTCTCT
TCACTTAGGCGGTGCTTCCTCTATTGCAGCTAGGTTAAATTTCGCAAGGACTGTGGCTAATATACGGCAT
CAAAAACGTGGTTTCCATAAAATTCCTATGTTTCCA

'CS_0244_FLI_Trimme'  TTGACTTGTGCCATTAATAATAGTAATACCAGACATGCATTTTCCTCGGCTAAATAACCTGAGGTTTTGG
TTTGTACCTAATGCATTCTTTTTGTTAGGAGTGTCTGGATTTGTAGAAGGAGGAATGGGTGCCGGTTGAA
CAATCTACCCACCACTAACTTCAATCGATTTCTTAAGAGACCCATCTATAGATCTTGCTATTTTTTCTCT
TCACTTAGGCGGTGCTTCCTCTATTGCAGCTAGGTTAAATTTCGCAAGGACTGTGGCTAATATACGGCAT
CAAAAACGTGGTTTCCATAAAATTCCTATGTTTCCA

'CS_0245_FLI_Trimme'  TTGACTTGTGCCATTAATAATAGTAATACCAGACATGCATTTTCCTCGGCTAAATAACCTGAGGTTTTGG
TTTGTACCTAATGCATTCTTTTTGTTAGGAGTGTCTGGATTTGTAGAAGGAGGAATGGGTGCCGGTTGAA
CAATCTACCCACCACTAACTTCAATCGATTTCTTAAGAGACCCATCTATAGATCTTGCTATTTTTTCTCT
TCACTTAGGCGGTGCTTCCTCTATTGCAGCTAGGTTAAATTTCGCAAGGACTGTGGCTAATATACGGCAT
CAAAAACGTGGTTTCCATAAAATTCCTATGTTTCCA

'CS_0246_FLI_Trimme'  TTGACTTGTGCCATTAATAATAGTAATACCAGACATGCACTTTCCTCGGCTAAATAACCTGAGGTTTTGG
TTTGTACCTAATGCATTCTTTTTGTTAGGAGTGTCTGGATTTGTAGAAGGAGGAATGGGTGCCGGTTGAA
CAATCTACCCACCACTAACTTCAATCGATTTCTTAAGAGACCCATCTATAGATCTTGCTATTTTTTCTCT
TCACTTAGGCGGTGCTTCCTCTATTGCAGCTAGGTTAAATTTCGCAAGGACTGTGGCTAATATACGGCAT
CAAAAACGTGGCTTCCATAAAATTCCTATGTTTCCA
[truncated: 211,497 more chars]
