# Supplementary material for: Of Clams and Clades: Genetic Diversity and Connectivity of Small Giant Clams (Tridacna maxima) in the Southern Pacific Ocean
Source: Ecol Evol. 2024 Oct 25;14(10):e70474. doi: 10.1002/ece3.70474 (PMC11511625; doi:10.1002/ece3.70474)
Supplement: Supplementary file 3 — Figure S1. Median‐joining haplotype network for T. maxima samples collected from the Coral Sea and Cook Islands. Figure S2. Median‐joining haplotype network for T. maxima from the Coral Sea based on only the first and second codon positions. Figure S3. Median‐joining haplotype network for T. maxima from the Cook Islands based on only the first and second codon positions. Table S1. Pairwise F ST and Φ ST matrix for Tridacna maxima from reefs in the Coral Sea. Table S2. Net average genetic distance for T. maxima clades. Text S1 Explanation of supplementary files. [file ECE3-14-e70474-s001.zip]

Archive with 2 entries (2 files):
- Nevatte et al. - South Pacific Tridacna maxima - Supplementary material V2.docx
- Nevatte et al. - South Pacific Tridacna maxima - Supplementary tables S3-5.xlsx
