# Supplementary material for: Of Clams and Clades: Genetic Diversity and Connectivity of Small Giant Clams (Tridacna maxima) in the Southern Pacific Ocean
Source: Ecol Evol. 2024 Oct 25;14(10):e70474. doi: 10.1002/ece3.70474 (PMC11511625; doi:10.1002/ece3.70474)
Supplement: Supplementary file 3 — Figure S1. Median‐joining haplotype network for T. maxima samples collected from the Coral Sea and Cook Islands. Figure S2. Median‐joining haplotype network for T. maxima from the Coral Sea based on only the first and second codon positions. Figure S3. Median‐joining haplotype network for T. maxima from the Cook Islands based on only the first and second codon positions. Table S1. Pairwise F ST and Φ ST matrix for Tridacna maxima from reefs in the Coral Sea. Table S2. Net average genetic distance for T. maxima clades. Text S1 Explanation of supplementary files. [file ECE3-14-e70474-s001.zip › Nevatte et al. - South Pacific Tridacna maxima - Supplementary tables S3-5.xlsx]

## Sheet: T. maxima - Coral Sea
Supplementary Table S3: Geographic distribution and GenBank accession numbers for CO1 haplotypes in Tridacna maxima across the sampled sites in the Coral Sea.
		Site
Haplotype	GenBank Accession	HRN	SAU	WRE	KEN	FRE	MAR	LIH	CHI	WIL	HER	FLI	HOL	BOU	OSP	Total			Site Abbreviations
Tmaxi_CRS_Hap_1	PQ146647	3	3	7	6	5	0	7	0	2	5	6	3	6	3	56			HRN	Heron Island
Tmaxi_CRS_Hap_2	PQ146648	0	1	0	0	0	0	1	0	0	0	0	0	0	0	2			SAU	Saumarez Reef
Tmaxi_CRS_Hap_3	PQ146649	0	1	0	0	0	0	2	0	0	2	0	0	0	2	7			WRE	Wreck Reef
Tmaxi_CRS_Hap_4	PQ146650	0	1	0	0	0	0	0	0	0	0	0	0	0	0	1			KEN	Kenn Reef
Tmaxi_CRS_Hap_5	PQ146651	0	1	0	0	0	0	2	0	1	0	0	0	0	1	5			FRE	Frederick Reef
Tmaxi_CRS_Hap_6	PQ146652	0	1	0	1	0	0	0	0	1	1	0	0	0	0	4			MAR	Marion Reef
Tmaxi_CRS_Hap_7	PQ146653	0	1	0	0	0	0	0	0	0	0	0	0	0	0	1			LIH	Lihou Reef
Tmaxi_CRS_Hap_8	PQ146654	0	1	0	0	0	0	0	0	0	0	0	0	0	0	1			CHI	Chilcott Reef
Tmaxi_CRS_Hap_9	PQ146655	0	1	0	0	0	0	0	0	0	0	0	0	0	0	1			WIL	Willis Reef
Tmaxi_CRS_Hap_10	PQ146656	0	1	0	0	0	0	0	0	0	0	0	0	0	0	1			HER	Herald Cay
Tmaxi_CRS_Hap_11	PQ146657	0	1	5	5	6	0	5	1	5	9	5	1	4	4	51			FLI	Flinders Reef
Tmaxi_CRS_Hap_12	PQ146658	0	1	0	2	0	0	1	1	2	1	0	0	1	0	9			HOL	Holmes Reef
Tmaxi_CRS_Hap_13	PQ146659	0	1	0	1	0	0	0	0	0	0	0	0	0	0	2			BOU	Bougainville Reef
Tmaxi_CRS_Hap_14	PQ146660	0	0	1	0	0	0	0	0	0	0	0	0	0	1	2			OSP	Osprey Reef
Tmaxi_CRS_Hap_15	PQ146661	0	0	1	0	0	0	0	0	0	0	0	0	0	0	1
Tmaxi_CRS_Hap_16	PQ146662	0	0	2	2	2	1	2	4	1	0	1	0	0	1	16
Tmaxi_CRS_Hap_17	PQ146663	0	0	1	0	0	0	0	0	1	1	0	0	0	1	4
Tmaxi_CRS_Hap_18	PQ146664	0	0	1	0	0	0	0	0	0	0	0	0	0	0	1
Tmaxi_CRS_Hap_19	PQ146665	0	0	1	0	0	0	0	0	0	0	0	0	0	0	1
Tmaxi_CRS_Hap_20	PQ146666	0	0	1	0	0	0	0	0	0	0	0	0	0	0	1
Tmaxi_CRS_Hap_21	PQ146667	0	0	1	0	0	0	0	0	0	0	0	0	0	0	1
Tmaxi_CRS_Hap_22	PQ146668	0	0	1	0	0	0	0	0	0	0	0	0	0	0	1
Tmaxi_CRS_Hap_23	PQ146669	0	0	1	0	0	0	0	0	0	0	0	0	0	0	1
Tmaxi_CRS_Hap_24	PQ146670	0	0	1	0	0	0	0	0	0	0	0	0	0	0	1
Tmaxi_CRS_Hap_25	PQ146671	0	0	1	0	0	0	0	0	0	0	0	0	0	0	1
Tmaxi_CRS_Hap_26	PQ146672	0	0	1	0	0	0	0	0	0	0	0	0	0	0	1
Tmaxi_CRS_Hap_27	PQ146673	0	0	1	0	1	0	0	0	0	0	0	0	0	0	2
Tmaxi_CRS_Hap_28	PQ146674	0	0	1	0	0	0	0	0	0	0	0	0	0	0	1
Tmaxi_CRS_Hap_29	PQ146675	0	0	1	0	0	0	0	0	0	0	0	0	0	0	1
Tmaxi_CRS_Hap_30	PQ146676	0	0	1	0	0	0	0	0	2	0	1	0	0	0	4
Tmaxi_CRS_Hap_31	PQ146677	0	0	0	1	0	0	0	0	0	0	0	0	0	0	1
Tmaxi_CRS_Hap_32	PQ146678	0	0	0	1	0	0	0	0	0	0	0	0	0	0	1
Tmaxi_CRS_Hap_33	PQ146679	0	0	0	1	0	0	0	0	0	0	0	0	0	0	1
Tmaxi_CRS_Hap_34	PQ146680	0	0	0	1	0	0	0	0	0	0	0	0	0	0	1
Tmaxi_CRS_Hap_35	PQ146681	0	0	0	1	0	0	0	0	0	0	0	0	0	0	1
Tmaxi_CRS_Hap_36	PQ146682	0	0	0	1	1	0	0	0	1	1	0	0	0	0	4
Tmaxi_CRS_Hap_37	PQ146683	0	0	0	1	0	0	0	0	0	0	0	0	0	0	1
Tmaxi_CRS_Hap_38	PQ146684	0	0	0	1	0	0	0	0	0	0	0	0	0	0	1
Tmaxi_CRS_Hap_39	PQ146685	0	0	0	1	0	0	1	0	0	0	0	0	0	0	2
Tmaxi_CRS_Hap_40	PQ146686	0	0	0	1	1	0	1	0	0	4	1	0	1	1	10
Tmaxi_CRS_Hap_41	PQ146687	0	0	0	1	0	0	0	0	0	0	0	0	0	0	1
Tmaxi_CRS_Hap_42	PQ146688	0	0	0	1	0	0	0	0	0	0	0	0	0	0	1
Tmaxi_CRS_Hap_43	PQ146689	0	0	0	0	1	0	0	0	0	0	0	0	0	0	1
Tmaxi_CRS_Hap_44	PQ146690	0	0	0	0	1	0	0	0	0	0	0	0	0	0	1
Tmaxi_CRS_Hap_45	PQ146691	0	0	0	0	1	0	0	0	0	0	0	0	0	0	1
Tmaxi_CRS_Hap_46	PQ146692	0	0	0	0	2	0	2	0	0	0	0	0	0	1	5
Tmaxi_CRS_Hap_47	PQ146693	0	0	0	0	1	0	0	0	0	0	0	0	0	0	1
Tmaxi_CRS_Hap_48	PQ146694	0	0	0	0	0	1	0	0	0	0	0	0	0	0	1
Tmaxi_CRS_Hap_49	PQ146695	0	0	0	0	0	0	1	0	0	1	0	0	0	0	2
Tmaxi_CRS_Hap_50	PQ146696	0	0	0	0	0	0	1	0	0	0	0	0	0	0	1
Tmaxi_CRS_Hap_51	PQ146697	0	0	0	0	0	0	1	0	0	0	0	0	0	0	1
Tmaxi_CRS_Hap_52	PQ146698	0	0	0	0	0	0	1	0	0	0	0	0	0	0	1
Tmaxi_CRS_Hap_53	PQ146699	0	0	0	0	0	0	1	0	0	0	0	0	0	0	1
Tmaxi_CRS_Hap_54	PQ146700	0	0	0	0	0	0	1	0	0	0	0	0	0	0	1
Tmaxi_CRS_Hap_55	PQ146701	0	0	0	0	0	0	1	0	0	0	0	0	0	0	1
Tmaxi_CRS_Hap_56	PQ146702	0	0	0	0	0	0	1	1	1	0	2	0	0	1	6
Tmaxi_CRS_Hap_57	PQ146703	0	0	0	0	0	0	1	0	0	0	0	0	0	0	1
Tmaxi_CRS_Hap_58	PQ146704	0	0	0	0	0	0	1	0	0	0	0	0	0	0	1
Tmaxi_CRS_Hap_59	PQ146705	0	0	0	0	0	0	0	1	0	0	0	0	0	0	1
Tmaxi_CRS_Hap_60	PQ146706	0	0	0	0	0	0	0	1	0	0	0	0	0	0	1
Tmaxi_CRS_Hap_61	PQ146707	0	0	0	0	0	0	0	1	0	0	0	0	0	0	1
Tmaxi_CRS_Hap_62	PQ146708	0	0	0	0	0	0	0	0	1	1	0	0	0	1	3
Tmaxi_CRS_Hap_63	PQ146709	0	0	0	0	0	0	0	0	1	0	0	0	0	0	1
Tmaxi_CRS_Hap_64	PQ146710	0	0	0	0	0	0	0	0	1	0	0	0	0	0	1
Tmaxi_CRS_Hap_65	PQ146711	0	0	0	0	0	0	0	0	1	0	0	0	0	0	1
Tmaxi_CRS_Hap_66	PQ146712	0	0	0	0	0	0	0	0	1	0	0	0	0	0	1
Tmaxi_CRS_Hap_67	PQ146713	0	0	0	0	0	0	0	0	1	0	0	0	0	0	1
Tmaxi_CRS_Hap_68	PQ146714	0	0	0	0	0	0	0	0	1	0	0	0	0	0	1
Tmaxi_CRS_Hap_69	PQ146715	0	0	0	0	0	0	0	0	1	0	0	0	0	0	1
Tmaxi_CRS_Hap_70	PQ146716	0	0	0	0	0	0	0	0	0	1	0	0	0	0	1
Tmaxi_CRS_Hap_71	PQ146717	0	0	0	0	0	0	0	0	0	1	0	0	0	0	1
Tmaxi_CRS_Hap_72	PQ146718	0	0	0	0	0	0	0	0	0	1	0	0	0	0	1
Tmaxi_CRS_Hap_73	PQ146719	0	0	0	0	0	0	0	0	0	1	0	0	0	0	1
Tmaxi_CRS_Hap_74	PQ146720	0	0	0	0	0	0	0	0	0	1	0	0	0	0	1
Tmaxi_CRS_Hap_75	PQ146721	0	0	0	0	0	0	0	0	0	1	0	0	0	0	1
Tmaxi_CRS_Hap_76	PQ146722	0	0	0	0	0	0	0	0	0	1	0	0	0	0	1
Tmaxi_CRS_Hap_77	PQ146723	0	0	0	0	0	0	0	0	0	2	0	0	0	0	2
Tmaxi_CRS_Hap_78	PQ146724	0	0	0	0	0	0	0	0	0	1	0	0	0	0	1
Tmaxi_CRS_Hap_79	PQ146725	0	0	0	0	0	0	0	0	0	1	0	0	0	1	2
Tmaxi_CRS_Hap_80	PQ146726	0	0	0	0	0	0	0	0	0	2	1	0	1	1	5
Tmaxi_CRS_Hap_81	PQ146727	0	0	0	0	0	0	0	0	0	1	0	0	0	0	1
Tmaxi_CRS_Hap_82	PQ146728	0	0	0	0	0	0	0	0	0	1	0	0	0	0	1
Tmaxi_CRS_Hap_83	PQ146729	0	0	0	0	0	0	0	0	0	1	0	0	0	0	1
Tmaxi_CRS_Hap_84	PQ146730	0	0	0	0	0	0	0	0	0	1	0	0	0	0	1
Tmaxi_CRS_Hap_85	PQ146731	0	0	0	0	0	0	0	0	0	1	0	0	0	0	1
Tmaxi_CRS_Hap_86	PQ146732	0	0	0	0	0	0	0	0	0	1	0	0	0	0	1
Tmaxi_CRS_Hap_87	PQ146733	0	0	0	0	0	0	0	0	0	1	0	0	0	0	1
Tmaxi_CRS_Hap_88	PQ146734	0	0	0	0	0	0	0	0	0	1	0	0	0	0	1
Tmaxi_CRS_Hap_89	PQ146735	0	0	0	0	0	0	0	0	0	1	1	0	0	0	2
Tmaxi_CRS_Hap_90	PQ146736	0	0	0	0	0	0	0	0	0	1	0	0	0	0	1
Tmaxi_CRS_Hap_91	PQ146737	0	0	0	0	0	0	0	0	0	0	1	0	0	0	1
Tmaxi_CRS_Hap_92	PQ146738	0	0	0	0	0	0	0	0	0	0	1	0	0	0	1
Tmaxi_CRS_Hap_93	PQ146739	0	0	0	0	0	0	0	0	0	0	1	0	0	0	1
Tmaxi_CRS_Hap_94	PQ146740	0	0	0	0	0	0	0	0	0	0	1	0	0	0	1
Tmaxi_CRS_Hap_95	PQ146741	0	0	0	0	0	0	0	0	0	0	1	1	0	0	2
Tmaxi_CRS_Hap_96	PQ146742	0	0	0	0	0	0	0	0	0	0	1	0	0	0	1
Tmaxi_CRS_Hap_97	PQ146743	0	0	0	0	0	0	0	0	0	0	1	0	0	0	1
Tmaxi_CRS_Hap_98	PQ146744	0	0	0	0	0	0	0	0	0	0	1	0	1	0	2
Tmaxi_CRS_Hap_99	PQ146745	0	0	0	0	0	0	0	0	0	0	1	0	0	0	1
Tmaxi_CRS_Hap_100	PQ146746	0	0	0	0	0	0	0	0	0	0	1	0	0	0	1
Tmaxi_CRS_Hap_101	PQ146747	0	0	0	0	0	0	0	0	0	0	0	1	0	0	1
Tmaxi_CRS_Hap_102	PQ146748	0	0	0	0	0	0	0	0	0	0	0	1	0	0	1
Tmaxi_CRS_Hap_103	PQ146749	0	0	0	0	0	0	0	0	0	0	0	0	1	0	1
Tmaxi_CRS_Hap_104	PQ146750	0	0	0	0	0	0	0	0	0	0	0	0	1	0	1
Tmaxi_CRS_Hap_105	PQ146751	0	0	0	0	0	0	0	0	0	0	0	0	1	0	1
Tmaxi_CRS_Hap_106	PQ146752	0	0	0	0	0	0	0	0	0	0	0	0	1	0	1
Tmaxi_CRS_Hap_107	PQ146753	0	0	0	0	0	0	0	0	0	0	0	0	1	0	1
Tmaxi_CRS_Hap_108	PQ146754	0	0	0	0	0	0	0	0	0	0	0	0	1	0	1
Tmaxi_CRS_Hap_109	PQ146755	0	0	0	0	0	0	0	0	0	0	0	0	1	0	1
Tmaxi_CRS_Hap_110	PQ146756	0	0	0	0	0	0	0	0	0	0	0	0	1	0	1
Tmaxi_CRS_Hap_111	PQ146757	0	0	0	0	0	0	0	0	0	0	0	0	1	0	1
Tmaxi_CRS_Hap_112	PQ146758	0	0	0	0	0	0	0	0	0	0	0	0	1	0	1
Tmaxi_CRS_Hap_113	PQ146759	0	0	0	0	0	0	0	0	0	0	0	0	1	0	1
Tmaxi_CRS_Hap_114	PQ146760	0	0	0	0	0	0	0	0	0	0	0	0	1	0	1
Tmaxi_CRS_Hap_115	PQ146761	0	0	0	0	0	0	0	0	0	0	0	0	1	0	1
Tmaxi_CRS_Hap_116	PQ146762	0	0	0	0	0	0	0	0	0	0	0	0	0	1	1
Tmaxi_CRS_Hap_117	PQ146763	0	0	0	0	0	0	0	0	0	0	0	0	0	1	1
Tmaxi_CRS_Hap_118	PQ146764	0	0	0	0	0	0	0	0	0	0	0	0	0	1	1
Tmaxi_CRS_Hap_119	PQ146765	0	0	0	0	0	0	0	0	0	0	0	0	0	1	1
Tmaxi_CRS_Hap_120	PQ146766	0	0	0	0	0	0	0	0	0	0	0	0	0	1	1
Tmaxi_CRS_Hap_121	PQ146767	0	0	0	0	0	0	0	0	0	0	0	0	0	1	1
Tmaxi_CRS_Hap_122	PQ146768	0	0	0	0	0	0	0	0	0	0	0	0	0	1	1
Tmaxi_CRS_Hap_123	PQ146769	0	0	0	0	0	0	0	0	0	0	0	0	0	1	1
Tmaxi_CRS_Hap_124	PQ146770	0	0	0	0	0	0	0	0	0	0	0	0	0	1	1
Tmaxi_CRS_Hap_125	PQ146771	0	0	0	0	0	0	0	0	0	0	0	0	0	1	1
Tmaxi_CRS_Hap_126	PQ146772	1	0	0	0	0	0	0	0	0	0	0	0	0	0	1
Tmaxi_CRS_Hap_127	PQ146773	1	0	0	0	0	0	0	0	0	0	0	0	0	0	1

## Sheet: T. maxima - Cook Islands
Supplementary Table S4: Geographic distribution and GenBank accession numbers for CO1 haplotypes in Tridacna maxima across the sampled sites in the Cook Islands.
		Site
Haplotype	GenBank Accession	AIT	ATU	MAN	MHX	MIT	MKE	MNG	PLM	RAR	TAK	Total			Site Abbreviations
Tmaxi_CKI_Hap_1	PQ146774	1	0	0	0	0	0	0	1	0	0	2			AIT	Aitutaki
Tmaxi_CKI_Hap_2	PQ146775	18	13	9	15	0	4	2	1	8	8	78			ATU	Atiu
Tmaxi_CKI_Hap_3	PQ146776	1	1	0	0	0	1	1	0	0	0	4			MAN	Manuae
Tmaxi_CKI_Hap_4	PQ146777	2	0	0	0	0	0	0	0	0	0	2			MHX	Manihiki
Tmaxi_CKI_Hap_5	PQ146778	1	0	0	0	0	0	0	0	1	0	2			MIT	Mitiaro
Tmaxi_CKI_Hap_6	PQ146779	3	0	1	0	0	2	0	0	1	4	11			MKE	Mauke
Tmaxi_CKI_Hap_7	PQ146780	2	0	0	0	0	0	0	0	0	0	2			MNG	Mangaia
Tmaxi_CKI_Hap_8	PQ146781	1	1	1	0	3	0	0	3	1	2	12			PLM	Palmerston
Tmaxi_CKI_Hap_9	PQ146782	2	1	0	0	0	0	0	0	0	0	3			RAR	Rarotonga
Tmaxi_CKI_Hap_10	PQ146783	1	0	0	0	0	0	0	0	0	0	1			TAK	Takutea
Tmaxi_CKI_Hap_11	PQ146784	2	1	0	0	0	1	0	0	1	0	5
Tmaxi_CKI_Hap_12	PQ146785	1	0	0	0	0	0	0	0	0	0	1
Tmaxi_CKI_Hap_13	PQ146786	2	1	1	0	0	1	0	0	0	0	5
Tmaxi_CKI_Hap_14	PQ146787	1	0	0	0	1	0	0	0	0	0	2
Tmaxi_CKI_Hap_15	PQ146788	1	0	1	0	0	0	0	0	0	1	3
Tmaxi_CKI_Hap_16	PQ146789	1	0	0	0	0	0	0	0	0	0	1
Tmaxi_CKI_Hap_17	PQ146790	1	1	0	0	0	0	0	0	0	0	2
Tmaxi_CKI_Hap_18	PQ146791	1	0	3	0	1	0	0	4	10	0	19
Tmaxi_CKI_Hap_19	PQ146792	1	0	0	0	0	0	0	0	0	0	1
Tmaxi_CKI_Hap_20	PQ146793	1	0	0	0	0	0	0	0	0	0	1
Tmaxi_CKI_Hap_21	PQ146794	2	0	0	0	0	0	0	0	0	0	2
Tmaxi_CKI_Hap_22	PQ146795	1	0	1	0	0	0	0	0	0	0	2
Tmaxi_CKI_Hap_23	PQ146796	1	0	0	0	0	0	0	0	0	1	2
Tmaxi_CKI_Hap_24	PQ146797	1	0	0	0	0	0	0	0	0	0	1
Tmaxi_CKI_Hap_25	PQ146798	0	1	1	0	0	0	0	0	1	0	3
Tmaxi_CKI_Hap_26	PQ146799	0	1	0	0	0	0	0	0	0	0	1
Tmaxi_CKI_Hap_27	PQ146800	0	1	1	0	0	0	0	0	1	0	3
Tmaxi_CKI_Hap_28	PQ146801	0	1	0	0	0	0	0	0	0	0	1
Tmaxi_CKI_Hap_29	PQ146802	0	1	0	0	0	0	0	0	0	0	1
Tmaxi_CKI_Hap_30	PQ146803	0	1	1	0	0	0	0	0	0	0	2
Tmaxi_CKI_Hap_31	PQ146804	0	1	0	0	0	0	0	0	0	0	1
Tmaxi_CKI_Hap_32	PQ146805	0	1	0	0	0	0	0	0	0	0	1
Tmaxi_CKI_Hap_33	PQ146806	0	1	0	0	0	0	0	0	0	0	1
Tmaxi_CKI_Hap_34	PQ146807	0	2	0	0	0	0	0	0	0	0	2
Tmaxi_CKI_Hap_35	PQ146808	0	0	1	0	0	0	0	0	0	0	1
Tmaxi_CKI_Hap_36	PQ146809	0	0	1	0	0	0	0	0	1	0	2
Tmaxi_CKI_Hap_37	PQ146810	0	0	1	0	0	0	0	0	0	0	1
Tmaxi_CKI_Hap_38	PQ146811	0	0	2	0	0	0	0	1	0	0	3
Tmaxi_CKI_Hap_39	PQ146812	0	0	1	0	0	0	0	0	0	1	2
Tmaxi_CKI_Hap_40	PQ146813	0	0	1	0	0	0	0	0	0	0	1
Tmaxi_CKI_Hap_41	PQ146814	0	0	1	0	0	0	0	0	0	0	1
Tmaxi_CKI_Hap_42	PQ146815	0	0	1	0	0	0	0	0	0	0	1
Tmaxi_CKI_Hap_43	PQ146816	0	0	0	1	0	0	0	0	0	0	1
Tmaxi_CKI_Hap_44	PQ146817	0	0	0	1	0	0	0	0	0	0	1
Tmaxi_CKI_Hap_45	PQ146818	0	0	0	1	0	0	0	0	0	0	1
Tmaxi_CKI_Hap_46	PQ146819	0	0	0	2	0	0	0	1	0	1	4
Tmaxi_CKI_Hap_47	PQ146820	0	0	0	1	0	0	0	0	0	0	1
Tmaxi_CKI_Hap_48	PQ146821	0	0	0	1	0	0	0	0	0	0	1
Tmaxi_CKI_Hap_49	PQ146822	0	0	0	1	0	0	0	0	0	0	1
Tmaxi_CKI_Hap_50	PQ146823	0	0	0	1	0	0	0	0	0	0	1
Tmaxi_CKI_Hap_51	PQ146824	0	0	0	1	0	0	0	0	0	0	1
Tmaxi_CKI_Hap_52	PQ146825	0	0	0	1	0	0	0	0	0	1	2
Tmaxi_CKI_Hap_53	PQ146826	0	0	0	1	0	0	0	0	0	0	1
Tmaxi_CKI_Hap_54	PQ146827	0	0	0	0	1	0	0	0	0	0	1
Tmaxi_CKI_Hap_55	PQ146828	0	0	0	0	1	0	0	0	0	1	2
Tmaxi_CKI_Hap_56	PQ146829	0	0	0	0	1	0	0	0	1	0	2
Tmaxi_CKI_Hap_57	PQ146830	0	0	0	0	0	1	0	0	0	0	1
Tmaxi_CKI_Hap_58	PQ146831	0	0	0	0	0	0	1	0	0	0	1
Tmaxi_CKI_Hap_59	PQ146832	0	0	0	0	0	0	1	0	0	0	1
Tmaxi_CKI_Hap_60	PQ146833	0	0	0	0	0	0	1	0	0	1	2
Tmaxi_CKI_Hap_61	PQ146834	0	0	0	0	0	0	0	3	2	1	6
Tmaxi_CKI_Hap_62	PQ146835	0	0	0	0	0	0	0	3	0	0	3
Tmaxi_CKI_Hap_63	PQ146836	0	0	0	0	0	0	0	1	0	0	1
Tmaxi_CKI_Hap_64	PQ146837	0	0	0	0	0	0	0	1	0	0	1
Tmaxi_CKI_Hap_65	PQ146838	0	0	0	0	0	0	0	2	0	0	2
Tmaxi_CKI_Hap_66	PQ146839	0	0	0	0	0	0	0	1	0	0	1
Tmaxi_CKI_Hap_67	PQ146840	0	0	0	0	0	0	0	1	0	0	1
Tmaxi_CKI_Hap_68	PQ146841	0	0	0	0	0	0	0	1	0	0	1
Tmaxi_CKI_Hap_69	PQ146842	0	0	0	0	0	0	0	1	0	0	1
Tmaxi_CKI_Hap_70	PQ146843	0	0	0	0	0	0	0	1	0	0	1
Tmaxi_CKI_Hap_71	PQ146844	0	0	0	0	0	0	0	1	0	0	1
Tmaxi_CKI_Hap_72	PQ146845	0	0	0	0	0	0	0	0	1	0	1
Tmaxi_CKI_Hap_73	PQ146846	0	0	0	0	0	0	0	0	1	0	1
Tmaxi_CKI_Hap_74	PQ146847	0	0	0	0	0	0	0	0	1	0	1
Tmaxi_CKI_Hap_75	PQ146848	0	0	0	0	0	0	0	0	1	1	2
Tmaxi_CKI_Hap_76	PQ146849	0	0	0	0	0	0	0	0	1	0	1
Tmaxi_CKI_Hap_77	PQ146850	0	0	0	0	0	0	0	0	1	0	1
Tmaxi_CKI_Hap_78	PQ146851	0	0	0	0	0	0	0	0	1	0	1
Tmaxi_CKI_Hap_79	PQ146852	0	0	0	0	0	0	0	0	1	0	1
Tmaxi_CKI_Hap_80	PQ146853	0	0	0	0	0	0	0	0	1	0	1
Tmaxi_CKI_Hap_81	PQ146854	0	0	0	0	0	0	0	0	1	0	1
Tmaxi_CKI_Hap_82	PQ146855	0	0	0	0	0	0	0	0	1	0	1
Tmaxi_CKI_Hap_83	PQ146856	0	0	0	0	0	0	0	0	1	0	1
Tmaxi_CKI_Hap_84	PQ146857	0	0	0	0	0	0	0	0	1	0	1
Tmaxi_CKI_Hap_85	PQ146858	0	0	0	0	0	0	0	0	1	0	1
Tmaxi_CKI_Hap_86	PQ146859	0	0	0	0	0	0	0	0	0	1	1
Tmaxi_CKI_Hap_87	PQ146860	0	0	0	0	0	0	0	0	0	1	1
Tmaxi_CKI_Hap_88	PQ146861	0	0	0	0	0	0	0	0	0	1	1
Tmaxi_CKI_Hap_89	PQ146862	0	0	0	0	0	0	0	0	0	1	1
Tmaxi_CKI_Hap_90	PQ146863	0	0	0	0	0	0	0	0	0	1	1
Tmaxi_CKI_Hap_91	PQ146864	0	0	0	0	0	0	0	0	0	1	1
Tmaxi_CKI_Hap_92	PQ146865	0	0	0	0	0	0	0	0	0	1	1
Tmaxi_CKI_Hap_93	PQ146866	0	0	0	0	0	0	0	0	0	1	1
Tmaxi_CKI_Hap_94	PQ146867	0	0	0	0	0	0	0	0	0	1	1
Tmaxi_CKI_Hap_95	PQ146868	0	0	0	0	0	0	0	0	0	1	1
Tmaxi_CKI_Hap_96	PQ146869	0	0	0	0	0	0	0	0	0	1	1
Tmaxi_CKI_Hap_97	PQ146870	0	0	0	0	0	0	0	0	0	1	1
Tmaxi_CKI_Hap_98	PQ146871	0	0	0	0	0	0	0	0	0	1	1
Tmaxi_CKI_Hap_99	PQ146872	0	0	0	0	0	0	0	0	0	1	1
Tmaxi_CKI_Hap_100	PQ146873	0	0	0	0	0	0	0	0	0	1	1
Tmaxi_CKI_Hap_101	PQ146874	0	0	0	0	0	0	0	0	0	1	1

## Sheet: Other species
Supplementary Table S5: Geographic distribution and GenBank accession numbers for CO1 haplotypes in other giant clam species across the sampled sites in the (a) Coral Sea and (b) Cook Islands.
(a) Coral Sea			Site
Species	Haplotype	GenBank Accession	HRN	SAU	WRE	KEN	FRE	MAR	LIH	CHI	WIL	HER	FLI	HOL	BOU	OSP	Total			Site Abbreviations
Tridacna squamosa	Tsqua_CRS_Hap_1	PQ146875	0	0	0	1	0	0	0	0	0	0	0	0	0	0	1			HRN	Heron Island
	Tsqua_CRS_Hap_2	PQ146876	0	0	0	0	0	0	0	0	1	1	0	0	0	0	2			SAU	Saumarez Reef
	Tsqua_CRS_Hap_3	PQ146877	0	0	0	0	0	0	0	0	0	0	1	0	0	0	1			WRE	Wreck Reef
	Tsqua_CRS_Hap_4	PQ146878	0	0	0	0	1	0	1	0	0	0	1	0	0	0	3			KEN	Kenn Reef
																				FRE	Frederick Reef
Tridacna derasa	Tdera_CRS_Hap_1	PQ146879	0	0	1	0	0	0	0	0	0	0	0	0	0	0	1			MAR	Marion Reef
	Tdera_CRS_Hap_2	PQ146880	0	0	0	1	0	0	0	0	0	0	0	0	0	0	1			LIH	Lihou Reef
	Tdera_CRS_Hap_3	PQ146881	0	0	0	1	0	0	0	0	0	0	0	0	0	0	1			CHI	Chilcott Reef
	Tdera_CRS_Hap_4	PQ146882	0	0	0	0	0	0	1	0	0	0	0	0	0	0	1			WIL	Willis Reef
	Tdera_CRS_Hap_5	PQ146883	0	0	1	0	0	0	1	0	0	0	0	0	0	0	2			HER	Herald Cay
	Tdera_CRS_Hap_6	PQ146884	0	0	0	1	0	0	0	0	0	0	0	0	0	0	1			FLI	Flinders Reef
																				HOL	Holmes Reef
Hippopus hippopus	Hhipp_CRS_Hap_1	PQ146885	0	0	0	0	0	0	0	0	1	0	0	0	0	0	1			BOU	Bougainville Reef
																				OSP	Osprey Reef
(b) Cook Islands			Site
Species	Haplotype	GenBank Accession	AIT	ATU	MAN	MHX	MIT	MKE	MNG	PLM	RAR	TAK	Total							Site Abbreviations
Tridacna squamosa	Tsqua_CKI_Hap_1	PQ146886	0	0	0	0	0	1	0	0	0	1	2							AIT	Aitutaki
	Tsqua_CKI_Hap_2	PQ146887	1	0	0	0	0	0	0	0	0	0	1							ATU	Atiu
																				MAN	Manuae
																				MHX	Manihiki
																				MIT	Mitiaro
																				MKE	Mauke
																				MNG	Mangaia
																				PLM	Palmerston
																				RAR	Rarotonga
																				TAK	Takutea
